# Supplementary material for: Ferritinophagy Rewires Carnitine‐Dependent Lipid Metabolism to Inhibit PRRSV and IAV Replication
Source: Adv Sci (Weinh). 2026 May 20:e75721. Online ahead of print. doi: 10.1002/advs.75721 (PMC13335848; doi:10.1002/advs.75721)
Supplement: Supplementary file 3 — Supporting File 3: advs75721‐sup‐0003‐TableS1‐S3.zip. [file ADVS-9999-e75721-s002.zip › Table S1.xlsx]

## Sheet: PeptideGroups
Table S1. High-confidence protein interactors of NCOA4 identified by co-immunoprecipitation mass spectrometry (Co-IP/MS)
Confidence	Annotated Sequence	Modifications	# Protein Groups	# Proteins	# PSMs	Master Protein Accessions	Positions in Master Proteins	Master Protein Descriptions	Modifications in Master Proteins	Modifications in Master Proteins (all Sites)	# Missed Cleavages	Theo. MH+ [Da]	Abundances (Normalized): F1: Control	Abundances (Normalized): F2: Control	Abundances (Normalized): F3: Control	Abundances (Normalized): F4: Sample	Abundances (Normalized): F5: Sample	Abundances (Normalized): F6: Sample	Charge (by Search Engine): Sequest HT	m/z [Da] (by Search Engine): Sequest HT	RT [min] (by Search Engine): Sequest HT
High	[K].LATDKNDPHLCDFIETHYLNEQVK.[A]	1xCarbamidomethyl [C11]	1	1	14	P02794	P02794 [121-144]	Ferritin heavy chain OS=Homo sapiens OX=9606 GN=FTH1 PE=1 SV=2			1	2900.39	1.44332e+07	4.17737e+06	3.88302e+06	7.40734e+08	7.26848e+08	2.25134e+08	3	967.472	50.2347
High	[R].GPVKPTGGPGGGGTQTQQQMNQLK.[N]		1	1	8	P26196	P26196 [23-46]	Probable ATP-dependent RNA helicase DDX6 OS=Homo sapiens OX=9606 GN=DDX6 PE=1 SV=2			0	2366.19	3.22317e+08	274402713		3.89388e+08	2.11792e+08		3	789.401	25.6176
High	[R].KLDGETTDLQDQIAELQAQIDELK.[L]		1	1	2	P35580	P35580 [1059-1082]	Myosin-10 OS=Homo sapiens OX=9606 GN=MYH10 PE=1 SV=3			1	2714.37							3	905.464	56.7817
High	[R].TTGIVMDSGDGVTHTVPIYEGYALPHAILR.[L]		1	2	24	P60709	P60709 [148-177]	Actin, cytoplasmic 1 OS=Homo sapiens OX=9606 GN=ACTB PE=1 SV=1			0	3183.61	3.55088e+07	9.04761e+08		2.26261e+09	2.38095e+08		4	796.66	54.7933
High	[K].TIDDLKNQILNLTTDNANILLQIDNAR.[L]		1	1	10	P13645	P13645 [202-228]	Keratin, type I cytoskeletal 10 OS=Homo sapiens OX=9606 GN=KRT10 PE=1 SV=6			1	3052.63	3.32841e+07	173900	5.12124e+06			5.12662e+06	3	1018.22	56.9329
High	[R].KLEGDSTDLSDQIAELQAQIAELK.[M]		1	1	5	P35579	P35579 [1052-1075]	Myosin-9 OS=Homo sapiens OX=9606 GN=MYH9 PE=1 SV=4			1	2615.34		58052204		5.33698e+07			3	872.454	56.7565
High	[R].MSGECAPNVSVSVSTSHTTISGGGSR.[G]	1xCarbamidomethyl [C5]; 1xOxidation [M1]	1	1	9	P04264	P04264 [493-518]	Keratin, type II cytoskeletal 1 OS=Homo sapiens OX=9606 GN=KRT1 PE=1 SV=6			0	2581.16	4.47018e+08	65854200	2.04142e+07	4.86345e+07	3.67808e+07	1.20272e+06	3	861.059	32.9432
High	[K].NQSQGYNQWQQGQFWGQKPWSQHYHQGYY.[-]		1	1	8	Q00839	Q00839 [797-825]	Heterogeneous nuclear ribonucleoprotein U OS=Homo sapiens OX=9606 GN=HNRNPU PE=1 SV=6			0	3658.61	2.36307e+08	207292713		2.08188e+07	1.4812e+08		3	1220.21	52.6673
High	[K].NHKEEMSQLTGQNSGDVNVEINVAPGK.[D]		1	1	6	P35527	P35527 [291-317]	Keratin, type I cytoskeletal 9 OS=Homo sapiens OX=9606 GN=KRT9 PE=1 SV=3			1	2895.39	8.36084e+07	27690734		1.94902e+07	1.48323e+07		3	965.802	39.1867
High	[R].GPVKPTGGPGGGGTQTQQQMNQLK.[N]	1xOxidation [M20]	1	1	9	P26196	P26196 [23-46]	Probable ATP-dependent RNA helicase DDX6 OS=Homo sapiens OX=9606 GN=DDX6 PE=1 SV=2			0	2382.18	1.12686e+08	142944032	1.51842e+09	7.49981e+07	1.54762e+08	1.34132e+09	3	794.733	19.3784
High	[R].HNLITEMVALNPDFKPPADYKPPATR.[V]		1	1	2	Q15637	Q15637 [110-135]	Splicing factor 1 OS=Homo sapiens OX=9606 GN=SF1 PE=1 SV=4			0	2935.51	3.72882e+07	20669964					4	734.635	53.3995
High	[K].AYHEQLSVAEITNACFEPANQMVK.[C]	1xCarbamidomethyl [C15]	1	5	2	P68363	P68363 [281-304]	Tubulin alpha-1B chain OS=Homo sapiens OX=9606 GN=TUBA1B PE=1 SV=1			0	2750.29				9.61803e+07	6.03682e+07		3	917.44	52.934
High	[K].IMHFPTWVDLKGEDSVPDTVHHVVVPVNPK.[T]		1	1	16	Q92499	Q92499 [422-451]	ATP-dependent RNA helicase DDX1 OS=Homo sapiens OX=9606 GN=DDX1 PE=1 SV=2			1	3392.75	7.73543e+08	1045652715	7.83197e+06	6.18669e+08	4.36907e+08	9.8387e+06	3	1131.59	53.0458
High	[R].HVDAHATLNDGVVVQVMGLLSNNNQALR.[R]		1	1	2	Q13283	Q13283 [79-106]	Ras GTPase-activating protein-binding protein 1 OS=Homo sapiens OX=9606 GN=G3BP1 PE=1 SV=1			0	2985.53	2.56496e+07	31132110					3	995.848	55.8807
High	[R].GSSGGGCFGGSSGGYGGLGGFGGGSFR.[G]	1xCarbamidomethyl [C7]	1	1	22	P13645	P13645 [60-86]	Keratin, type I cytoskeletal 10 OS=Homo sapiens OX=9606 GN=KRT10 PE=1 SV=6			0	2342.98	1.65538e+09	92498033	1.59798e+08	1.19579e+08	2.40143e+07	2.94401e+08	2	1171.99	54.2557
High	[R].HPDSHQLFIGNLPHEVDKSELK.[D]		1	1	9	Q13283	Q13283 [336-357]	Ras GTPase-activating protein-binding protein 1 OS=Homo sapiens OX=9606 GN=G3BP1 PE=1 SV=1			1	2540.29	2.50304e+08	186666658		1.55219e+07	1.70317e+08		4	635.828	39.6064
High	[K].APKPDGPGGGPGGSHMGGNYGDDR.[R]	1xOxidation [M16]	1	1	15	P35637	P35637 [449-472]	RNA-binding protein FUS OS=Homo sapiens OX=9606 GN=FUS PE=1 SV=1			0	2268.97	3.33009e+08	394144501	8.69689e+08	1.87444e+08	7.57104e+08	9.40119e+08	4	567.997	15.9406
High	[R].VRPCVVYGGADIGQQIR.[D]	1xCarbamidomethyl [C4]	1	2	12	O00571	O00571 [295-311]	ATP-dependent RNA helicase DDX3X OS=Homo sapiens OX=9606 GN=DDX3X PE=1 SV=3			0	1887.99	1.04057e+08	117990364	3.78138e+08	1.24148e+08	8.97755e+07	2.99056e+08	3	630	39.2992
High	[K].NKLNDLEDALQQAKEDLAR.[L]		1	1	9	P04264	P04264 [442-460]	Keratin, type II cytoskeletal 1 OS=Homo sapiens OX=9606 GN=KRT1 PE=1 SV=6			2	2184.13	8.19676e+07	76800696	5.47827e+07			5.62501e+07	3	728.714	54.7081
High	[R].MSGECAPNVSVSVSTSHTTISGGGSR.[G]	1xCarbamidomethyl [C5]	1	1	7	P04264	P04264 [493-518]	Keratin, type II cytoskeletal 1 OS=Homo sapiens OX=9606 GN=KRT1 PE=1 SV=6			0	2565.17	4.40159e+08	123202872		1.46889e+08	4.3476e+07		3	855.729	35.1376
High	[R].FLEQQNQVLQTKWELLQQVDTSTR.[T]		1	1	4	P04264	P04264 [200-223]	Keratin, type II cytoskeletal 1 OS=Homo sapiens OX=9606 GN=KRT1 PE=1 SV=6			1	2932.52	2.46534e+07	27267854				4.1451e+07	3	978.174	54.4308
High	[R].YGDSEFTVQSTTGHCVHMR.[G]	1xCarbamidomethyl [C15]	1	1	7	P52597	P52597 [276-294]	Heterogeneous nuclear ribonucleoprotein F OS=Homo sapiens OX=9606 GN=HNRNPF PE=1 SV=3			0	2211.95	3.69777e+07	2.70213e+07	1.59865e+06	2.17327e+07	1.75947e+07	1.38481e+06	3	737.99	32.9466
High	[K].DAASLESQLQDTQELLQEETR.[Q]		1	1	4	P35580	P35580 [1309-1329]	Myosin-10 OS=Homo sapiens OX=9606 GN=MYH10 PE=1 SV=3			0	2404.15		22512234		3.94886e+07		5.42023e+06	2	1202.58	56.5218
High	[R].TKIDCDNLEQYFIQQGGGPDKK.[G]	1xCarbamidomethyl [C5]	1	1	18	Q92499	Q92499 [515-536]	ATP-dependent RNA helicase DDX1 OS=Homo sapiens OX=9606 GN=DDX1 PE=1 SV=2			2	2554.22	8.04538e+08	1162086681	9.32796e+08	6.90809e+08	2.93343e+08	6.2524e+08	3	852.08	49.3916
High	[K].LTALDYHNPAGFNCKDETEFR.[N]	1xCarbamidomethyl [C14]	1	1	26	Q9Y224	Q9Y224 [6-26]	RNA transcription, translation and transport factor protein OS=Homo sapiens OX=9606 GN=RTRAF PE=1 SV=1			1	2498.14	2.68234e+08	3.80754e+08	5.35682e+08	4.22524e+08	3.29292e+08	5.89307e+08	3	833.385	43.9636
High	[R].ERHPGSFDVVHVK.[D]		1	2	10	P62701	P62701 [199-211]	Small ribosomal subunit protein eS4, X isoform OS=Homo sapiens OX=9606 GN=RPS4X PE=1 SV=2			1	1506.78	1.83008e+08	361332636		4.72751e+07	2.97077e+08		3	502.932	21.9291
High	[K].LQQLKDETGELSSADEKR.[Y]		1	1	5	Q92900	Q92900 [588-605]	Regulator of nonsense transcripts 1 OS=Homo sapiens OX=9606 GN=UPF1 PE=1 SV=2			2	2047.03	5.96863e+07	64961092	1.35156e+08	3.93583e+07	5.10011e+07	6.88193e+07	3	683.015	28.7205
High	[R].TNLDESDVQPVKEQLAQAMFDHIPVGVGSK.[G]		1	1	30	Q9Y3I0	Q9Y3I0 [129-158]	RNA-splicing ligase RtcB homolog OS=Homo sapiens OX=9606 GN=RTCB PE=1 SV=1			1	3252.62	7.17378e+08	565684052		5.36156e+08	4.42278e+08	3.59221e+07	3	1084.88	54.3645
High	[R].GGGFGGGSSFGGGSGFSGGGFGGGGFGGGR.[F]		1	1	7	P35908	P35908 [93-122]	Keratin, type II cytoskeletal 2 epidermal OS=Homo sapiens OX=9606 GN=KRT2 PE=1 SV=2			0	2399.02	1.00931e+07	14853189	4.62928e+07	1.18597e+07		1.03756e+08	2	1200.02	53.8235
High	[K].EIETYHNLLEGGQEDFESSGAGK.[I]		1	1	16	P35527	P35527 [450-472]	Keratin, type I cytoskeletal 9 OS=Homo sapiens OX=9606 GN=KRT9 PE=1 SV=3			0	2510.13	9.10215e+08	321743392	1.73488e+08	2.1225e+08	1.169e+08	5.35296e+08	3	837.382	50.2448
High	[K].MQQNIQELEEQLEEEESAR.[Q]		1	1	1	P35579	P35579 [941-959]	Myosin-9 OS=Homo sapiens OX=9606 GN=MYH9 PE=1 SV=4			0	2333.06		51369256		3.2948e+07			2	1167.03	54.459
High	[K].HILGFDTGDAVLNEAAQILR.[L]		1	1	35	Q9Y224	Q9Y224 [186-205]	RNA transcription, translation and transport factor protein OS=Homo sapiens OX=9606 GN=RTRAF PE=1 SV=1			0	2153.13	2.48847e+08	254164632	4.38592e+07	1.2375e+08	3.72045e+08	4.73527e+07	2	1077.07	56.8293
High	[K].DIENQYETQITQIEHEVSSSGQEVQSSAK.[E]		1	1	15	P35527	P35527 [340-368]	Keratin, type I cytoskeletal 9 OS=Homo sapiens OX=9606 GN=KRT9 PE=1 SV=3			0	3264.51	2.77483e+08	247248976	2.14187e+08	9.69051e+07	5.23922e+07	5.98489e+08	3	1088.84	55.4295
High	[R].LLQDSVDFSLADAINTEFK.[N]		1	1	7	P08670	P08670 [79-97]	Vimentin OS=Homo sapiens OX=9606 GN=VIM PE=1 SV=4			0	2126.07	1.56067e+06	7.37725e+07		5.837e+07	8.60859e+07		2	1063.54	56.8351
High	[K].FWEVISDEHGIDPTGTYHGDSDLQLDR.[I]		1	1	3	P07437	P07437 [20-46]	Tubulin beta chain OS=Homo sapiens OX=9606 GN=TUBB PE=1 SV=2			0	3102.41				2.43607e+07	1.51224e+07		3	1034.81	53.5043
High	[K].SLYVAEYHSEPVEDEKP.[-]		1	1	13	P26196	P26196 [467-483]	Probable ATP-dependent RNA helicase DDX6 OS=Homo sapiens OX=9606 GN=DDX6 PE=1 SV=2			0	1991.92	3.60968e+08	367237248	5.23983e+08	3.35643e+08	7.69457e+08	4.61225e+08	2	996.466	38.3731
High	[R].TDLEMQIEGLKEELAYLR.[K]	1xOxidation [M5]	1	1	4	P08779	P08779 [235-252]	Keratin, type I cytoskeletal 16 OS=Homo sapiens OX=9606 GN=KRT16 PE=1 SV=4			1	2167.1	3.43125e+07					4.20747e+06	3	723.038	56.7858
High	[R].TKIDCDNLEQYFIQQGGGPDK.[K]	1xCarbamidomethyl [C5]	1	1	14	Q92499	Q92499 [515-535]	ATP-dependent RNA helicase DDX1 OS=Homo sapiens OX=9606 GN=DDX1 PE=1 SV=2			1	2426.13	2.00158e+08	414983360	7.043e+08	1.74171e+08	1.42494e+08	5.36019e+08	2	1213.57	53.0559
High	[R].SKVDEAVAVLQAHHAK.[K]		1	1	15	Q13310	Q13310 [614-629]	Polyadenylate-binding protein 4 OS=Homo sapiens OX=9606 GN=PABPC4 PE=1 SV=1			1	1702.92	4.27484e+08	6.18587e+08	4.02995e+07	2.50257e+08	5.20202e+08	3.41173e+07	3	568.313	31.8763
High	[K].VAEKLDEIYVAGLVAHSDLDER.[A]		1	1	4	O60506	O60506 [39-60]	Heterogeneous nuclear ribonucleoprotein Q OS=Homo sapiens OX=9606 GN=SYNCRIP PE=1 SV=2			1	2442.25			1.5681e+07			1.48244e+07	3	814.755	53.5604
High	[R].KAIVICPTDEDLKDR.[T]	1xCarbamidomethyl [C6]	1	1	3	Q9BUJ2	Q9BUJ2 [527-541]	Heterogeneous nuclear ribonucleoprotein U-like protein 1 OS=Homo sapiens OX=9606 GN=HNRNPUL1 PE=1 SV=2			2	1772.92	1.52252e+07	11374273	3.37563e+07				3	591.646	30.1945
High	[K].LDETGNLMISEGHFASETIR.[T]		1	1	8	Q13813	Q13813 [102-121]	Spectrin alpha chain, non-erythrocytic 1 OS=Homo sapiens OX=9606 GN=SPTAN1 PE=1 SV=3			0	2220.06	3.37889e+08	139129828	2.80953e+06	3.38532e+07	3.29105e+07	4.2781e+06	3	740.692	52.3628
High	[K].HQGGWTDGGSGGGGGYQDGGYR.[D]		1	1	16	Q8NCA5	Q8NCA5 [379-400]	Protein FAM98A OS=Homo sapiens OX=9606 GN=FAM98A PE=1 SV=2			0	2125.87	1.00451e+09	7.35064e+08	2.09158e+08	6.4764e+08	8.93895e+08	2.33127e+08	2	1063.44	28.6871
High	[K].ADLEMQIESLTEELAYLK.[K]	1xOxidation [M5]	1	1	19	P13645	P13645 [267-284]	Keratin, type I cytoskeletal 10 OS=Homo sapiens OX=9606 GN=KRT10 PE=1 SV=6			0	2112.04	1.36124e+08	2.01138e+07	5.89222e+06	1.57793e+07	2.56663e+07	6.28168e+06	2	1056.52	57.9407
High	[R].KDLYANTVLSGGTTMYPGIADR.[M]		1	2	12	P60709	P60709 [291-312]	Actin, cytoplasmic 1 OS=Homo sapiens OX=9606 GN=ACTB PE=1 SV=1			1	2343.16	4.2067e+06	140596200	4.28616e+07	3.66197e+08	6.61246e+07	3.64058e+07	2	1172.08	51.9801
High	[R].YCVQLSQIQAQISALEEQLQQIR.[A]	1xCarbamidomethyl [C2]	1	1	5	P13645	P13645 [400-422]	Keratin, type I cytoskeletal 10 OS=Homo sapiens OX=9606 GN=KRT10 PE=1 SV=6			0	2746.42	5.34017e+07	5.25901e+06			1.06074e+07		3	916.145	58.9493
High	[R].TTGIVMDSGDGVTHTVPIYEGYALPHAILR.[L]	1xOxidation [M6]	1	2	22	P60709	P60709 [148-177]	Actin, cytoplasmic 1 OS=Homo sapiens OX=9606 GN=ACTB PE=1 SV=1			0	3199.61		1371773786	1.66328e+07	8.53114e+08	2.98714e+08	6.62203e+07	4	800.657	53.188
High	[K].KGADSLEDFLYHEGYACTSIHGDR.[S]	1xCarbamidomethyl [C17]	1	2	7	O00571	O00571 [452-475]	ATP-dependent RNA helicase DDX3X OS=Homo sapiens OX=9606 GN=DDX3X PE=1 SV=3			1	2741.23	3.25781e+07	44503752	8.03456e+06	2.20727e+07	2.22132e+07	3.89936e+07	4	686.062	52.6044
High	[K].TGKPMINLYTDKDTGKPK.[G]	1xOxidation [M5]	1	1	19	Q92804	Q92804 [266-283]	TATA-binding protein-associated factor 2N OS=Homo sapiens OX=9606 GN=TAF15 PE=1 SV=1			1	2023.05	1.06823e+08	137264432	1.74835e+09	4.03922e+07	1.68196e+08	1.27395e+09	3	675.022	21.5187
High	[R].GLGHQVATDALVAMEK.[A]		1	1	42	Q9Y3I0	Q9Y3I0 [264-279]	RNA-splicing ligase RtcB homolog OS=Homo sapiens OX=9606 GN=RTCB PE=1 SV=1			0	1639.85	1.95971e+09	932088703	5.56267e+07	1.92773e+09	1.58317e+09	1.09128e+08	2	820.427	46.9924
High	[R].HGVQELEIELQSQLSK.[K]		1	1	20	P35527	P35527 [375-390]	Keratin, type I cytoskeletal 9 OS=Homo sapiens OX=9606 GN=KRT9 PE=1 SV=3			0	1837.97	7.09178e+08	1.81759e+08	1.57246e+07	3.14124e+07	4.73303e+07	4.63515e+07	2	919.486	53.6241
High	[R].DHAVVVGVYRPPPK.[V]		1	1	7	P22087	P22087 [305-318]	rRNA 2'-O-methyltransferase fibrillarin OS=Homo sapiens OX=9606 GN=FBL PE=1 SV=2			0	1533.85	3.83612e+07	48640892	6.59793e+07		9.78547e+06	5.91187e+07	3	511.956	25.6002
High	[R].NFHVFYQLLSGASEELLNK.[L]		1	1	2	O43795	O43795 [204-222]	Unconventional myosin-Ib OS=Homo sapiens OX=9606 GN=MYO1B PE=1 SV=3			0	2209.13		22348404		6.10623e+06			3	737.047	56.8613
High	[K].ADLEMQIESLTEELAYLKK.[N]	1xOxidation [M5]	1	1	11	P13645	P13645 [267-285]	Keratin, type I cytoskeletal 10 OS=Homo sapiens OX=9606 GN=KRT10 PE=1 SV=6			1	2240.14	3.69252e+08	378485158	7.02335e+07	1.75939e+08	2.66852e+08	6.32181e+07	3	747.383	58.903
High	[R].YGDGGSTFQSTTGHCVHMR.[G]	1xCarbamidomethyl [C15]	1	1	3	P31943	P31943 [276-294]	Heterogeneous nuclear ribonucleoprotein H OS=Homo sapiens OX=9606 GN=HNRNPH1 PE=1 SV=4			0	2097.89	1.01111e+08	63529812		1.23337e+08	6.09208e+07		3	699.967	27.1596
High	[K].SMEAEMIQLQEELAAAER.[A]		1	1	11	P35579	P35579 [1677-1694]	Myosin-9 OS=Homo sapiens OX=9606 GN=MYH9 PE=1 SV=4			0	2048.96		26336778		6.46683e+07			2	1024.99	56.7608
High	[K].KAQEGGGSEVFQELK.[G]		1	1	14	Q8NCA5	Q8NCA5 [133-147]	Protein FAM98A OS=Homo sapiens OX=9606 GN=FAM98A PE=1 SV=2			1	1606.81	9.05355e+08	579647840	1.19167e+09	1.51974e+09	1.46588e+09	1.15972e+09	2	803.908	33.5552
High	[R].GIDIHGVPYVINVTLPDEKQNYVHR.[I]		1	1	8	Q92499	Q92499 [578-602]	ATP-dependent RNA helicase DDX1 OS=Homo sapiens OX=9606 GN=DDX1 PE=1 SV=2			1	2876.51	1.47697e+07	1.13475e+08	2.03873e+08	1.93411e+07		4.96704e+07	3	959.505	52.916
High	[R].LNFSHGTHEYHAETIK.[N]		1	1	6	P14618	P14618 [74-89]	Pyruvate kinase PKM OS=Homo sapiens OX=9606 GN=PKM PE=1 SV=4			0	1883.9	1.20444e+07	27808344		4.25196e+07			3	628.639	24.2415
High	[K].AYHEQLTVAEITNACFEPANQMVK.[C]	1xCarbamidomethyl [C15]	1	1	2	Q9BQE3	Q9BQE3 [281-304]	Tubulin alpha-1C chain OS=Homo sapiens OX=9606 GN=TUBA1C PE=1 SV=1			0	2764.31				4.07242e+07			3	922.104	53.115
High	[K].KMQQNIQELEEQLEEEESAR.[Q]		1	1	2	P35579	P35579 [940-959]	Myosin-9 OS=Homo sapiens OX=9606 GN=MYH9 PE=1 SV=4			1	2461.15		32132170		3.74733e+07			3	821.056	53.472
High	[R].GLPQLGTLGAGNHYAEIQVVDEIFNEYAAK.[K]		1	1	14	Q9Y3I0	Q9Y3I0 [215-244]	RNA-splicing ligase RtcB homolog OS=Homo sapiens OX=9606 GN=RTCB PE=1 SV=1			0	3217.62	1.77147e+08	154387968	6.20383e+07	5.7471e+07	3.17698e+08	4.94523e+07	3	1073.21	56.8493
High	[K].IFVGGIKEDTEEHHLR.[D]		2	4	26	P22626; P09651	P22626 [114-129]; P09651 [107-122]	Heterogeneous nuclear ribonucleoproteins A2/B1 OS=Homo sapiens OX=9606 GN=HNRNPA2B1 PE=1 SV=2 Heterogeneous nuclear ribonucleoprotein A1 OS=Homo sapiens OX=9606 GN=HNRNPA1 PE=1 SV=5			1	1879.97	1.82385e+08	263538532	1.01574e+07	2.81132e+07	1.26309e+08	2.69993e+07	4	470.747	30.5388
High	[R].NSSYVHGGVDASGKPQEAVYGQNDIHHK.[V]		1	1	14	Q9UN86	Q9UN86 [37-64]	Ras GTPase-activating protein-binding protein 2 OS=Homo sapiens OX=9606 GN=G3BP2 PE=1 SV=2			0	2994.41	1.15892e+09	1130797147	3.94876e+08	5.66521e+08	1.20916e+09	3.54039e+08	3	998.809	24.8929
High	[R].GISHVIVDEIHER.[D]		1	1	12	Q08211	Q08211 [504-516]	ATP-dependent RNA helicase A OS=Homo sapiens OX=9606 GN=DHX9 PE=1 SV=4			0	1503.79	2.61222e+08	3.09095e+08	1.43148e+08	2.26298e+08	2.21892e+08	1.35371e+08	3	501.936	34.2412
High	[R].LQSSSASYGGGFGGGSCQLGGGR.[G]	1xCarbamidomethyl [C17]	1	1	1	P13646	P13646 [5-27]	Keratin, type I cytoskeletal 13 OS=Homo sapiens OX=9606 GN=KRT13 PE=1 SV=4			0	2146.96	2.62049e+07						2	1073.98	38.8911
High	[R].REDIVDTMVFKPSDVMLVHFR.[N]	1xOxidation [M8]	1	1	4	Q8WWM7	Q8WWM7 [176-196]	Ataxin-2-like protein OS=Homo sapiens OX=9606 GN=ATXN2L PE=1 SV=2			1	2550.28	4.71556e+07	32202574		2.25622e+07	1.17819e+07		4	638.326	53.224
High	[K].MPGGPKPGGGPGLSTPGGHPKPPHR.[G]	1xOxidation [M1]	1	1	25	P23246	P23246 [212-236]	Splicing factor, proline- and glutamine-rich OS=Homo sapiens OX=9606 GN=SFPQ PE=1 SV=2			0	2386.22	5.89025e+08	8.77306e+08	2.82487e+08	7.14092e+07	1.90134e+08	2.07337e+08	4	597.311	19.1061
High	[K].LNDLEDALQQAKEDLAR.[L]		1	1	6	P04264	P04264 [444-460]	Keratin, type II cytoskeletal 1 OS=Homo sapiens OX=9606 GN=KRT1 PE=1 SV=6			1	1941.99	1.94184e+08	54168708	8.53335e+07	1.7864e+07	1.39318e+07	4.90664e+07	3	648.001	55.0321
High	[R].KQQTLEAEEAKR.[R]		1	1	2	Q16643	Q16643 [238-249]	Drebrin OS=Homo sapiens OX=9606 GN=DBN1 PE=1 SV=4			2	1430.76		15970039		4.18359e+07	5.42467e+06		3	477.592	11.7527
High	[K].VLYDAEISQIHQSVTDTNVILSMDNSR.[N]		1	1	7	P35908	P35908 [315-341]	Keratin, type II cytoskeletal 2 epidermal OS=Homo sapiens OX=9606 GN=KRT2 PE=1 SV=2			0	3048.49	8.9576e+07	67221296		4.42022e+07	1.68594e+07		3	1016.84	54.9242
High	[R].MATEVAADALGEEWK.[G]		1	1	5	P62753	P62753 [32-46]	Small ribosomal subunit protein eS6 OS=Homo sapiens OX=9606 GN=RPS6 PE=1 SV=1			0	1620.76	1.07165e+08	187259920		5.28124e+07	7.95856e+07		2	810.883	52.9046
High	[K].DKLESEMEDAYHEHQANLLR.[Q]		1	1	26	P23246	P23246 [517-536]	Splicing factor, proline- and glutamine-rich OS=Homo sapiens OX=9606 GN=SFPQ PE=1 SV=2			1	2428.12	1.54258e+09	1993004226		4.79585e+08	6.45864e+08		2	1214.56	48.2759
High	[R].FLVLDEADGLLSQGYSDFINR.[M]		1	1	37	Q92499	Q92499 [366-386]	ATP-dependent RNA helicase DDX1 OS=Homo sapiens OX=9606 GN=DDX1 PE=1 SV=2			0	2372.18	2.28073e+08	1.64634e+08	1.58722e+08	6.52814e+07	3.24102e+08	1.0323e+08	2	1186.59	59.9161
High	[R].KLPIDVTEGEVISLGLPFGK.[V]		1	1	8	P26599	P26599 [65-84]	Polypyrimidine tract-binding protein 1 OS=Homo sapiens OX=9606 GN=PTBP1 PE=1 SV=2			1	2112.2	3.00898e+07	2.91799e+07	2.70236e+07	5.74976e+06	8.90476e+06	3.26154e+07	2	1056.6	56.0672
High	[K].KMEDSVGCLETAEEVKR.[K]	1xCarbamidomethyl [C8]	1	1	5	P35579	P35579 [1372-1388]	Myosin-9 OS=Homo sapiens OX=9606 GN=MYH9 PE=1 SV=4			2	1980.94	2.76629e+06	9.46017e+07	3.22272e+07	1.83762e+08	3.09625e+07	9.34681e+06	3	660.984	32.861
High	[K].VLYQVEGFVDKNNDLLYR.[D]		1	1	4	O43795	O43795 [519-536]	Unconventional myosin-Ib OS=Homo sapiens OX=9606 GN=MYO1B PE=1 SV=3			1	2185.13	2.78641e+06	61152426		2.77785e+07			3	729.047	53.6799
High	[R].IAQLEEELEEEQGNTELINDR.[L]		1	1	11	P35579	P35579 [1731-1751]	Myosin-9 OS=Homo sapiens OX=9606 GN=MYH9 PE=1 SV=4			0	2472.17	3.82477e+06	225196280		1.21006e+08	5.52026e+07		2	1236.6	54.3358
High	[K].ITGHFYACQVAQR.[K]	1xCarbamidomethyl [C8]	1	1	7	O00425	O00425 [539-551]	Insulin-like growth factor 2 mRNA-binding protein 3 OS=Homo sapiens OX=9606 GN=IGF2BP3 PE=1 SV=2			0	1550.75	1.19349e+08	1.18786e+08	1.65677e+07	1.70941e+07	5.98015e+07		3	517.589	29.1138
High	[R].HGGGGGGFGGGGFGSR.[S]		1	1	13	P35908	P35908 [46-61]	Keratin, type II cytoskeletal 2 epidermal OS=Homo sapiens OX=9606 GN=KRT2 PE=1 SV=2			0	1320.58	9.58646e+08	358827440	1.82875e+08	1.36083e+08	4.48862e+07	2.18295e+08	2	660.795	22.9034
High	[K].MPGGPKPGGGPGLSTPGGHPKPPHR.[G]		1	1	18	P23246	P23246 [212-236]	Splicing factor, proline- and glutamine-rich OS=Homo sapiens OX=9606 GN=SFPQ PE=1 SV=2			0	2370.22	1.44496e+09	1.50893e+09		4.05021e+08	6.09339e+08		4	593.312	21.8153
High	[K].LLDFGSLSNLQVTQPTVGMNFK.[T]	1xOxidation [M19]	1	1	8	P08708	P08708 [108-129]	Small ribosomal subunit protein eS17 OS=Homo sapiens OX=9606 GN=RPS17 PE=1 SV=2			0	2425.24	3.11601e+07	68607494	1.02444e+09		2.15668e+07	1.51505e+09	2	1213.13	55.8265
High	[K].NYSPYYNTIDDLKDQIVDLTVGNNK.[T]		1	1	4	P35527	P35527 [200-224]	Keratin, type I cytoskeletal 9 OS=Homo sapiens OX=9606 GN=KRT9 PE=1 SV=3			1	2902.41	2.45904e+08		7.09752e+07		4.24517e+06	1.21928e+08	3	968.137	56.7825
High	[R].LQQELDDLLVDLDHQR.[Q]		1	1	5	P35579	P35579 [1418-1433]	Myosin-9 OS=Homo sapiens OX=9606 GN=MYH9 PE=1 SV=4			0	1949.99	5.69039e+06	253746042		1.24699e+08	9.29944e+07		3	650.669	55.2301
High	[K].DLYANTVLSGGTTMYPGIADR.[M]	1xOxidation [M14]	1	2	16	P60709	P60709 [292-312]	Actin, cytoplasmic 1 OS=Homo sapiens OX=9606 GN=ACTB PE=1 SV=1			0	2231.06	8.34569e+06	533939328	4.98806e+07	4.92903e+08	3.09954e+08	7.43811e+07	2	1116.04	53.9668
High	[R].FGQAATMEGIGAIGGTPPAFNR.[A]		1	1	43	Q15233	Q15233 [435-456]	Non-POU domain-containing octamer-binding protein OS=Homo sapiens OX=9606 GN=NONO PE=1 SV=4			0	2163.07	6.53384e+08	875728158	1.45542e+08	1.49154e+08	2.40019e+08	1.28439e+08	2	1082.04	54.855
High	[R].HLQVNVTNPVQCSLHGK.[K]	1xCarbamidomethyl [C12]	1	1	3	O94832	O94832 [959-975]	Unconventional myosin-Id OS=Homo sapiens OX=9606 GN=MYO1D PE=1 SV=2			0	1930.99	7.30042e+07	1.24398e+08	4.09911e+06	8.1198e+07	9.35083e+07	1.88802e+06	3	644.335	33.0104
High	[K].IDCDNLEQYFIQQGGGPDK.[K]	1xCarbamidomethyl [C3]	1	1	8	Q92499	Q92499 [517-535]	ATP-dependent RNA helicase DDX1 OS=Homo sapiens OX=9606 GN=DDX1 PE=1 SV=2			0	2196.99	4.56332e+07	62387192	2.43115e+08	3.22685e+07	3.43202e+07	3.57145e+08	2	1099	54.6781
High	[R].NVSTGDVNVEMNAAPGVDLTQLLNNMR.[S]		1	1	6	P13645	P13645 [296-322]	Keratin, type I cytoskeletal 10 OS=Homo sapiens OX=9606 GN=KRT10 PE=1 SV=6			0	2872.39	7.85511e+07	20381706		2.76138e+07			3	958.136	56.8911
High	[K].HSQAVEELAEQLEQTK.[R]		1	1	8	P35579	P35579 [1194-1209]	Myosin-9 OS=Homo sapiens OX=9606 GN=MYH9 PE=1 SV=4			0	1839.91	2.1425e+06	1.36928e+08	1.02321e+07	5.99738e+07	3.34566e+07	6.8419e+06	2	920.458	49.2522
High	[K].KLNQALLDLHALGSAR.[T]		1	1	14	P02792	P02792 [106-121]	Ferritin light chain OS=Homo sapiens OX=9606 GN=FTL PE=1 SV=2			1	1719.99				7.37837e+08	8.29798e+08		3	574	46.1357
High	[R].KLTALDYHNPAGFNCKDETEFR.[N]	1xCarbamidomethyl [C15]	1	1	14	Q9Y224	Q9Y224 [5-26]	RNA transcription, translation and transport factor protein OS=Homo sapiens OX=9606 GN=RTRAF PE=1 SV=1			2	2626.24	2.03627e+08	2.5368e+08	1.07071e+08	2.0748e+08	4.4245e+08	1.95837e+08	3	876.084	39.9911
High	[K].LAASGEGGLQELSGHFENQK.[V]		1	1	13	Q16643	Q16643 [43-62]	Drebrin OS=Homo sapiens OX=9606 GN=DBN1 PE=1 SV=4			0	2072		141318432		3.61236e+08	7.72224e+07		2	1036.51	44.9119
High	[R].AETECQNTEYQQLLDIK.[I]	1xCarbamidomethyl [C5]	1	1	18	P13645	P13645 [423-439]	Keratin, type I cytoskeletal 10 OS=Homo sapiens OX=9606 GN=KRT10 PE=1 SV=6			0	2082.96	4.59172e+09	382029888	4.01972e+08	2.63136e+08	1.88988e+08	4.93041e+08	2	1041.99	54.9814
High	[R].EDLMGLAIGTHGANIQQAR.[K]	1xOxidation [M4]	2	2	11	Q06787; P51116	Q06787 [227-245]; P51116 [237-255]	Fragile X messenger ribonucleoprotein 1 OS=Homo sapiens OX=9606 GN=FMR1 PE=1 SV=1 RNA-binding protein FXR2 OS=Homo sapiens OX=9606 GN=FXR2 PE=1 SV=2			0	2011	1.64971e+08	1.67994e+08	2.80471e+08	3.35792e+07	9.43818e+07	2.10402e+08	2	1006.01	40.8594
High	[R].SLRDQDKDQCILITGESGAGK.[T]	1xCarbamidomethyl [C10]	1	1	4	O43795	O43795 [94-114]	Unconventional myosin-Ib OS=Homo sapiens OX=9606 GN=MYO1B PE=1 SV=3			2	2291.13		37147292		5.28475e+07			3	764.382	32.1101
High	[K].EKPYFPIPEEYTFIQNVPLEDR.[V]		1	1	12	Q00839	Q00839 [463-484]	Heterogeneous nuclear ribonucleoprotein U OS=Homo sapiens OX=9606 GN=HNRNPU PE=1 SV=6			0	2724.36	3.37576e+08	4.4655e+08	3.21769e+08	4.22916e+08	2.42731e+08	3.28481e+08	3	908.79	55.5456
High	[R].IIGLDQVAGMSETALPGAFK.[T]	1xOxidation [M10]	1	1	5	P35579	P35579 [618-637]	Myosin-9 OS=Homo sapiens OX=9606 GN=MYH9 PE=1 SV=4			0	2034.06		179922592		7.91255e+07	3.59789e+07		2	1017.53	54.6346
High	[K].DLYANTVLSGGTTMYPGIADR.[M]		1	2	17	P60709	P60709 [292-312]	Actin, cytoplasmic 1 OS=Homo sapiens OX=9606 GN=ACTB PE=1 SV=1			0	2215.07	1.024e+07	878535031		2.28527e+09	3.85266e+08		2	1108.04	59.097
High	[K].LPNFGFVVFDDSEPVQK.[V]		1	1	19	Q13283	Q13283 [377-393]	Ras GTPase-activating protein-binding protein 1 OS=Homo sapiens OX=9606 GN=G3BP1 PE=1 SV=1			0	1937.96	5.5315e+08	471977472	2.26991e+09	7.10502e+07	4.46768e+08	1.54558e+09	2	969.484	56.5238
High	[R].IAIPGLAGAGNSVLLVSNLNPER.[V]		1	1	11	P26599	P26599 [352-374]	Polypyrimidine tract-binding protein 1 OS=Homo sapiens OX=9606 GN=PTBP1 PE=1 SV=2			0	2275.28	3.7397e+07	61427282	4.41253e+08	1.3099e+07	1.48853e+07	3.91231e+08	2	1138.15	56.2058
High	[R].NVSTGDVNVEMNAAPGVDLTQLLNNMR.[S]	2xOxidation [M11; M26]	1	1	3	P13645	P13645 [296-322]	Keratin, type I cytoskeletal 10 OS=Homo sapiens OX=9606 GN=KRT10 PE=1 SV=6			0	2904.38			1.68575e+08	4.86945e+06	1.88688e+06	1.76993e+08	3	968.8	54.903
High	[R].KGDEVDGVDEVAK.[K]		1	1	8	P09874	P09874 [209-221]	Poly [ADP-ribose] polymerase 1 OS=Homo sapiens OX=9606 GN=PARP1 PE=1 SV=4			1	1360.66	1.67116e+07	30741110	6.34007e+07	6.38389e+07	9.80835e+07	5.78006e+07	2	680.833	22.1293
High	[K].ILTATVDNANVLLQIDNAR.[L]		1	1	3	P02533	P02533 [176-194]	Keratin, type I cytoskeletal 14 OS=Homo sapiens OX=9606 GN=KRT14 PE=1 SV=4			0	2054.12	4.06606e+07						2	1027.57	54.6499
High	[K].TIQNSSVSPTSSSSSSSSTGETQTQSSSR.[L]		1	1	5	Q7Z417	Q7Z417 [369-397]	FMR1-interacting protein NUFIP2 OS=Homo sapiens OX=9606 GN=NUFIP2 PE=1 SV=1			0	2892.29	8.67627e+07	114117712	3.67033e+08	2.8929e+07	8.74308e+07	3.21049e+08	3	964.768	22.0825
High	[K].INEAIVAVQAIIADPK.[T]		1	1	17	Q9Y224	Q9Y224 [219-234]	RNA transcription, translation and transport factor protein OS=Homo sapiens OX=9606 GN=RTRAF PE=1 SV=1			0	1664.96	1.65037e+08	209280799	4.71279e+08	1.34872e+08	2.70896e+08	7.13217e+08	2	832.983	55.8505
High	[R].NMGGPYGGGNYGPGGSGGSGGYGGR.[S]		1	1	5	P22626	P22626 [326-350]	Heterogeneous nuclear ribonucleoproteins A2/B1 OS=Homo sapiens OX=9606 GN=HNRNPA2B1 PE=1 SV=2			0	2189.91	1.07379e+08	60823192					2	1095.46	35.9846
High	[K].KISQLGYSCFYIHAK.[M]	1xCarbamidomethyl [C9]	1	1	7	P26196	P26196 [353-367]	Probable ATP-dependent RNA helicase DDX6 OS=Homo sapiens OX=9606 GN=DDX6 PE=1 SV=2			1	1814.93	3.43683e+07	39812388	2.44556e+07	3.11136e+07	2.74038e+07	2.8421e+07	3	605.646	40.7624
High	[K].ITGMLLEIDNSELLHMLESPESLR.[S]	1xOxidation [M4]	2	2	4	Q13310; P11940	Q13310 [590-613]; P11940 [581-604]	Polyadenylate-binding protein 4 OS=Homo sapiens OX=9606 GN=PABPC4 PE=1 SV=1 Polyadenylate-binding protein 1 OS=Homo sapiens OX=9606 GN=PABPC1 PE=1 SV=2			0	2756.38	5.3737e+07	5.74245e+07	1.68794e+07	1.64317e+07		2.29653e+07	3	919.467	56.8719
High	[R].RPQYSNPPVQGEVMEGADNQGAGEQGRPVR.[Q]	1xOxidation [M14]	1	1	8	P67809	P67809 [205-234]	Y-box-binding protein 1 OS=Homo sapiens OX=9606 GN=YBX1 PE=1 SV=3			0	3239.52	7.92111e+07	117999732	7.88623e+08		1.33161e+07	5.19814e+08	4	810.636	28.3879
High	[K].VEDMAELTCLNEASVLHNLK.[DE]	1xCarbamidomethyl [C9]	2	2	4	P35580; P35579	P35580 [87-106]; P35579 [83-102]	Myosin-10 OS=Homo sapiens OX=9606 GN=MYH10 PE=1 SV=3 Myosin-9 OS=Homo sapiens OX=9606 GN=MYH9 PE=1 SV=4			0	2286.11			7.32258e+06	2.31836e+06		9.39772e+06	2	1143.56	54.2694
High	[K].NVATFYAQQGTLHEQK.[M]		1	1	3	Q86UW6	Q86UW6 [1650-1665]	NEDD4-binding protein 2 OS=Homo sapiens OX=9606 GN=N4BP2 PE=1 SV=2			0	1834.91	1.04081e+07	10641031		4.44357e+06	7.68801e+06		2	917.961	34.5748
High	[K].SMEAEMIQLQEELAAAER.[A]	2xOxidation [M2; M6]	1	1	2	P35579	P35579 [1677-1694]	Myosin-9 OS=Homo sapiens OX=9606 GN=MYH9 PE=1 SV=4			0	2080.95	9.34057e+06	7694209		2.10115e+07	1.07829e+07		2	1040.98	52.6329
High	[K].RLQVIVCSATLHSFDVK.[K]	1xCarbamidomethyl [C7]	1	1	2	Q92499	Q92499 [400-416]	ATP-dependent RNA helicase DDX1 OS=Homo sapiens OX=9606 GN=DDX1 PE=1 SV=2			1	1973.06	2.08653e+07	20082882		2.67782e+06			3	658.36	46.0875
High	[R].LTEMETLQSQLMAEK.[L]		1	1	2	P35579	P35579 [868-882]	Myosin-9 OS=Homo sapiens OX=9606 GN=MYH9 PE=1 SV=4			0	1751.86		81248216		1.07249e+08	1.18021e+07		2	876.432	53.9527
High	[K].GYAFVHFETQEAADK.[A]		1	1	22	Q13310	Q13310 [139-153]	Polyadenylate-binding protein 4 OS=Homo sapiens OX=9606 GN=PABPC4 PE=1 SV=1			0	1712.79	2.52567e+08	385772016	3.22167e+08	8.78534e+07	2.53739e+08	2.77392e+08	2	856.901	42.1412
High	[R].RHPDYSVVLLLR.[L]		1	1	2	P02768	P02768 [361-372]	Albumin OS=Homo sapiens OX=9606 GN=ALB PE=1 SV=2			1	1467.84	6.87642e+07						3	489.953	46.1681
High	[R].HAEQERDELADEITNSASGK.[S]		1	1	9	P35580	P35580 [1705-1724]	Myosin-10 OS=Homo sapiens OX=9606 GN=MYH10 PE=1 SV=3			1	2200.01	9.86032e+06	177343177		1.27236e+08	6.45159e+07		3	734.01	34.7943
High	[R].GIDIHGVPYVINVTLPDEK.[Q]		1	1	74	Q92499	Q92499 [578-596]	ATP-dependent RNA helicase DDX1 OS=Homo sapiens OX=9606 GN=DDX1 PE=1 SV=2			0	2079.11	1.35803e+09	1.39316e+09	1.64133e+09	1.07841e+09	1.79984e+09	2.22997e+09	2	1040.06	55.4565
High	[R].SLGYAYVNFQQPADAER.[A]		2	2	19	Q13310; P11940	Q13310 [51-67]; P11940 [51-67]	Polyadenylate-binding protein 4 OS=Homo sapiens OX=9606 GN=PABPC4 PE=1 SV=1 Polyadenylate-binding protein 1 OS=Homo sapiens OX=9606 GN=PABPC1 PE=1 SV=2			0	1928.91	1.66254e+09	1548785664	2.85164e+09	7.47622e+08	1.44446e+09	2.2507e+09	2	964.961	51.8048
High	[K].SKELTTEIDNNIEQISSYK.[S]		1	1	25	P13645	P13645 [344-362]	Keratin, type I cytoskeletal 10 OS=Homo sapiens OX=9606 GN=KRT10 PE=1 SV=6			1	2212.1	2.77041e+09	3.88543e+08	2.38695e+08	1.07917e+08	1.32116e+08	2.43477e+08	2	1106.55	52.6372
High	[R].KLTALDYHNPAGFNCK.[D]	1xCarbamidomethyl [C15]	1	1	6	Q9Y224	Q9Y224 [5-20]	RNA transcription, translation and transport factor protein OS=Homo sapiens OX=9606 GN=RTRAF PE=1 SV=1			1	1848.91	8.29913e+07	77948338		1.32934e+08	1.44193e+08		2	924.96	35.0583
High	[K].ADKDYHFKVDNDENEHQLSLR.[T]		1	1	2	P06748	P06748 [25-45]	Nucleophosmin OS=Homo sapiens OX=9606 GN=NPM1 PE=1 SV=2			2	2573.2	1.02386e+06	19175712					3	858.405	31.9765
High	[K].KPLPDHVSIVEPKDEILPTTPISEQK.[G]		1	1	11	P23396	P23396 [202-227]	Small ribosomal subunit protein uS3 OS=Homo sapiens OX=9606 GN=RPS3 PE=1 SV=2			1	2910.58	7.73957e+06	1.39589e+08	1.32672e+08	6.32138e+06	2.03482e+07	1.62058e+08	4	728.401	34.3006
High	[K].HYYEVSCHDQGLCR.[V]	2xCarbamidomethyl [C7; C13]	1	1	12	Q92499	Q92499 [133-146]	ATP-dependent RNA helicase DDX1 OS=Homo sapiens OX=9606 GN=DDX1 PE=1 SV=2			0	1823.76	1.21324e+09	1070372285	2.2223e+08	6.34928e+08	4.27825e+08	2.02951e+08	3	608.591	24.6183
High	[R].AVCMLSNTTAIAEAWAR.[L]	1xCarbamidomethyl [C3]	1	6	5	P68363	P68363 [374-390]	Tubulin alpha-1B chain OS=Homo sapiens OX=9606 GN=TUBA1B PE=1 SV=1			0	1864.9	4.19566e+06	8.10119e+06		4.76188e+07	3.1113e+07		2	932.955	55.2086
High	[R].GGRPNEIEPPPPEMPPWQK.[R]	1xOxidation [M14]	2	2	36	Q52LJ0; Q8NCA5	Q52LJ0 [309-327]; Q8NCA5 [306-324]	Protein FAM98B OS=Homo sapiens OX=9606 GN=FAM98B PE=1 SV=2 Protein FAM98A OS=Homo sapiens OX=9606 GN=FAM98A PE=1 SV=2			0	2172.05	9.06679e+08	9.02375e+08	3.39395e+09	6.65415e+08	9.54194e+08	2.68136e+09	3	724.69	39.8281
High	[K].EQLAQAMFDHIPVGVGSK.[G]		1	1	12	Q9Y3I0	Q9Y3I0 [141-158]	RNA-splicing ligase RtcB homolog OS=Homo sapiens OX=9606 GN=RTCB PE=1 SV=1			0	1926.97	2.55633e+08	169947891	7.90834e+06	1.17149e+08	1.50024e+08	4.16311e+06	2	963.99	53.8628
High	[K].EMAKDVIEEHGPSEK.[A]	1xOxidation [M2]	1	1	5	P51114	P51114 [564-578]	RNA-binding protein FXR1 OS=Homo sapiens OX=9606 GN=FXR1 PE=1 SV=3			1	1714.8	2.68787e+06	5.50107e+06	5.89543e+07			3.81313e+07	3	572.269	15.3081
High	[K].KPAEDEWGKTPDAMK.[A]		1	1	6	P02792	P02792 [84-98]	Ferritin light chain OS=Homo sapiens OX=9606 GN=FTL PE=1 SV=2			1	1702.81		1.24179e+06	1.95234e+06	5.79566e+08	2.98451e+08	1.85563e+06	3	568.274	25.804
High	[K].AAAIGIDLGTTYSCVGVFQHGK.[V]	1xCarbamidomethyl [C14]	1	1	3	P0DMV9	P0DMV9 [4-25]	Heat shock 70 kDa protein 1B OS=Homo sapiens OX=9606 GN=HSPA1B PE=1 SV=1			0	2265.13				4.95e+07	7.09244e+07		3	755.716	53.621
High	[K].THINIVVIGHVDSGK.[S]		1	3	5	P68104	P68104 [6-20]	Elongation factor 1-alpha 1 OS=Homo sapiens OX=9606 GN=EEF1A1 PE=1 SV=1			0	1588.88	9.80496e+07	1.20781e+08	1.46135e+07	1.22463e+08	2.08706e+08	1.0514e+07	3	530.298	34.1414
High	[R].DKPHVNVGTIGHVDHGK.[T]		1	1	2	P49411	P49411 [57-73]	Elongation factor Tu, mitochondrial OS=Homo sapiens OX=9606 GN=TUFM PE=1 SV=3			0	1809.94	2.71969e+06	2398824	728212	1.73559e+07	2.1916e+07		3	603.984	18.8408
High	[K].ELTTEIDNNIEQISSYK.[S]		1	1	12	P13645	P13645 [346-362]	Keratin, type I cytoskeletal 10 OS=Homo sapiens OX=9606 GN=KRT10 PE=1 SV=6			0	1996.97	1.66068e+09	27852661	1.63883e+08	9.15117e+07	1.10272e+08	2.46608e+08	2	998.99	55.0701
High	[K].GAVEALAAALAHISGATSVDQR.[S]		1	1	15	Q9NR30	Q9NR30 [606-627]	Nucleolar RNA helicase 2 OS=Homo sapiens OX=9606 GN=DDX21 PE=1 SV=5			0	2108.11	1.62459e+07	5.54217e+07	5.65672e+07	1.30151e+07	4.52732e+07	3.7283e+07	2	1054.56	56.7393
High	[K].RPAEDMEEEQAFKR.[S]	1xOxidation [M6]	1	1	5	P61978	P61978 [22-35]	Heterogeneous nuclear ribonucleoprotein K OS=Homo sapiens OX=9606 GN=HNRNPK PE=1 SV=1			1	1751.8	3.31754e+07	37936076	3.08076e+08	4.74838e+06	3.08424e+07	2.12201e+08	3	584.604	19.7379
High	[K].VIHDNFGIVEGLMTTVHAITATQK.[T]		1	1	1	P04406	P04406 [163-186]	Glyceraldehyde-3-phosphate dehydrogenase OS=Homo sapiens OX=9606 GN=GAPDH PE=1 SV=3			0	2595.36							3	865.792	56.6669
High	[R].KKVEAQLQELQVK.[F]		1	1	8	P35579	P35579 [1248-1260]	Myosin-9 OS=Homo sapiens OX=9606 GN=MYH9 PE=1 SV=4			2	1540.91	1.03874e+07	362615426		3.67013e+08	1.49312e+08		2	770.959	26.8399
High	[R].ELESQISELQEDLESER.[A]		1	1	6	P35579	P35579 [1108-1124]	Myosin-9 OS=Homo sapiens OX=9606 GN=MYH9 PE=1 SV=4			0	2033.95		64343836		4.87906e+07	2.69121e+07		2	1017.48	55.1865
High	[R].CPEALFQPSFLGMESCGIHETTFNSIMK.[C]	2xCarbamidomethyl [C1; C16]	1	2	4	P60709	P60709 [257-284]	Actin, cytoplasmic 1 OS=Homo sapiens OX=9606 GN=ACTB PE=1 SV=1			0	3231.46		2.79538e+06		5.23122e+07			3	1077.83	55.9457
High	[K].KQELEEILHDLESR.[V]		1	1	7	P35580	P35580 [917-930]	Myosin-10 OS=Homo sapiens OX=9606 GN=MYH10 PE=1 SV=3			1	1738.9	4.36705e+06	220123556		1.29278e+08	9.54098e+07		3	580.303	54.1
High	[R].RMEELHNQEVQKR.[K]		1	1	9	Q15233	Q15233 [325-337]	Non-POU domain-containing octamer-binding protein OS=Homo sapiens OX=9606 GN=NONO PE=1 SV=4			2	1696.85	1.15708e+08	103892060		4.96328e+07	2.30129e+07		4	424.969	12.9922
High	[K].KPLPDHVSIVEPK.[D]		1	1	19	P23396	P23396 [202-214]	Small ribosomal subunit protein uS3 OS=Homo sapiens OX=9606 GN=RPS3 PE=1 SV=2			0	1458.83	1.4376e+08	270846444	1.14225e+08	1.77675e+08	2.66095e+08	3.24858e+08	3	486.949	28.6785
High	[R].TEMEDLMSSKDDVGK.[S]		1	1	2	P35579	P35579 [1504-1518]	Myosin-9 OS=Homo sapiens OX=9606 GN=MYH9 PE=1 SV=4			1	1684.74		6.63048e+07		1.02795e+08		2.91255e+06	2	842.874	38.9708
High	[R].IVGLDQVTGMTETAFGSAYK.[T]		1	1	2	P35580	P35580 [625-644]	Myosin-10 OS=Homo sapiens OX=9606 GN=MYH10 PE=1 SV=3			0	2088.03		43392888	2.01619e+06	2.79038e+07	1.19444e+07		2	1044.52	55.9162
High	[R].ERLEQQVPVNQVFGQDEMIDVIGVTK.[G]	1xOxidation [M18]	1	1	6	P39023	P39023 [199-224]	Large ribosomal subunit protein uL3 OS=Homo sapiens OX=9606 GN=RPL3 PE=1 SV=2			1	2987.51		56143104	5.14484e+08	7.17471e+06		3.48833e+08	3	996.509	53.6859
High	[R].TFHIFYYLLSGAGEHLK.[T]		1	1	2	P35579	P35579 [273-289]	Myosin-9 OS=Homo sapiens OX=9606 GN=MYH9 PE=1 SV=4			0	1996.03		35698312			2.54305e+07		3	666.016	55.1005
High	[K].GHQFSCVCLHGDR.[K]	2xCarbamidomethyl [C6; C8]	1	1	21	Q92499	Q92499 [537-549]	ATP-dependent RNA helicase DDX1 OS=Homo sapiens OX=9606 GN=DDX1 PE=1 SV=2			0	1572.68	8.92644e+08	1.28123e+09	4.98559e+08	1.22044e+09	6.90473e+08	3.93743e+08	3	524.898	22.6955
High	[K].LTTPTYGDLNHLVSATMSGVTTCLR.[F]	1xCarbamidomethyl [C23]	5	5	2	Q13885; P04350; P07437; P68371; Q9BVA1	Q13885 [217-241]; P04350 [217-241]; P07437 [217-241]; P68371 [217-241]; Q9BVA1 [217-241]	Tubulin beta-2A chain OS=Homo sapiens OX=9606 GN=TUBB2A PE=1 SV=1 Tubulin beta-4A chain OS=Homo sapiens OX=9606 GN=TUBB4A PE=1 SV=2 Tubulin beta chain OS=Homo sapiens OX=9606 GN=TUBB PE=1 SV=2 Tubulin beta-4B chain OS=Homo sapiens OX=9606 GN=TUBB4B PE=1 SV=1 Tubulin beta-2B chain OS=Homo sapiens OX=9606 GN=TUBB2B PE=1 SV=1			0	2708.34		9708918		9.36143e+07	1.43403e+07		3	903.453	56.511
High	[K].KQELEEICHDLEAR.[V]	1xCarbamidomethyl [C8]	1	1	13	P35579	P35579 [910-923]	Myosin-9 OS=Homo sapiens OX=9606 GN=MYH9 PE=1 SV=4			1	1769.85	2.94911e+07	431983929		5.24725e+08	3.42969e+08	1.3496e+06	3	590.621	41.2086
High	[K].AAHIFNEALVCHQIR.[Y]	1xCarbamidomethyl [C11]	1	1	5	O43795	O43795 [603-617]	Unconventional myosin-Ib OS=Homo sapiens OX=9606 GN=MYO1B PE=1 SV=3			0	1778.91		114672714	1.02089e+08	1.20812e+08	2.30401e+07	4.65504e+07	3	593.639	36.8171
High	[K].IIGHFYASQMAQR.[K]		1	1	10	Q9NZI8	Q9NZI8 [539-551]	Insulin-like growth factor 2 mRNA-binding protein 1 OS=Homo sapiens OX=9606 GN=IGF2BP1 PE=1 SV=2			0	1521.76	3.14417e+08	312918528		3.22229e+08	2.17386e+08		3	507.926	34.222
High	[R].TLTAVHDAILEDLVFPSEIVGK.[R]		1	1	6	P62081	P62081 [121-142]	Small ribosomal subunit protein eS7 OS=Homo sapiens OX=9606 GN=RPS7 PE=1 SV=1			0	2367.28			1.04427e+08			1.39407e+08	2	1184.14	56.6697
High	[K].AHILACAPSNSGADLLCQR.[L]	2xCarbamidomethyl [C6; C17]	1	1	2	Q9HCE1	Q9HCE1 [548-566]	Helicase MOV-10 OS=Homo sapiens OX=9606 GN=MOV10 PE=1 SV=2			0	2053.99	1.92528e+07	29765124		8.52782e+06	2.23101e+07		3	685.335	40.6557
High	[K].KPSTSGQNFHSDVDYR.[G]		1	1	11	Q01804	Q01804 [347-362]	OTU domain-containing protein 4 OS=Homo sapiens OX=9606 GN=OTUD4 PE=1 SV=4			0	1837.85	3.83134e+07	3.46019e+07	9.06016e+06	5.05391e+07	2.95982e+07	7.68233e+06	3	613.287	21.3513
High	[R].LNEQYEHASIHLWDLLEGK.[E]		1	1	35	Q14444	Q14444 [203-221]	Caprin-1 OS=Homo sapiens OX=9606 GN=CAPRIN1 PE=1 SV=2			0	2295.14	8.92723e+08	1594299599	1.39428e+08	1.50208e+08	6.66259e+08	2.56078e+08	2	1148.07	55.1493
High	[K].AAIDWFDGKEFSGNPIK.[V]		1	1	17	P35637	P35637 [349-365]	RNA-binding protein FUS OS=Homo sapiens OX=9606 GN=FUS PE=1 SV=1			1	1894.93	1.40079e+08	3.2426e+08	1.24046e+09	6.75246e+07	2.19986e+08	6.82034e+08	2	947.971	54.238
High	[R].KVPGVTAIELGEETCTFR.[I]	1xCarbamidomethyl [C15]	1	1	16	P51116	P51116 [256-273]	RNA-binding protein FXR2 OS=Homo sapiens OX=9606 GN=FXR2 PE=1 SV=2			1	2007.02	9.36865e+07	1.11936e+08	2.77585e+08	3.42825e+07	5.83585e+06	1.75564e+08	3	669.679	49.3805
High	[R].TSQNSELNNMQDLVEDYKK.[K]		1	1	13	P35908	P35908 [248-266]	Keratin, type II cytoskeletal 2 epidermal OS=Homo sapiens OX=9606 GN=KRT2 PE=1 SV=2			1	2256.04	7.77579e+08	1.55095e+08	4.49618e+06	1.36092e+08	2.22652e+07	1.63076e+07	3	752.684	50.853
High	[K].KMEDSVGCLETAEEVKR.[K]	1xCarbamidomethyl [C8]; 1xOxidation [M2]	1	1	4	P35579	P35579 [1372-1388]	Myosin-9 OS=Homo sapiens OX=9606 GN=MYH9 PE=1 SV=4			2	1996.93	3.23105e+06	53099520		2.2527e+07	1.23306e+07	3.65789e+06	3	666.315	28.4605
High	[R].VAPEEHPVLLTEAPLNPK.[A]		1	2	74	P60709	P60709 [96-113]	Actin, cytoplasmic 1 OS=Homo sapiens OX=9606 GN=ACTB PE=1 SV=1			0	1954.06	3.5086e+08	1.02712e+10	1.43218e+08	2.16938e+10	4.7542e+09	1.83391e+08	2	977.537	44.274
High	[R].LPAAGVGDMVMATVK.[K]		1	1	3	P62829	P62829 [52-66]	Large ribosomal subunit protein uL14 OS=Homo sapiens OX=9606 GN=RPL23 PE=1 SV=1			0	1459.76	2.88522e+07	24989170	1.48475e+07	2.72568e+07		1.49509e+07	2	730.385	53.4216
High	[K].MQQNIQELEEQLEEEESAR.[Q]	1xOxidation [M1]	1	1	4	P35579	P35579 [941-959]	Myosin-9 OS=Homo sapiens OX=9606 GN=MYH9 PE=1 SV=4			0	2349.05	5.47696e+07	131430508		7.59575e+06	1.73662e+08		2	1175.03	54.0469
High	[K].LKECCEKPLLEK.[S]	2xCarbamidomethyl [C4; C5]	1	1	2	P02768	P02768 [299-310]	Albumin OS=Homo sapiens OX=9606 GN=ALB PE=1 SV=2			1	1546.8	8.77097e+07	6.37574e+06		1.0661e+07	1.54198e+07		3	516.27	19.4949
High	[K].NQTAEKEEFEHQQK.[E]		1	1	3	P11142	P11142 [584-597]	Heat shock cognate 71 kDa protein OS=Homo sapiens OX=9606 GN=HSPA8 PE=1 SV=1			1	1745.81	2.08315e+07	29255258	4.34936e+06	9.81664e+07	1.49056e+08	3.34816e+06	3	582.608	13.6233
High	[R].DQLSVLENGVDIVVGTPGR.[L]		1	1	45	Q92499	Q92499 [331-349]	ATP-dependent RNA helicase DDX1 OS=Homo sapiens OX=9606 GN=DDX1 PE=1 SV=2			0	1968.04	3.69256e+08	429645243	9.7231e+08	3.24317e+08	4.85163e+08	1.06321e+09	2	984.524	59.8289
High	[K].KFYPLEIDYGQDEEAVKK.[L]		1	1	10	P09874	P09874 [637-654]	Poly [ADP-ribose] polymerase 1 OS=Homo sapiens OX=9606 GN=PARP1 PE=1 SV=4			2	2172.09	3.41303e+07	54894344	1.6019e+07	5.81943e+07	4.88343e+07	4.44366e+07	3	724.699	44.9156
High	[K].SISISVAGGGGGFGAAGGFGGR.[G]		1	1	12	P35908	P35908 [71-92]	Keratin, type II cytoskeletal 2 epidermal OS=Homo sapiens OX=9606 GN=KRT2 PE=1 SV=2			0	1838.91	2.65458e+08	133992260	2.75696e+07	3.83278e+07	3.43388e+07	4.82726e+07	2	919.964	53.1384
High	[K].NKLNDLEDALQQAK.[E]		1	1	15	P04264	P04264 [442-455]	Keratin, type II cytoskeletal 1 OS=Homo sapiens OX=9606 GN=KRT1 PE=1 SV=6			1	1599.83	7.85971e+08	1.16465e+08	6.55762e+07	5.86038e+07	1.98752e+07	6.39137e+07	2	800.421	50.0616
High	[K].ESKEEETSIDVAGKPNEVTK.[A]		1	1	5	P53985	P53985 [460-479]	Monocarboxylate transporter 1 OS=Homo sapiens OX=9606 GN=SLC16A1 PE=1 SV=3			1	2190.08			1.95135e+06			2.55172e+07	3	730.697	24.991
High	[K].VEGTEPTTAFNLFVGNLNFNK.[S]		1	1	6	P19338	P19338 [298-318]	Nucleolin OS=Homo sapiens OX=9606 GN=NCL PE=1 SV=3			0	2312.16	4.53071e+07	25942551	8.4754e+07			5.87918e+07	2	1156.57	56.8725
High	[K].HSGPNSADSANDGFVR.[L]		1	1	9	P52597	P52597 [99-114]	Heterogeneous nuclear ribonucleoprotein F OS=Homo sapiens OX=9606 GN=HNRNPF PE=1 SV=3			0	1630.72	6.15888e+07	47303704	2.15514e+07	1.72583e+07	4.45317e+07	1.12327e+07	3	544.245	21.0084
High	[R].ANQLAEEIESSAQYK.[A]		1	1	6	Q99700	Q99700 [441-455]	Ataxin-2 OS=Homo sapiens OX=9606 GN=ATXN2 PE=1 SV=2			0	1680.81	5.59106e+07	82267800	2.25775e+08	5.01475e+07	4.29407e+07	1.65455e+08	2	840.907	49.5279
High	[K].NDQDTWDYTNPNLSGQGDPGSNPNKR.[Q]		1	1	6	P14866	P14866 [278-303]	Heterogeneous nuclear ribonucleoprotein L OS=Homo sapiens OX=9606 GN=HNRNPL PE=1 SV=2			1	2890.26	4.36666e+07	34117212	3.55878e+07		1.39866e+07	2.79729e+07	3	964.092	39.8244
High	[R].NLSPYVSNELLEEAFSQFGPIER.[A]		1	1	12	P23246	P23246 [377-399]	Splicing factor, proline- and glutamine-rich OS=Homo sapiens OX=9606 GN=SFPQ PE=1 SV=2			0	2639.3	2.6839e+07	33767552	2.36501e+08	2.26852e+07	1.36772e+07	1.18396e+08	3	880.438	59.9654
High	[K].KGHQFSCVCLHGDR.[K]	2xCarbamidomethyl [C7; C9]	1	1	14	Q92499	Q92499 [536-549]	ATP-dependent RNA helicase DDX1 OS=Homo sapiens OX=9606 GN=DDX1 PE=1 SV=2			1	1700.77	1.55644e+08	219417433	4.01946e+07	2.10775e+08	1.28799e+08	4.29427e+07	3	567.595	18.2712
High	[K].RLEIEHSVPK.[K]		1	1	13	Q9NZI8	Q9NZI8 [67-76]	Insulin-like growth factor 2 mRNA-binding protein 1 OS=Homo sapiens OX=9606 GN=IGF2BP1 PE=1 SV=2			1	1207.68	4.88254e+08	5.68033e+08	6.28903e+08	3.94054e+08	5.50731e+08	4.22173e+08	3	403.231	20.3416
High	[R].NVQALEIELQSQLALK.[Q]		1	1	23	P13645	P13645 [371-386]	Keratin, type I cytoskeletal 10 OS=Homo sapiens OX=9606 GN=KRT10 PE=1 SV=6			0	1797.01	7.78326e+08	273223721		6.75799e+07	4.06067e+07		2	899.009	58.8051
High	[K].RPAEDMEEEQAFKR.[S]		1	1	7	P61978	P61978 [22-35]	Heterogeneous nuclear ribonucleoprotein K OS=Homo sapiens OX=9606 GN=HNRNPK PE=1 SV=1			1	1735.81	2.95853e+07	2.93438e+07		3.87335e+07	1.67169e+07		3	579.274	24.4394
High	[R].HGSGSGQSSSYSPYGSGSGWSSSR.[G]		1	1	4	Q86YZ3	Q86YZ3 [1484-1507]; [2424-2447]	Hornerin OS=Homo sapiens OX=9606 GN=HRNR PE=1 SV=2			0	2348.98	1.82458e+07	7.57826e+06					3	783.663	30.4383
High	[R].EDLMGLAIGTHGANIQQAR.[K]		2	2	19	Q06787; P51116	Q06787 [227-245]; P51116 [237-255]	Fragile X messenger ribonucleoprotein 1 OS=Homo sapiens OX=9606 GN=FMR1 PE=1 SV=1 RNA-binding protein FXR2 OS=Homo sapiens OX=9606 GN=FXR2 PE=1 SV=2			0	1995.01	2.25128e+08	238779224	2.35667e+06	8.27932e+07	6.74351e+07		2	998.008	49.7405
High	[K].TGAFSIPVIQIVYETLKDQQEGK.[K]		1	1	15	Q92499	Q92499 [53-75]	ATP-dependent RNA helicase DDX1 OS=Homo sapiens OX=9606 GN=DDX1 PE=1 SV=2			1	2564.36	1.46382e+07	46759156	1.50247e+08	4.62948e+07	3.54118e+07	1.83148e+08	3	855.458	56.9436
High	[K].LQQLFNHTMFILEQEEYQR.[E]	1xOxidation [M9]	2	3	4	P35580; P35579	P35580 [483-501]; P35579 [476-494]	Myosin-10 OS=Homo sapiens OX=9606 GN=MYH10 PE=1 SV=3 Myosin-9 OS=Homo sapiens OX=9606 GN=MYH9 PE=1 SV=4			0	2483.2		116230712		5.30781e+07			3	828.402	53.2281
High	[K].VTEWQQTYTYDSGIHSGANTCVPSVSSK.[G]	1xCarbamidomethyl [C21]	1	1	4	P14923	P14923 [13-40]	Junction plakoglobin OS=Homo sapiens OX=9606 GN=JUP PE=1 SV=3			0	3102.41		18979418		2.76738e+06			3	1034.81	46.0462
High	[R].HGSGSGHSSSYGQHGSGSGWSSSSGR.[H]		1	1	2	Q86YZ3	Q86YZ3 [1365-1390]; [1835-1860]; [2305-2330]	Hornerin OS=Homo sapiens OX=9606 GN=HRNR PE=1 SV=2			0	2477.02	1.13535e+07	5249423					4	620.011	13.2544
High	[R].TQSSASLAASYAAQQHPQAAASYR.[G]		1	1	9	Q96PK6	Q96PK6 [518-541]	RNA-binding protein 14 OS=Homo sapiens OX=9606 GN=RBM14 PE=1 SV=2			0	2465.18	1.77006e+08	2.22736e+08	4.10689e+07	1.9159e+07	1.51586e+08	1.61356e+07	3	822.4	36.3477
High	[R].NDTKEDVFVHQTAIK.[KR]		2	3	13	P16989; P67809	P16989 [110-124]; P67809 [78-92]	Y-box-binding protein 3 OS=Homo sapiens OX=9606 GN=YBX3 PE=1 SV=4 Y-box-binding protein 1 OS=Homo sapiens OX=9606 GN=YBX1 PE=1 SV=3			1	1744.89	1.06345e+08	114455268	2.81007e+08	1.83022e+07	8.4533e+07	2.57211e+08	3	582.3	20.9826
High	[K].LPNFGFVVFDDSEPVQR.[I]		1	1	14	Q9UN86	Q9UN86 [371-387]	Ras GTPase-activating protein-binding protein 2 OS=Homo sapiens OX=9606 GN=G3BP2 PE=1 SV=2			0	1965.97	6.03109e+08	380353503	2.06832e+09	1.66871e+08	4.16736e+08	1.59086e+09	2	983.49	58.9938
High	[K].GGAAVDPDSGLEHSAHVLEK.[G]		1	1	15	P09874	P09874 [529-548]	Poly [ADP-ribose] polymerase 1 OS=Homo sapiens OX=9606 GN=PARP1 PE=1 SV=4			0	1988.97	4.6413e+07	63101155	2.01015e+07	1.94098e+08	1.98964e+08	4.38414e+07	2	994.986	33.5116
High	[K].LQQLFNHTMFILEQEEYQR.[E]		2	3	9	P35580; P35579	P35580 [483-501]; P35579 [476-494]	Myosin-10 OS=Homo sapiens OX=9606 GN=MYH10 PE=1 SV=3 Myosin-9 OS=Homo sapiens OX=9606 GN=MYH9 PE=1 SV=4			0	2467.21		144171664	1.35963e+06	1.56955e+08	2.26422e+07		2	1234.11	54.6338
High	[R].ELAQQVQQVADDYGK.[C]		1	1	5	Q92841	Q92841 [255-269]	Probable ATP-dependent RNA helicase DDX17 OS=Homo sapiens OX=9606 GN=DDX17 PE=1 SV=2			0	1691.82	8.63097e+07	129571694	2.59266e+08			1.90565e+08	2	846.415	49.4071
High	[K].GFSLLATEDKEALKK.[Q]		1	1	10	P09874	P09874 [183-197]	Poly [ADP-ribose] polymerase 1 OS=Homo sapiens OX=9606 GN=PARP1 PE=1 SV=4			2	1649.91	6.95665e+07	116503072	6.48024e+07	1.99817e+08	3.91452e+08	1.07121e+08	3	550.642	36.826
High	[R].GEHVHSLPEASVSSKPDEGRTEQSSQTR.[K]		1	1	2	Q01804	Q01804 [917-944]	OTU domain-containing protein 4 OS=Homo sapiens OX=9606 GN=OTUD4 PE=1 SV=4			1	3035.44	7.10175e+06	10985332			8.9421e+06		4	759.616	19.889
High	[K].NHKEEMSQLTGQNSGDVNVEINVAPGK.[D]	1xOxidation [M6]	1	1	7	P35527	P35527 [291-317]	Keratin, type I cytoskeletal 9 OS=Homo sapiens OX=9606 GN=KRT9 PE=1 SV=3			1	2911.39	5.51029e+07	1.81836e+07					3	971.132	33.5356
High	[R].SKVDEAVAVLQAHQAK.[E]		2	2	24	Q9H361; P11940	Q9H361 [600-615]; P11940 [605-620]	Polyadenylate-binding protein 3 OS=Homo sapiens OX=9606 GN=PABPC3 PE=1 SV=2 Polyadenylate-binding protein 1 OS=Homo sapiens OX=9606 GN=PABPC1 PE=1 SV=2			1	1693.92	1.61462e+09	2.27752e+09	1.42541e+09	8.2252e+08	1.15826e+09	1.02018e+09	2	847.468	36.0598
High	[K].NQDECVIALHDCNGDVNR.[A]	2xCarbamidomethyl [C5; C12]	1	1	7	Q14157	Q14157 [64-81]	Ubiquitin-associated protein 2-like OS=Homo sapiens OX=9606 GN=UBAP2L PE=1 SV=2			0	2128.91	2.39923e+07	21074111	3.643e+07	6.645e+06	1.23198e+07	1.81928e+07	2	1064.96	33.2322
High	[R].THNLEPYFESFINNLR.[R]		1	1	42	P04264	P04264 [224-239]	Keratin, type II cytoskeletal 1 OS=Homo sapiens OX=9606 GN=KRT1 PE=1 SV=6			0	1993.98	4.36529e+09	652233988	3.82507e+07	5.08551e+08	3.96082e+08	1.4192e+08	3	665.33	59.7991
High	[K].TGAFSIPVIQIVYETLKDQQEGKK.[G]		1	1	30	Q92499	Q92499 [53-76]	ATP-dependent RNA helicase DDX1 OS=Homo sapiens OX=9606 GN=DDX1 PE=1 SV=2			2	2692.46	1.15555e+08	1.99444e+08	1.45686e+08	9.0594e+07	1.70916e+08	1.90061e+08	4	673.869	54.4963
High	[K].MQAHIQDLEEQLDEEEGAR.[Q]		1	1	7	P35580	P35580 [948-966]	Myosin-10 OS=Homo sapiens OX=9606 GN=MYH10 PE=1 SV=3			0	2241.01		1.13376e+08		7.19117e+07	1.22235e+06		2	1121.01	49.2351
High	[R].SGGGGGGGGCGGGGGVSSLR.[I]	1xCarbamidomethyl [C10]	1	1	7	P13645	P13645 [16-35]	Keratin, type I cytoskeletal 10 OS=Homo sapiens OX=9606 GN=KRT10 PE=1 SV=6			0	1549.68	6.30245e+08	76428104	5.43866e+07	5.38546e+07	2.08781e+07	8.55373e+07	2	775.342	19.8316
High	[K].KPDCDDWESGLNAMECALHLEK.[N]	2xCarbamidomethyl [C4; C16]	1	1	9	P02794	P02794 [88-109]	Ferritin heavy chain OS=Homo sapiens OX=9606 GN=FTH1 PE=1 SV=2			0	2618.13				2.25199e+08	1.52119e+08		3	873.382	56.1054
High	[K].VVDRDSEEAEIIRK.[Y]		1	1	5	P09874	P09874 [803-816]	Poly [ADP-ribose] polymerase 1 OS=Homo sapiens OX=9606 GN=PARP1 PE=1 SV=4			2	1658.87	1.36434e+07	22130856	1.07015e+07	5.29182e+07	5.33877e+07	1.63161e+07	3	553.628	24.1333
High	[K].ALYPSSVGQPFQGAYLEINKNPK.[Y]		1	1	1	O43795	O43795 [953-975]	Unconventional myosin-Ib OS=Homo sapiens OX=9606 GN=MYO1B PE=1 SV=3			1	2521.31		38222120		2.09928e+08	8.64899e+07		3	841.104	52.9092
High	[K].KIFVGGIKEDTEEHHLR.[D]		2	4	8	P22626; P09651	P22626 [113-129]; P09651 [106-122]	Heterogeneous nuclear ribonucleoproteins A2/B1 OS=Homo sapiens OX=9606 GN=HNRNPA2B1 PE=1 SV=2 Heterogeneous nuclear ribonucleoprotein A1 OS=Homo sapiens OX=9606 GN=HNRNPA1 PE=1 SV=5			2	2008.06	9.54697e+06	13664415					3	670.025	27.1799
High	[R].YGDGGSSFQSTTGHCVHMR.[G]	1xCarbamidomethyl [C15]	1	1	4	P55795	P55795 [276-294]	Heterogeneous nuclear ribonucleoprotein H2 OS=Homo sapiens OX=9606 GN=HNRNPH2 PE=1 SV=1			0	2083.87	1.65057e+07	9897238		1.66019e+07			3	695.295	26.2168
High	[K].DKNGMPVEPKPEPEK.[H]	1xOxidation [M5]	1	1	3	Q13772	Q13772 [438-452]	Nuclear receptor coactivator 4 OS=Homo sapiens OX=9606 GN=NCOA4 PE=1 SV=1			1	1710.84			1.58226e+07	2.22459e+08	2.73081e+08	6.48639e+06	3	570.95	13.851
High	[K].LYQEVEIASVDAFQGR.[E]		1	1	5	Q92900	Q92900 [828-843]	Regulator of nonsense transcripts 1 OS=Homo sapiens OX=9606 GN=UPF1 PE=1 SV=2			0	1824.91	9.8926e+06	12571364	6.74458e+07		1.66746e+07	5.66159e+07	2	912.958	54.058
High	[K].DVHEDSLTVVFENNWQPER.[Q]		1	1	4	P51114	P51114 [22-40]	RNA-binding protein FXR1 OS=Homo sapiens OX=9606 GN=FXR1 PE=1 SV=3			0	2314.07	1.55313e+07	41375916					2	1157.54	54.6808
High	[R].GGSSSGGGYGSGGGGSSSVK.[G]		1	1	2	P35908	P35908 [604-623]	Keratin, type II cytoskeletal 2 epidermal OS=Homo sapiens OX=9606 GN=KRT2 PE=1 SV=2			0	1588.68	1.48224e+08	27525578	1.13895e+07	2.53829e+07	1.823e+07		2	794.846	13.2552
High	[R].DISEASVFDAYVLPK.[L]		1	1	8	P62854	P62854 [52-66]	Small ribosomal subunit protein eS26 OS=Homo sapiens OX=9606 GN=RPS26 PE=1 SV=3			0	1653.84	2.62681e+07	59151440	7.84547e+07	3.63816e+07	2.56307e+07	1.05817e+08	2	827.421	56.1931
High	[K].GAPVGGHILSYLLEK.[S]		1	1	2	O00159	O00159 [210-224]	Unconventional myosin-Ic OS=Homo sapiens OX=9606 GN=MYO1C PE=1 SV=4			0	1553.87		98361752		3.79856e+07	1.04752e+07		2	777.438	53.6836
High	[R].SEAEEAITSFNGHKPPGSSEPITVK.[F]		1	1	10	Q15717	Q15717 [158-182]	ELAV-like protein 1 OS=Homo sapiens OX=9606 GN=ELAVL1 PE=1 SV=2			0	2612.28	6.48953e+07	9.60701e+07	5.75433e+07	1.445e+07	2.55986e+07	8.71798e+07	3	871.433	40.6917
High	[K].NKHEAMITDLEER.[L]		1	1	5	P35579	P35579 [1023-1035]	Myosin-9 OS=Homo sapiens OX=9606 GN=MYH9 PE=1 SV=4			1	1585.76	1.2034e+07	2.0292e+08	2.92485e+07	3.44817e+08	5.5516e+07	1.70229e+07	3	529.259	28.0761
High	[K].GSLGGGFSSGGFSGGSFSR.[G]		1	1	27	P13645	P13645 [41-59]	Keratin, type I cytoskeletal 10 OS=Homo sapiens OX=9606 GN=KRT10 PE=1 SV=6			0	1707.77	2.7044e+09	5.56243e+08	2.40067e+08	4.21899e+08	2.13948e+08	3.81245e+08	2	854.39	51.7323
High	[K].TELEDTLDSTAAQQELR.[S]		1	1	3	P35579	P35579 [1146-1162]	Myosin-9 OS=Homo sapiens OX=9606 GN=MYH9 PE=1 SV=4			0	1919.92		71476868		3.72406e+07	2.76447e+07		2	960.462	49.4711
High	[R].EMEENFAVEAANYQDTIGR.[L]		1	1	14	P08670	P08670 [346-364]	Vimentin OS=Homo sapiens OX=9606 GN=VIM PE=1 SV=4			0	2186.97		271264148		2.21933e+08	8.11918e+07		2	1093.99	54.8303
High	[K].KPMGPAHWEK.[I]		1	1	10	Q8NCA5	Q8NCA5 [194-203]	Protein FAM98A OS=Homo sapiens OX=9606 GN=FAM98A PE=1 SV=2			0	1180.59	1.2741e+09	846036736		2.40798e+09	1.26684e+09	1.58226e+07	3	394.203	15.406
High	[R].KVMSQNFTNCHTK.[I]	1xCarbamidomethyl [C10]	1	1	6	Q13283	Q13283 [64-76]	Ras GTPase-activating protein-binding protein 1 OS=Homo sapiens OX=9606 GN=G3BP1 PE=1 SV=1			1	1594.75	9.56231e+07	77200087		5.62006e+07	4.87445e+07		3	532.253	15.2057
High	[K].IIVDELKQEVISTSSK.[A]		1	1	13	P63244	P63244 [265-280]	Small ribosomal subunit protein RACK1 OS=Homo sapiens OX=9606 GN=RACK1 PE=1 SV=3			1	1789	4.49922e+07	9.30715e+07	9.27562e+07	3.70583e+07	1.06024e+08	8.81893e+07	2	895.001	48.7041
High	[K].LTALDYHNPAGFNCK.[D]	1xCarbamidomethyl [C14]	1	1	17	Q9Y224	Q9Y224 [6-20]	RNA transcription, translation and transport factor protein OS=Homo sapiens OX=9606 GN=RTRAF PE=1 SV=1			0	1720.81	1.49311e+08	139836272	1.50399e+08	1.88318e+08	3.91346e+08	2.71332e+08	2	860.909	39.9299
High	[R].YQLLQLVEPFGVISNHLILNK.[I]		1	1	4	P43243	P43243 [413-433]	Matrin-3 OS=Homo sapiens OX=9606 GN=MATR3 PE=1 SV=2			0	2438.38							3	813.466	56.9072
High	[K].LDETGNLMISEGHFASETIR.[T]	1xOxidation [M8]	1	1	18	Q13813	Q13813 [102-121]	Spectrin alpha chain, non-erythrocytic 1 OS=Homo sapiens OX=9606 GN=SPTAN1 PE=1 SV=3			0	2236.06	3.29513e+08	149347710	2.167e+06	7.79852e+07	3.32798e+07	3.83554e+06	3	746.024	47.8525
High	[K].MAVTFIGNSTAIQELFK.[R]		1	1	5	P07437	P07437 [363-379]	Tubulin beta chain OS=Homo sapiens OX=9606 GN=TUBB PE=1 SV=2			0	1869.98	4.46165e+06			3.38272e+07	1.80524e+08		2	935.492	56.8054
High	[K].MQAHIQDLEEQLDEEEGAR.[Q]	1xOxidation [M1]	1	1	3	P35580	P35580 [948-966]	Myosin-10 OS=Homo sapiens OX=9606 GN=MYH10 PE=1 SV=3			0	2257		19843112		1.94132e+07			3	753.007	46.2367
High	[R].LLEGEDAHLSSSQFSSGSQSSR.[D]		1	1	6	P02533	P02533 [418-439]	Keratin, type I cytoskeletal 14 OS=Homo sapiens OX=9606 GN=KRT14 PE=1 SV=4			0	2309.06	2.71203e+08	40430140	5.85331e+07	2.66307e+07		7.35285e+07	3	770.359	36.0887
High	[K].ADRDESSPYAAMLAAQDVAQR.[C]		1	1	5	P62263	P62263 [64-84]	Small ribosomal subunit protein uS11 OS=Homo sapiens OX=9606 GN=RPS14 PE=1 SV=3			1	2265.06	3.85656e+07	38503644		2.13282e+07	1.12562e+07		3	755.691	50.6338
High	[R].IINEPTAAAIAYGLDR.[RT]		2	2	12	P17066; P0DMV9	P17066 [174-189]; P0DMV9 [172-187]	Heat shock 70 kDa protein 6 OS=Homo sapiens OX=9606 GN=HSPA6 PE=1 SV=2 Heat shock 70 kDa protein 1B OS=Homo sapiens OX=9606 GN=HSPA1B PE=1 SV=1			0	1687.9	5.70341e+07	1.89034e+08	4.15338e+08	2.44538e+08	3.18832e+08	7.46059e+08	3	563.305	43.9716
High	[K].SPMNTSWCSFNTADWVLPGKK.[M]	1xCarbamidomethyl [C8]; 1xOxidation [M3]	1	1	7	Q13772	Q13772 [525-545]	Nuclear receptor coactivator 4 OS=Homo sapiens OX=9606 GN=NCOA4 PE=1 SV=1			1	2442.12				7.47168e+07	7.53506e+07	4.53905e+08	3	814.714	53.9012
High	[R].GGSGSHNWGTVKDELTESPK.[Y]		1	1	7	Q8NC51	Q8NC51 [217-236]	SERPINE1 mRNA-binding protein 1 OS=Homo sapiens OX=9606 GN=SERBP1 PE=1 SV=2			1	2085.98	3.53767e+07	3.64881e+07	2.39588e+07		3.48845e+07	2.64949e+07	3	696	33.3679
High	[R].GITINAAHVEYSTAAR.[H]		1	1	4	P49411	P49411 [108-123]	Elongation factor Tu, mitochondrial OS=Homo sapiens OX=9606 GN=TUFM PE=1 SV=3			0	1673.86	1.88268e+06	5766458			1.39214e+07	4.55701e+06	2	837.434	36.0235
High	[R].NMGGPYGGGNYGPGGSGGSGGYGGR.[S]	1xOxidation [M2]	1	1	9	P22626	P22626 [326-350]	Heterogeneous nuclear ribonucleoproteins A2/B1 OS=Homo sapiens OX=9606 GN=HNRNPA2B1 PE=1 SV=2			0	2205.9	5.7129e+07	94689518	2.17865e+08		7.028e+06	1.83283e+08	2	1103.45	31.7818
High	[K].VDEFPLCGHMVSDEYEQLSSEALEAAR.[I]	1xCarbamidomethyl [C7]	1	1	2	P27635	P27635 [43-69]	Large ribosomal subunit protein uL16 OS=Homo sapiens OX=9606 GN=RPL10 PE=1 SV=5			0	3082.38							3	1028.14	55.9966
High	[K].VEDMAELTCLNEASVLHNLK.[DE]	1xCarbamidomethyl [C9]; 1xOxidation [M4]	2	2	3	P35580; P35579	P35580 [87-106]; P35579 [83-102]	Myosin-10 OS=Homo sapiens OX=9606 GN=MYH10 PE=1 SV=3 Myosin-9 OS=Homo sapiens OX=9606 GN=MYH9 PE=1 SV=4			0	2302.11							2	1151.55	52.7722
High	[R].HGFEAASIKEER.[G]		1	1	5	P35580	P35580 [43-54]	Myosin-10 OS=Homo sapiens OX=9606 GN=MYH10 PE=1 SV=3			1	1373.68		121897440	2.3274e+08	3.66246e+07	4.18816e+07	6.00526e+07	3	458.564	19.9204
High	[K].FVDGLMIHSGDPVNYYVDTAVR.[H]		1	1	7	P23396	P23396 [152-173]	Small ribosomal subunit protein uS3 OS=Homo sapiens OX=9606 GN=RPS3 PE=1 SV=2			0	2468.19	1.62108e+07	16291169		1.67107e+07	1.54332e+07		3	823.403	54.31
High	[R].AQAELENVSGALNEAESK.[T]		1	1	1	Q7Z406	Q7Z406 [1302-1319]	Myosin-14 OS=Homo sapiens OX=9606 GN=MYH14 PE=1 SV=2			0	1859.9		39953116		3.10007e+06	3.49967e+06	1.56585e+06	2	930.454	46.7966
High	[R].LPRPPPPEMPESLKK.[K]		1	1	1	Q00325	Q00325 [342-356]	Solute carrier family 25 member 3 OS=Homo sapiens OX=9606 GN=SLC25A3 PE=1 SV=2			1	1715.95				2.49326e+07			3	572.655	32.6914
High	[K].DVQDSLTVSNEAQTAK.[E]		1	1	2	P52907	P52907 [211-226]	F-actin-capping protein subunit alpha-1 OS=Homo sapiens OX=9606 GN=CAPZA1 PE=1 SV=3			0	1705.82		39980304		2.98826e+07	2.51118e+07		2	853.416	34.5003
High	[R].LPRPPPPEMPESLK.[K]		1	1	4	Q00325	Q00325 [342-355]	Solute carrier family 25 member 3 OS=Homo sapiens OX=9606 GN=SLC25A3 PE=1 SV=2			0	1587.86							3	529.957	38.638
High	[R].IIGLDQVAGMSETALPGAFK.[T]		1	1	11	P35579	P35579 [618-637]	Myosin-9 OS=Homo sapiens OX=9606 GN=MYH9 PE=1 SV=4			0	2018.06	2.49261e+06	9.72151e+07		1.22205e+08	8.03884e+06	5.40404e+06	2	1009.53	56.1281
High	[K].GPPQSPVFEGVYNNSR.[M]		1	1	21	Q8WWM7	Q8WWM7 [107-122]	Ataxin-2-like protein OS=Homo sapiens OX=9606 GN=ATXN2L PE=1 SV=2			0	1747.84	6.53782e+08	7.46585e+08	2.18131e+09	3.38868e+08	5.01776e+08	1.70621e+09	2	874.424	45.0573
High	[R].GPSAGGGPGSGTSPQVEWTAR.[R]		1	1	3	Q7Z406	Q7Z406 [33-53]	Myosin-14 OS=Homo sapiens OX=9606 GN=MYH14 PE=1 SV=2			0	1955.92		20368086		9.57682e+06			2	978.464	37.6704
High	[K].ITISPLQELTLYNPER.[T]		1	1	7	O00425	O00425 [310-325]	Insulin-like growth factor 2 mRNA-binding protein 3 OS=Homo sapiens OX=9606 GN=IGF2BP3 PE=1 SV=2			0	1887.02	4.07993e+07	47065744	1.93888e+08	1.56406e+07		1.84492e+08	2	944.016	56.0553
High	[K].LQVELDNVTGLLSQSDSK.[S]		1	1	8	P35579	P35579 [1278-1295]	Myosin-9 OS=Homo sapiens OX=9606 GN=MYH9 PE=1 SV=4			0	1946.01	6.38384e+06	184813360	5.87393e+06	1.05752e+08	5.32895e+07	5.94143e+06	2	973.508	54.9291
High	[R].GGSDDSSKDPIDVNYEK.[L]		1	1	8	P09874	P09874 [780-796]	Poly [ADP-ribose] polymerase 1 OS=Homo sapiens OX=9606 GN=PARP1 PE=1 SV=4			1	1825.81			1.6518e+07			3.78216e+07	2	913.406	29.9904
High	[K].IDCDNLEQYFIQQGGGPDKK.[G]	1xCarbamidomethyl [C3]	1	1	16	Q92499	Q92499 [517-536]	ATP-dependent RNA helicase DDX1 OS=Homo sapiens OX=9606 GN=DDX1 PE=1 SV=2			1	2325.08	2.95535e+08	2.78051e+08	4.03317e+08	3.1808e+08	1.87352e+08	4.58997e+08	3	775.699	53.2102
High	[K].HSQAVEELAEQLEQTKR.[V]		1	1	8	P35579	P35579 [1194-1210]	Myosin-9 OS=Homo sapiens OX=9606 GN=MYH9 PE=1 SV=4			1	1996.01	1.78794e+07	402515588		2.03689e+08	1.02824e+08		3	666.008	45.0866
High	[R].IVGLDQVTGMTETAFGSAYK.[T]	1xOxidation [M10]	1	1	8	P35580	P35580 [625-644]	Myosin-10 OS=Homo sapiens OX=9606 GN=MYH10 PE=1 SV=3			0	2104.03	2.32199e+06	93057103	7.92215e+06	3.98969e+07	1.68415e+07	4.1238e+06	2	1052.52	54.0929
High	[K].SDLEMQYETLQEELMALKK.[N]	1xOxidation [M]	1	1	3	P35527	P35527 [272-290]	Keratin, type I cytoskeletal 9 OS=Homo sapiens OX=9606 GN=KRT9 PE=1 SV=3			1	2315.11	8.73609e+07			1.8349e+07			3	772.375	55.2938
High	[K].NDGYVHIHPSSVNYQVR.[H]		1	1	2	Q6P158	Q6P158 [1258-1274]	Putative ATP-dependent RNA helicase DHX57 OS=Homo sapiens OX=9606 GN=DHX57 PE=1 SV=2			0	1984.96	7.01495e+06	8008604					3	662.326	33.261
High	[K].TGIEQGSDAGYLCESQK.[F]	1xCarbamidomethyl [C13]	1	1	4	P40939	P40939 [310-326]	Trifunctional enzyme subunit alpha, mitochondrial OS=Homo sapiens OX=9606 GN=HADHA PE=1 SV=2			0	1842.82		12155442		7.5475e+06			2	921.913	34.9987
High	[K].HWPFQVINDGDKPK.[V]		1	1	11	P0DMV9	P0DMV9 [89-102]	Heat shock 70 kDa protein 1B OS=Homo sapiens OX=9606 GN=HSPA1B PE=1 SV=1			0	1680.85	5.00409e+07	115550048	6.76898e+06	4.21739e+07	1.42223e+08	2.81707e+07	3	560.954	41.1427
High	[K].IELHGKPIEVEHSVPK.[R]		1	1	13	O00425	O00425 [61-76]	Insulin-like growth factor 2 mRNA-binding protein 3 OS=Homo sapiens OX=9606 GN=IGF2BP3 PE=1 SV=2			0	1812	1.54066e+08	196192963	4.85282e+07	1.04775e+08	8.63944e+07	5.09639e+07	3	604.672	26.7982
High	[K].GHYTEGAELVDSVLDVVR.[K]		5	5	18	Q13885; Q13509; P07437; P68371; Q9BVA1	Q13885 [104-121]; Q13509 [104-121]; P07437 [104-121]; P68371 [104-121]; Q9BVA1 [104-121]	Tubulin beta-2A chain OS=Homo sapiens OX=9606 GN=TUBB2A PE=1 SV=1 Tubulin beta-3 chain OS=Homo sapiens OX=9606 GN=TUBB3 PE=1 SV=2 Tubulin beta chain OS=Homo sapiens OX=9606 GN=TUBB PE=1 SV=2 Tubulin beta-4B chain OS=Homo sapiens OX=9606 GN=TUBB4B PE=1 SV=1 Tubulin beta-2B chain OS=Homo sapiens OX=9606 GN=TUBB2B PE=1 SV=1			0	1958.98	2.20241e+07	3.94201e+07	5.02837e+07	2.41959e+08	3.7731e+08	3.18258e+08	2	979.993	55.7058
High	[K].KMQQNIQELEEQLEEEESAR.[Q]	1xOxidation [M2]	1	1	3	P35579	P35579 [940-959]	Myosin-9 OS=Homo sapiens OX=9606 GN=MYH9 PE=1 SV=4			1	2477.15		21607056		1.4467e+07			3	826.389	51.7087
High	[K].GEDKDEGPVAEQVKK.[S]		1	1	19	Q8WWM7	Q8WWM7 [642-656]	Ataxin-2-like protein OS=Homo sapiens OX=9606 GN=ATXN2L PE=1 SV=2			2	1628.81	3.96617e+08	4.33624e+08	5.05027e+07	1.84992e+08	2.61676e+08	6.12091e+07	3	543.609	14.5121
High	[K].NFGEEVDDESLKELFSQFGK.[T]		1	1	32	Q13310	Q13310 [197-216]	Polyadenylate-binding protein 4 OS=Homo sapiens OX=9606 GN=PABPC4 PE=1 SV=1			1	2318.08	2.8134e+08	268276930	3.71373e+08	8.06994e+07	7.39915e+07	3.74548e+08	3	773.366	53.8321
High	[K].DSIANATVLLDYHLNYLK.[E]		1	1	4	Q06787	Q06787 [408-425]	Fragile X messenger ribonucleoprotein 1 OS=Homo sapiens OX=9606 GN=FMR1 PE=1 SV=1			0	2063.08	2.55018e+07	31750558	5.51372e+07	856904	3.369e+06	4.75386e+07	2	1032.04	55.4496
High	[K].LVQDVANNTNEEAGDGTTTATVLAR.[S]		1	1	5	P10809	P10809 [97-121]	60 kDa heat shock protein, mitochondrial OS=Homo sapiens OX=9606 GN=HSPD1 PE=1 SV=2			0	2560.25		14438883	9.2537e+06	2.16602e+07	1.63172e+07	2.13997e+07	3	854.089	41.4173
High	[R].SPSDSSTASTPVAEQIER.[A]		1	1	3	Q16643	Q16643 [337-354]	Drebrin OS=Homo sapiens OX=9606 GN=DBN1 PE=1 SV=4			0	1861.88	1.85686e+06	120844456		1.25704e+08			2	931.441	32.3781
High	[K].GFVPNMQVEGVFYVNDALEK.[L]	1xOxidation [M6]	1	1	18	Q9Y3I0	Q9Y3I0 [25-44]	RNA-splicing ligase RtcB homolog OS=Homo sapiens OX=9606 GN=RTCB PE=1 SV=1			0	2272.1	1.79828e+08	575602425	1.42859e+09	1.31481e+08	3.60978e+08	1.50915e+09	2	1136.55	54.7728
High	[K].FDTGNLCMVTGGANLGR.[I]	1xCarbamidomethyl [C7]	1	1	6	P62701	P62701 [175-191]	Small ribosomal subunit protein eS4, X isoform OS=Homo sapiens OX=9606 GN=RPS4X PE=1 SV=2			0	1782.83	7.9399e+07	71711304		4.45511e+07	5.87564e+07		2	891.914	52.9883
High	[K].YSQKEDKYEEEIK.[I]		1	1	4	P06753	P06753 [215-227]	Tropomyosin alpha-3 chain OS=Homo sapiens OX=9606 GN=TPM3 PE=1 SV=2			2	1688.8	2.36663e+06	53666219		1.39115e+07	1.10985e+07		3	563.605	21.1915
High	[K].SPGSSWQEYGPSDTCGSR.[R]	1xCarbamidomethyl [C15]	1	1	4	Q5JSZ5	Q5JSZ5 [1231-1248]	Protein PRRC2B OS=Homo sapiens OX=9606 GN=PRRC2B PE=1 SV=2			0	1957.8							2	979.401	38.8222
High	[K].LLDFGSLSNLQVTQPTVGMNFK.[T]		1	1	3	P08708	P08708 [108-129]	Small ribosomal subunit protein eS17 OS=Homo sapiens OX=9606 GN=RPS17 PE=1 SV=2			0	2409.25	3.06752e+07	27164348		1.20334e+07			2	1205.13	56.4866
High	[R].NKQEVMISDLEER.[L]		1	1	6	P35580	P35580 [1030-1042]	Myosin-10 OS=Homo sapiens OX=9606 GN=MYH10 PE=1 SV=3			1	1590.78	6.93622e+06	1.4662e+08		1.75163e+08	3.4876e+07	6.71203e+06	2	795.893	37.1897
High	[R].VETGVLKPGMVVTFAPVNVTTEVK.[S]	1xOxidation [M10]	1	2	7	P68104	P68104 [267-290]	Elongation factor 1-alpha 1 OS=Homo sapiens OX=9606 GN=EEF1A1 PE=1 SV=1			0	2531.38	8.74937e+06	32944522	3.04977e+08	5.04975e+07	4.93942e+07	5.54636e+08	3	844.464	52.8385
High	[R].LALSQNQQSSGAAGPTGK.[N]		1	1	6	O95232	O95232 [107-124]	Luc7-like protein 3 OS=Homo sapiens OX=9606 GN=LUC7L3 PE=1 SV=2			0	1714.87	7.79237e+06	15747470	4.01996e+07	6.55371e+06	1.43626e+07	4.10886e+07	2	857.939	24.3173
High	[R].VETGVLKPGMVVTFAPVNVTTEVK.[S]		1	2	3	P68104	P68104 [267-290]	Elongation factor 1-alpha 1 OS=Homo sapiens OX=9606 GN=EEF1A1 PE=1 SV=1			0	2515.38	2.54172e+07	52885488		8.44085e+07	8.43326e+07		3	839.133	53.8647
High	[R].AGDWQCPNPGCGNQNFAWR.[T]	2xCarbamidomethyl [C6; C11]	1	1	21	Q01844	Q01844 [519-537]	RNA-binding protein EWS OS=Homo sapiens OX=9606 GN=EWSR1 PE=1 SV=1			0	2234.92	1.81894e+08	263784048	2.74342e+08	5.70211e+07	1.44311e+08	2.06362e+08	2	1117.97	50.2539
High	[R].EGYAWAEDKEHCEEYGR.[M]	1xCarbamidomethyl [C12]	1	1	19	Q9Y3I0	Q9Y3I0 [182-198]	RNA-splicing ligase RtcB homolog OS=Homo sapiens OX=9606 GN=RTCB PE=1 SV=1			1	2128.87	1.2987e+09	929093816	4.85076e+08	1.60059e+09	1.64048e+09	6.94316e+08	4	532.972	32.3763
High	[K].TDSCTNCQGNQPK.[G]	2xCarbamidomethyl [C4; C7]	1	1	2	Q13772	Q13772 [344-356]	Nuclear receptor coactivator 4 OS=Homo sapiens OX=9606 GN=NCOA4 PE=1 SV=1			0	1509.61				1.11261e+08	1.20317e+08		2	755.305	8.2254
High	[K].IEAINQAIANEYEVR.[R]		1	1	56	Q8NCA5	Q8NCA5 [204-218]	Protein FAM98A OS=Homo sapiens OX=9606 GN=FAM98A PE=1 SV=2			0	1732.89	2.92939e+09	2.505e+09	4.87795e+09	2.86793e+09	3.81311e+09	6.31562e+09	2	866.948	50.7752
High	[R].FSHLTSLPQQLPSQQLMSK.[D]		1	1	4	Q6PKG0	Q6PKG0 [579-597]	La-related protein 1 OS=Homo sapiens OX=9606 GN=LARP1 PE=1 SV=2			0	2170.13	2.26136e+07	36673260		1.42343e+07			3	724.049	48.1476
High	[R].NAFACFDEEATGTIQEDYLR.[E]	1xCarbamidomethyl [C5]	1	2	3	O14950	O14950 [105-124]	Myosin regulatory light chain 12B OS=Homo sapiens OX=9606 GN=MYL12B PE=1 SV=2			0	2350.03	1.4901e+07	98212408		6.77226e+06	6.95941e+07		2	1175.52	55.4347
High	[K].MKEIAEAYLGYPVTNAVITVPAYFNDSQR.[Q]		1	1	1	P0DMV9	P0DMV9 [127-155]	Heat shock 70 kDa protein 1B OS=Homo sapiens OX=9606 GN=HSPA1B PE=1 SV=1			1	3260.63							3	1087.54	55.8513
High	[K].NVTDVVNTCHDAGISKK.[A]	1xCarbamidomethyl [C9]	1	1	12	Q9Y3I0	Q9Y3I0 [477-493]	RNA-splicing ligase RtcB homolog OS=Homo sapiens OX=9606 GN=RTCB PE=1 SV=1			1	1857.91	3.46916e+08	197476254	2.65215e+08	3.49472e+08	1.75091e+08	1.5397e+08	2	929.459	25.3301
High	[K].ADRDESSPYAAMLAAQDVAQR.[C]	1xOxidation [M12]	1	1	4	P62263	P62263 [64-84]	Small ribosomal subunit protein uS11 OS=Homo sapiens OX=9606 GN=RPS14 PE=1 SV=3			1	2281.05	1.78728e+07	10816911	4.69558e+07	3.6474e+06	1.15076e+07	4.86896e+07	3	761.022	30.3639
High	[K].FYQTSVESVDFANAPEESR.[K]		1	1	1	P29508	P29508 [126-144]	Serpin B3 OS=Homo sapiens OX=9606 GN=SERPINB3 PE=1 SV=2			0	2175.98	2.81227e+07						2	1088.5	49.5298
High	[K].ALEEETKNHEAQIQDMR.[Q]	1xOxidation [M16]	1	1	4	P35580	P35580 [1182-1198]	Myosin-10 OS=Homo sapiens OX=9606 GN=MYH10 PE=1 SV=3			1	2057.96		61851528		4.28037e+07	5.15892e+06		3	686.657	22.894
High	[R].KQQTLEAEEAK.[R]		1	1	4	Q16643	Q16643 [238-248]	Drebrin OS=Homo sapiens OX=9606 GN=DBN1 PE=1 SV=4			1	1274.66	129741	39694006		1.54902e+08	2.49209e+07		2	637.833	12.8672
High	[K].KDDEENYLDLFSHK.[N]		1	1	19	Q07666	Q07666 [139-152]	KH domain-containing, RNA-binding, signal transduction-associated protein 1 OS=Homo sapiens OX=9606 GN=KHDRBS1 PE=1 SV=1			1	1752.81	1.1982e+08	132016576	1.24797e+08	5.46422e+07	1.04409e+08	1.67614e+08	2	876.907	49.0568
High	[R].RGAEGILAPQPPPPQQHQERPGAAAIGSAR.[G]		1	1	16	Q8WWM7	Q8WWM7 [71-100]	Ataxin-2-like protein OS=Homo sapiens OX=9606 GN=ATXN2L PE=1 SV=2			1	3057.61	5.31582e+08	524279808	7.20706e+08	1.24321e+08	1.03629e+08	6.64429e+08	4	765.157	22.5713
High	[R].GSGGLGGACGGAGFGSR.[S]	1xCarbamidomethyl [C9]	2	3	4	P04259; P02538	P04259 [43-59]; P02538 [43-59]	Keratin, type II cytoskeletal 6B OS=Homo sapiens OX=9606 GN=KRT6B PE=1 SV=5 Keratin, type II cytoskeletal 6A OS=Homo sapiens OX=9606 GN=KRT6A PE=1 SV=3			0	1424.63	4.22544e+08	23266332					2	712.82	30.0828
High	[R].ELQAQIAELQEDFESEK.[A]		1	1	3	P35580	P35580 [1115-1131]	Myosin-10 OS=Homo sapiens OX=9606 GN=MYH10 PE=1 SV=3			0	2006.96		107845256		3.60597e+07			2	1003.98	55.6196
High	[R].HPDSHQLFIGNLPHEVDK.[S]		1	1	13	Q13283	Q13283 [336-353]	Ras GTPase-activating protein-binding protein 1 OS=Homo sapiens OX=9606 GN=G3BP1 PE=1 SV=1			0	2083.04	2.23514e+08	168345888	2.40426e+07	1.80247e+07	8.38909e+07	3.2241e+07	4	521.514	37.9692
High	[R].VYNVTQHAVGIVVNK.[Q]		1	1	14	P46778	P46778 [64-78]	Large ribosomal subunit protein eL21 OS=Homo sapiens OX=9606 GN=RPL21 PE=1 SV=2			0	1640.91	6.81841e+07	154088688	1.10724e+08	1.57001e+07	7.09327e+07	9.301e+07	2	820.962	37.9601
High	[R].FDGALNVDLTEFQTNLVPYPR.[I]		2	7	7	P68363; Q9BQE3	P68363 [244-264]; Q9BQE3 [244-264]	Tubulin alpha-1B chain OS=Homo sapiens OX=9606 GN=TUBA1B PE=1 SV=1 Tubulin alpha-1C chain OS=Homo sapiens OX=9606 GN=TUBA1C PE=1 SV=1			0	2409.21		30133382	1.04904e+07	5.60755e+07	1.1621e+08	4.27556e+07	2	1205.11	56.7854
High	[K].SLEAEILQLQEELASSER.[A]		1	1	14	P35580	P35580 [1684-1701]	Myosin-10 OS=Homo sapiens OX=9606 GN=MYH10 PE=1 SV=3			0	2045.04		1.78097e+07		4.06479e+07	5.32233e+06		2	1023.02	57.9895
High	[R].SPSGSAFGSQENLR.[W]		1	1	3	Q96N67	Q96N67 [1430-1443]	Dedicator of cytokinesis protein 7 OS=Homo sapiens OX=9606 GN=DOCK7 PE=1 SV=4			0	1436.68							2	718.841	30.0382
High	[R].ELLMGIFEMGWEKPSPIQEESIPIALSGR.[D]	2xOxidation [M4; M9]	1	1	4	P26196	P26196 [106-134]	Probable ATP-dependent RNA helicase DDX6 OS=Homo sapiens OX=9606 GN=DDX6 PE=1 SV=2			0	3289.65			2.86144e+08			2.8948e+08	3	1097.22	53.5723
High	[R].RPQYSNPPVQGEVMEGADNQGAGEQGRPVR.[Q]		1	1	6	P67809	P67809 [205-234]	Y-box-binding protein 1 OS=Homo sapiens OX=9606 GN=YBX1 PE=1 SV=3			0	3223.53	6.77861e+07	71590510		2.43607e+07	1.28716e+07		4	806.638	32.0744
High	[R].AGVNTVTTLVENKK.[A]		1	1	11	P62424	P62424 [138-151]	Large ribosomal subunit protein eL8 OS=Homo sapiens OX=9606 GN=RPL7A PE=1 SV=2			1	1473.83	7.09075e+07	1.35706e+08	1.48607e+08	4.11948e+07	6.85286e+07	9.35338e+07	3	491.947	33.2917
High	[R].VEEEEERNQILQNEK.[K]		1	1	9	P35580	P35580 [931-945]	Myosin-10 OS=Homo sapiens OX=9606 GN=MYH10 PE=1 SV=3			1	1886.91	8.98767e+06	189571184		1.39032e+08	3.66153e+07		2	943.958	26.7172
High	[R].ATSNVFAMFDQSQIQEFK.[E]	1xOxidation [M8]	1	3	2	O14950	O14950 [18-35]	Myosin regulatory light chain 12B OS=Homo sapiens OX=9606 GN=MYL12B PE=1 SV=2			0	2106.98		18422492		1.92172e+06	7.77003e+06		2	1053.99	54.6185
High	[K].GDVAEGDLIEHFSQFGTVEK.[A]		1	1	7	Q13151	Q13151 [107-126]	Heterogeneous nuclear ribonucleoprotein A0 OS=Homo sapiens OX=9606 GN=HNRNPA0 PE=1 SV=1			0	2178.03	7.28672e+06	12473897	9.3327e+07	2.2563e+06	8.44001e+06	8.35019e+07	2	1089.52	54.3383
High	[K].VIEHIMEDLDTNADK.[Q]		1	1	3	P06702	P06702 [58-72]	Protein S100-A9 OS=Homo sapiens OX=9606 GN=S100A9 PE=1 SV=1			0	1742.83	1.35198e+08		1.07188e+07				2	871.914	43.4919
High	[R].ALEQQVEEMKTQLEELEDELQATEDAK.[L]	1xOxidation [M9]	1	1	2	P35579	P35579 [1529-1555]	Myosin-9 OS=Homo sapiens OX=9606 GN=MYH9 PE=1 SV=4			1	3163.48							3	1055.16	55.6107
High	[K].TVETRDGQVINETSQHHDDLE.[-]		1	1	2	P08670	P08670 [446-466]	Vimentin OS=Homo sapiens OX=9606 GN=VIM PE=1 SV=4			1	2423.11		13258743		3.91234e+06			3	808.375	28.6104
High	[R].HEMPPHIYAISESAYR.[C]	1xOxidation [M3]	1	1	2	P35580	P35580 [148-163]	Myosin-10 OS=Homo sapiens OX=9606 GN=MYH10 PE=1 SV=3			0	1916.9		36445440		8.58396e+06			3	639.638	33.6281
High	[K].AQVQLDSDHLEEDIHR.[L]		1	1	6	P07197	P07197 [169-184]	Neurofilament medium polypeptide OS=Homo sapiens OX=9606 GN=NEFM PE=1 SV=3			0	1904.91	1.11458e+06	34206911		5.80603e+06	8.19468e+06	9.39377e+06	3	635.641	36.7486
High	[K].SIEEQLGTEIKPIPSNIDK.[S]		1	1	25	P26196	P26196 [448-466]	Probable ATP-dependent RNA helicase DDX6 OS=Homo sapiens OX=9606 GN=DDX6 PE=1 SV=2			0	2111.12	3.22099e+08	414801024	8.3727e+08	3.2814e+08	2.54677e+08	7.57891e+08	2	1056.06	48.4972
High	[R].SKDTCIVISGESGAGK.[T]	1xCarbamidomethyl [C5]	1	1	4	O94832	O94832 [93-108]	Unconventional myosin-Id OS=Homo sapiens OX=9606 GN=MYO1D PE=1 SV=2			1	1608.79	441426	15744550		2.19623e+07	2.2142e+06		2	804.899	23.5749
High	[K].ALYDTFSAFGNILSCK.[V]	1xCarbamidomethyl [C15]	2	2	26	Q13310; P11940	Q13310 [114-129]; P11940 [114-129]	Polyadenylate-binding protein 4 OS=Homo sapiens OX=9606 GN=PABPC4 PE=1 SV=1 Polyadenylate-binding protein 1 OS=Homo sapiens OX=9606 GN=PABPC1 PE=1 SV=2			0	1806.87	2.06776e+08	292061939	1.34908e+09	9.84835e+07	1.7796e+08	1.12382e+09	2	903.942	59.8402
High	[K].LKGEATVSFDDPPSAK.[A]		1	1	18	P35637	P35637 [333-348]	RNA-binding protein FUS OS=Homo sapiens OX=9606 GN=FUS PE=1 SV=1			1	1661.84	2.60985e+08	305880528	4.74689e+08	1.35339e+08	5.57194e+08	4.70486e+08	2	831.423	31.0338
High	[R].SQYEQLAEQNRKDAEAWFNEK.[S]		1	1	5	P13645	P13645 [323-343]	Keratin, type I cytoskeletal 10 OS=Homo sapiens OX=9606 GN=KRT10 PE=1 SV=6			2	2584.21		95059616			1.46412e+06		3	862.075	50.8583
High	[R].AWEGNYLASKPDTPQTSGTFVPVANELK.[R]		1	1	2	O94832	O94832 [822-849]	Unconventional myosin-Id OS=Homo sapiens OX=9606 GN=MYO1D PE=1 SV=2			0	3020.5		14163146		2.10649e+07			3	1007.51	52.9894
High	[K].LFIGGLPNYLNDDQVK.[E]		1	1	6	P26368	P26368 [261-276]	Splicing factor U2AF 65 kDa subunit OS=Homo sapiens OX=9606 GN=U2AF2 PE=1 SV=4			0	1805.94	3.97543e+07	32178444	1.46245e+08		3.5777e+07	3.04821e+08	2	903.476	55.1712
High	[K].KQISNLQQSISDAEQR.[G]		1	1	10	P04264	P04264 [417-432]	Keratin, type II cytoskeletal 1 OS=Homo sapiens OX=9606 GN=KRT1 PE=1 SV=6			1	1844.95	2.4063e+08	43227989		3.58654e+07	3.49168e+07		2	922.977	34.8071
High	[K].IGQLEEQLEQEAK.[E]		1	1	4	P35580	P35580 [1823-1835]	Myosin-10 OS=Homo sapiens OX=9606 GN=MYH10 PE=1 SV=3			0	1514.77		359613760		3.79262e+08	1.09972e+08		2	757.889	44.7741
High	[R].GEQHGSSSGSSSSYGQHGSGSR.[Q]		1	1	4	Q86YZ3	Q86YZ3 [1910-1931]	Hornerin OS=Homo sapiens OX=9606 GN=HRNR PE=1 SV=2			0	2122.88	1.53645e+07	6.44602e+06		5.68611e+06	2.29275e+06		3	708.298	6.8152
High	[K].SLGTRPPHVFAIADK.[A]		1	1	1	Q9UM54	Q9UM54 [119-133]	Unconventional myosin-VI OS=Homo sapiens OX=9606 GN=MYO6 PE=1 SV=4			0	1608.89		63956312		1.08844e+08	6.18551e+07		3	536.967	33.5498
High	[R].ALEEALEAKEEFER.[Q]		1	1	8	P35580	P35580 [1491-1504]	Myosin-10 OS=Homo sapiens OX=9606 GN=MYH10 PE=1 SV=3			1	1663.82	1.12006e+07	275935356	4.33399e+06	1.73041e+08	7.23822e+07		2	832.413	42.6046
High	[R].QAQQERDELADEIANSSGK.[G]		1	1	2	P35579	P35579 [1698-1716]	Myosin-9 OS=Homo sapiens OX=9606 GN=MYH9 PE=1 SV=4			1	2088.98		100344128	2.24064e+07			2.80936e+07	3	696.998	36.1819
High	[K].LSANQQNILK.[F]		1	1	1	P57088	P57088 [149-158]	Transmembrane protein 33 OS=Homo sapiens OX=9606 GN=TMEM33 PE=1 SV=2			0	1128.64	4.83579e+06	8829605		1.32948e+08	1.21648e+08		2	564.822	28.055
High	[R].NYQQNYQNSESGEKNEGSESAPEGQAQQR.[R]		1	1	7	P67809	P67809 [157-185]	Y-box-binding protein 1 OS=Homo sapiens OX=9606 GN=YBX1 PE=1 SV=3			1	3257.4	6.70364e+07	81574032	2.46982e+08		5.7543e+07	1.777e+08	3	1086.47	22.8489
High	[K].KWQTMIEAHVDVK.[T]		1	1	2	P61247	P61247 [116-128]	Small ribosomal subunit protein eS1 OS=Homo sapiens OX=9606 GN=RPS3A PE=1 SV=2			1	1584.82	1.3005e+07	22517866					3	528.944	38.7941
High	[K].GRDVIAQSQSGTGK.[T]		1	1	3	P38919	P38919 [75-88]	Eukaryotic initiation factor 4A-III OS=Homo sapiens OX=9606 GN=EIF4A3 PE=1 SV=4			1	1403.72	1.11624e+07	15377851		2.79668e+06	1.03929e+07		2	702.366	13.4494
High	[R].LVRPEVDVMCTAFHDNEETFLKK.[Y]	1xCarbamidomethyl [C10]	1	1	2	P02768	P02768 [139-161]	Albumin OS=Homo sapiens OX=9606 GN=ALB PE=1 SV=2			1	2778.36	1.56699e+07		1.07986e+06		3.82768e+06	6.66291e+06	4	695.349	52.0746
High	[K].KEPPKEETAQLTGPEAGR.[K]		1	1	11	P48634	P48634 [883-900]	Protein PRRC2A OS=Homo sapiens OX=9606 GN=PRRC2A PE=1 SV=3			2	1937.99	2.0678e+07	1.98139e+07	8.51334e+07	5.94366e+06	3.5971e+07	7.20671e+07	3	646.67	14.7897
High	[K].ADLEMQIESLTEELAYLK.[K]		1	1	7	P13645	P13645 [267-284]	Keratin, type I cytoskeletal 10 OS=Homo sapiens OX=9606 GN=KRT10 PE=1 SV=6			0	2096.05	2.14917e+07	7.54433e+06					2	1048.53	58.5132
High	[R].LDSELKNMQDMVEDYR.[N]	2xOxidation [M8; M11]	1	1	7	P04264	P04264 [252-267]	Keratin, type II cytoskeletal 1 OS=Homo sapiens OX=9606 GN=KRT1 PE=1 SV=6			1	2017.88	1.5037e+08	38365934	8.72614e+07	6.19844e+06		3.92374e+07	3	673.299	33.1891
High	[K].AIEPPPLDAVIEAEHTLR.[E]		1	1	14	Q08211	Q08211 [820-837]	ATP-dependent RNA helicase A OS=Homo sapiens OX=9606 GN=DHX9 PE=1 SV=4			0	1971.05	1.83884e+08	108467712	1.88341e+08	6.31913e+07	1.42639e+08	2.41974e+08	3	657.689	54.6715
High	[R].KDLYANTVLSGGTTMYPGIADR.[M]	1xOxidation [M15]	1	2	10	P60709	P60709 [291-312]	Actin, cytoplasmic 1 OS=Homo sapiens OX=9606 GN=ACTB PE=1 SV=1			1	2359.16	1.74939e+06	125371779		1.31518e+08	4.11625e+07		2	1180.09	47.8566
High	[K].NEGSESAPEGQAQQR.[R]		1	1	3	P67809	P67809 [171-185]	Y-box-binding protein 1 OS=Homo sapiens OX=9606 GN=YBX1 PE=1 SV=3			0	1587.7	1.28368e+07	11402559					2	794.353	14.0619
High	[R].LGSLVDEFKELVYPPDYNPEGK.[V]		1	1	1	P12956	P12956 [518-539]	X-ray repair cross-complementing protein 6 OS=Homo sapiens OX=9606 GN=XRCC6 PE=1 SV=2			1	2509.25			3.62997e+07			1.84992e+07	3	837.088	53.8878
High	[R].MATEVAADALGEEWK.[G]	1xOxidation [M1]	1	1	11	P62753	P62753 [32-46]	Small ribosomal subunit protein eS6 OS=Homo sapiens OX=9606 GN=RPS6 PE=1 SV=1			0	1636.75	8.86258e+07	156630832	2.76003e+08	2.76554e+07	5.27968e+07	3.34446e+08	2	818.881	48.915
High	[R].FMQTFVLAPEGSVANK.[F]		1	1	17	Q13283	Q13283 [108-123]	Ras GTPase-activating protein-binding protein 1 OS=Homo sapiens OX=9606 GN=G3BP1 PE=1 SV=1			0	1738.88	6.50612e+08	632069992	6.18792e+07	2.12438e+08	2.0801e+08	7.03501e+07	2	869.945	53.1305
High	[K].VDEAVAVLQAHHAK.[K]		1	1	9	Q13310	Q13310 [616-629]	Polyadenylate-binding protein 4 OS=Homo sapiens OX=9606 GN=PABPC4 PE=1 SV=1			0	1487.8	5.53027e+07	71117110	1.38529e+08	4.12586e+07	6.46492e+07	9.4225e+07	3	496.604	26.2454
High	[K].LQISHEAAACITGLR.[A]	1xCarbamidomethyl [C10]	1	1	16	Q08211	Q08211 [1090-1104]	ATP-dependent RNA helicase A OS=Homo sapiens OX=9606 GN=DHX9 PE=1 SV=4			0	1639.86	1.01665e+08	68449347	1.0228e+08	4.88346e+07	4.19146e+07	8.32471e+07	3	547.289	41.2871
High	[K].SDLEMQYETLQEELMALK.[K]	2xOxidation [M5; M15]	1	1	5	P35527	P35527 [272-289]	Keratin, type I cytoskeletal 9 OS=Homo sapiens OX=9606 GN=KRT9 PE=1 SV=3			0	2203.01	3.40225e+07	9311366	2.89762e+07	9.82583e+06		2.89523e+07	2	1102.01	56.8676
High	[R].NTKHEISEMNR.[M]		1	1	2	P13647	P13647 [381-391]	Keratin, type II cytoskeletal 5 OS=Homo sapiens OX=9606 GN=KRT5 PE=1 SV=3			1	1358.65	4.993e+07	813648			496685		3	453.554	11.4062
High	[K].ENPSATLEDLEKPGVDEEPQHVLLR.[Y]		1	1	13	Q92900	Q92900 [271-295]	Regulator of nonsense transcripts 1 OS=Homo sapiens OX=9606 GN=UPF1 PE=1 SV=2			0	2815.41	1.48712e+08	144406361	1.22349e+08	4.61809e+07	6.79614e+07	9.25081e+07	4	704.608	40.0092
High	[K].VKADRDESSPYAAMLAAQDVAQR.[C]	1xOxidation [M14]	1	1	9	P62263	P62263 [62-84]	Small ribosomal subunit protein uS11 OS=Homo sapiens OX=9606 GN=RPS14 PE=1 SV=3			2	2508.21	1.26232e+07	2.86026e+07	4.36281e+07			5.21464e+07	4	627.809	26.9821
High	[K].ALYPSSVGQPFQGAYLEINK.[N]		1	1	2	O43795	O43795 [953-972]	Unconventional myosin-Ib OS=Homo sapiens OX=9606 GN=MYO1B PE=1 SV=3			0	2182.12		58077776	844729	3.01239e+07			2	1091.56	54.4554
High	[R].ENYLEENLLYAPSLR.[F]		1	1	6	Q7L2E3	Q7L2E3 [959-973]	ATP-dependent RNA helicase DHX30 OS=Homo sapiens OX=9606 GN=DHX30 PE=1 SV=1			0	1823.92	3.20977e+07	43676428	1.02218e+08	1.03734e+07	4.65685e+07	8.54332e+07	2	912.461	55.3717
High	[K].NTHATTHNAYDLEVIDIFK.[I]		1	1	4	P09874	P09874 [820-838]	Poly [ADP-ribose] polymerase 1 OS=Homo sapiens OX=9606 GN=PARP1 PE=1 SV=4			0	2202.08	6.64857e+06	18289450		2.19861e+07	3.91227e+07		3	734.699	53.5388
High	[R].MHNQIPQVTSDGKR.[L]	1xOxidation [M1]	1	1	33	Q92499	Q92499 [387-400]	ATP-dependent RNA helicase DDX1 OS=Homo sapiens OX=9606 GN=DDX1 PE=1 SV=2			1	1626.8	2.34807e+08	298921420	8.22697e+08	3.2419e+08	3.67166e+08	8.18634e+08	3	542.939	16.032
High	[R].SGGGFSSGSAGIINYQR.[R]		1	1	12	P04264	P04264 [13-29]	Keratin, type II cytoskeletal 1 OS=Homo sapiens OX=9606 GN=KRT1 PE=1 SV=6			0	1657.79	5.11312e+08	1.20836e+08	5.28527e+07	9.4734e+07	3.47133e+07	1.57574e+08	2	829.4	41.562
High	[K].TGSGDIENYNDATQVR.[D]		1	3	2	P0DUB6	P0DUB6 [158-173]	Alpha-amylase 1A OS=Homo sapiens OX=9606 GN=AMY1A PE=1 SV=1			0	1739.78	1.82061e+07						2	870.395	32.8075
High	[R].FSSCGGGGGSFGAGGGFGSR.[S]	1xCarbamidomethyl [C4]	1	1	41	P04264	P04264 [46-65]	Keratin, type II cytoskeletal 1 OS=Homo sapiens OX=9606 GN=KRT1 PE=1 SV=6			0	1765.73	9.10934e+08	1.7628e+08	9.00118e+07	1.74683e+08	1.58864e+08	2.52355e+08	2	883.371	43.0439
High	[K].FNFGEEEFKFPPK.[D]		1	1	106	Q92499	Q92499 [240-252]	ATP-dependent RNA helicase DDX1 OS=Homo sapiens OX=9606 GN=DDX1 PE=1 SV=2			1	1615.78	1.61815e+09	2.34588e+09	2.90692e+09	1.31478e+09	2.15302e+09	2.39925e+09	3	539.265	56.3374
High	[R].YHTSQSGDEMTSLSEYVSR.[M]		1	1	4	P08238	P08238 [457-475]	Heat shock protein HSP 90-beta OS=Homo sapiens OX=9606 GN=HSP90AB1 PE=1 SV=4			0	2176.95	790689	11112388		3.57121e+07	3.59183e+06		3	726.32	45.2214
High	[K].NQILNLTTDNANILLQIDNAR.[L]		1	1	13	P13645	P13645 [208-228]	Keratin, type I cytoskeletal 10 OS=Homo sapiens OX=9606 GN=KRT10 PE=1 SV=6			0	2367.26	6.17271e+08	8.23266e+07		2.24748e+07			2	1184.14	57.2474
High	[R].SRPFTVAASFQSTSVK.[S]		1	1	7	Q9UHB6	Q9UHB6 [588-603]	LIM domain and actin-binding protein 1 OS=Homo sapiens OX=9606 GN=LIMA1 PE=1 SV=1			0	1712.9		33647023		3.60386e+07	1.05123e+07		2	856.95	38.856
High	[K].ANLQIDQINTDLNLER.[S]		1	1	3	P35579	P35579 [1755-1770]	Myosin-9 OS=Homo sapiens OX=9606 GN=MYH9 PE=1 SV=4			0	1869.97		181424880		1.113e+08	3.81232e+07		2	935.49	53.513
High	[K].LAQAEEQLEQETR.[E]		1	1	4	Q7Z406	Q7Z406 [1840-1852]	Myosin-14 OS=Homo sapiens OX=9606 GN=MYH14 PE=1 SV=2			0	1544.76	3.28003e+06	25628266		3.96263e+07	1.13653e+07		2	772.881	33.4678
High	[K].KPPLLNNADSVQAK.[V]		1	1	11	P09874	P09874 [748-761]	Poly [ADP-ribose] polymerase 1 OS=Homo sapiens OX=9606 GN=PARP1 PE=1 SV=4			0	1494.83	6.93996e+07	106053244	3.8953e+07	2.72827e+08	3.58275e+08	7.34329e+07	2	747.918	24.4245
High	[K].HSGNITFDEIVNIAR.[Q]		1	1	2	P30050	P30050 [100-114]	Large ribosomal subunit protein uL11 OS=Homo sapiens OX=9606 GN=RPL12 PE=1 SV=1			0	1685.86	1.13501e+07	33228286	7.89181e+06	6.7664e+06	1.92062e+07	2.62844e+06	3	562.625	53.6488
High	[R].TDASSASSFLDSDELER.[T]		1	1	8	Q14498	Q14498 [330-346]	RNA-binding protein 39 OS=Homo sapiens OX=9606 GN=RBM39 PE=1 SV=2			0	1829.8	1.73888e+07	28479772	6.46209e+07	1.71781e+07	2.17676e+07	5.51317e+07	2	915.404	51.1633
High	[R].HFHTQTQSLQQSVR.[K]		1	1	3	O75319	O75319 [252-265]	RNA/RNP complex-1-interacting phosphatase OS=Homo sapiens OX=9606 GN=DUSP11 PE=1 SV=3			0	1696.85	4.98893e+06	5813116		2.15577e+07	3.52418e+06		3	566.286	19.7245
High	[R].MGGGGAMNMGDPYGSGGQK.[F]	1xOxidation [M]	1	1	16	P23246	P23246 [612-630]	Splicing factor, proline- and glutamine-rich OS=Homo sapiens OX=9606 GN=SFPQ PE=1 SV=2			0	1787.71	3.56464e+08	256800256		5.50315e+07	3.41269e+07		2	894.367	31.9541
High	[R].DGQVINETSQHHDDLE.[-]		1	1	19	P08670	P08670 [451-466]	Vimentin OS=Homo sapiens OX=9606 GN=VIM PE=1 SV=4			0	1836.8	4.95793e+07	8.58238e+08	1.78359e+07	1.13816e+09	7.63622e+08	3.91838e+07	3	612.938	30.1446
High	[R].DQDKDQCILITGESGAGK.[T]	1xCarbamidomethyl [C7]	1	1	4	O43795	O43795 [97-114]	Unconventional myosin-Ib OS=Homo sapiens OX=9606 GN=MYO1B PE=1 SV=3			1	1934.91		25732182		9.41813e+06			2	967.961	33.6756
High	[K].KQCANLQAAIADAEQR.[G]	1xCarbamidomethyl [C3]	2	2	1	P04259; P02538	P04259 [400-415]; P02538 [400-415]	Keratin, type II cytoskeletal 6B OS=Homo sapiens OX=9606 GN=KRT6B PE=1 SV=5 Keratin, type II cytoskeletal 6A OS=Homo sapiens OX=9606 GN=KRT6A PE=1 SV=3			1	1786.89	1.52775e+07	968661					3	596.301	40.2748
High	[R].TSQNSELNNMQDLVEDYK.[K]		1	1	1	P35908	P35908 [248-265]	Keratin, type II cytoskeletal 2 epidermal OS=Homo sapiens OX=9606 GN=KRT2 PE=1 SV=2			0	2127.95							2	1064.48	54.0588
High	[R].IAECSSQLAEEEEKAK.[N]	1xCarbamidomethyl [C4]	1	1	6	P35580	P35580 [1008-1023]	Myosin-10 OS=Homo sapiens OX=9606 GN=MYH10 PE=1 SV=3			1	1821.85	1.61289e+07	217514088	8.72417e+06	2.72222e+08	8.70294e+07		3	607.956	27.3111
High	[R].NKLNDLEEALQQAK.[E]		1	1	7	P35908	P35908 [440-453]	Keratin, type II cytoskeletal 2 epidermal OS=Homo sapiens OX=9606 GN=KRT2 PE=1 SV=2			1	1613.85	1.65784e+08	3.9859e+07	1.47957e+07				2	807.429	51.1071
High	[R].EESAADWALYTYEDGSDDLK.[L]		1	1	2	Q16643	Q16643 [23-42]	Drebrin OS=Homo sapiens OX=9606 GN=DBN1 PE=1 SV=4			0	2277.97							2	1139.49	55.6068
High	[R].RMEELHNQEMQK.[R]		1	1	9	P23246	P23246 [548-559]	Splicing factor, proline- and glutamine-rich OS=Homo sapiens OX=9606 GN=SFPQ PE=1 SV=2			1	1572.73	1.0189e+09	693685880		4.34027e+08	2.71455e+08		3	524.914	15.1902
High	[K].TLSSPSNRPSGETSVPPPPAVGR.[M]		1	1	19	Q8WWM7	Q8WWM7 [421-443]	Ataxin-2-like protein OS=Homo sapiens OX=9606 GN=ATXN2L PE=1 SV=2			0	2290.18	9.29695e+08	1169000737	2.50661e+09	6.29683e+08	1.11883e+09	1.97565e+09	3	764.065	31.4937
High	[K].FITHAPPGEFNEVFNDVR.[L]		1	1	5	P52907	P52907 [20-37]	F-actin-capping protein subunit alpha-1 OS=Homo sapiens OX=9606 GN=CAPZA1 PE=1 SV=3			0	2089.01							3	697.01	52.7891
High	[K].KKVDDDLGTIESLEEAK.[K]		1	1	4	P35580	P35580 [1378-1394]	Myosin-10 OS=Homo sapiens OX=9606 GN=MYH10 PE=1 SV=3			2	1889.97		55117538		4.23134e+07			2	945.488	41.9301
High	[R].TNLDESDVQPVKEQLAQAMFDHIPVGVGSK.[G]	1xOxidation [M19]	1	1	16	Q9Y3I0	Q9Y3I0 [129-158]	RNA-splicing ligase RtcB homolog OS=Homo sapiens OX=9606 GN=RTCB PE=1 SV=1			1	3268.62	3.14826e+08	379052192	2.30064e+09	1.83358e+08	3.82862e+08	2.18405e+09	3	1090.21	52.2818
High	[R].TNEKVELQELNDR.[F]		1	2	12	P08670	P08670 [101-113]	Vimentin OS=Homo sapiens OX=9606 GN=VIM PE=1 SV=4			1	1587.8	5.04265e+07	858765472	4.7222e+07	9.79391e+08	7.47052e+08	6.9694e+07	2	794.402	30.6621
High	[K].LKDVLLQVDDERR.[N]		1	1	7	P35579	P35579 [1844-1856]	Myosin-9 OS=Homo sapiens OX=9606 GN=MYH9 PE=1 SV=4			2	1598.89		237867480		2.70595e+08	8.84362e+07		3	533.633	33.8202
High	[K].YPIEHGIITNWDDMEK.[I]		1	4	35	P68133	P68133 [71-86]	Actin, alpha skeletal muscle OS=Homo sapiens OX=9606 GN=ACTA1 PE=1 SV=1			0	1960.91	1.2272e+08	2319668392	2.61866e+06	5.78221e+09	1.29332e+09		2	980.959	50.3749
High	[K].VGDQELPDQDEMDLSDWLVTPQESHK.[L]		1	1	14	Q13772	Q13772 [288-313]	Nuclear receptor coactivator 4 OS=Homo sapiens OX=9606 GN=NCOA4 PE=1 SV=1			0	3011.36	3.7802e+06	9221032	2.65323e+06	2.17125e+09	1.35976e+09	1.39196e+07	3	1004.46	57.7629
High	[R].RDQALTEEHAR.[Q]		1	1	1	P12814	P12814 [614-624]	Alpha-actinin-1 OS=Homo sapiens OX=9606 GN=ACTN1 PE=1 SV=2			1	1325.66				684179	4.45339e+06		3	442.557	9.4502
High	[K].KYEDEINKR.[T]		2	3	8	P35908; P12035	P35908 [267-275]; P12035 [289-297]	Keratin, type II cytoskeletal 2 epidermal OS=Homo sapiens OX=9606 GN=KRT2 PE=1 SV=2 Keratin, type II cytoskeletal 3 OS=Homo sapiens OX=9606 GN=KRT3 PE=1 SV=3			2	1194.61	1.19077e+09	327659776		3.77213e+08	2.41708e+08		3	398.875	14.0317
High	[K].TVVAQEFVHQNENVTSHTGQK.[S]		1	1	3	Q86UW6	Q86UW6 [1570-1590]	NEDD4-binding protein 2 OS=Homo sapiens OX=9606 GN=N4BP2 PE=1 SV=2			0	2353.15	2.47244e+07	25232308		1.10911e+07	1.77608e+07		3	785.056	30.3713
High	[K].MGAPESGLAEYLFDK.[H]		1	1	10	P02794	P02794 [159-173]	Ferritin heavy chain OS=Homo sapiens OX=9606 GN=FTH1 PE=1 SV=2			0	1627.77				3.14733e+08	2.86224e+08		2	814.387	55.3385
High	[K].SPMNTSWCSFNTADWVLPGKK.[M]	1xCarbamidomethyl [C8]	1	1	13	Q13772	Q13772 [525-545]	Nuclear receptor coactivator 4 OS=Homo sapiens OX=9606 GN=NCOA4 PE=1 SV=1			1	2426.13	2.39734e+07	3.13101e+07	2.32839e+06	6.37135e+08	1.43932e+08	1.35045e+07	2	1213.57	54.5702
High	[K].TVLQRPLSLIQGPPGTGK.[T]		1	1	10	Q92900	Q92900 [492-509]	Regulator of nonsense transcripts 1 OS=Homo sapiens OX=9606 GN=UPF1 PE=1 SV=2			0	1862.09	6.45406e+07	76415394	2.09122e+08	1.27623e+07	2.8428e+07	1.30598e+08	3	621.367	47.3112
High	[R].RMEELHNQEMQK.[R]	1xOxidation [M]	1	1	8	P23246	P23246 [548-559]	Splicing factor, proline- and glutamine-rich OS=Homo sapiens OX=9606 GN=SFPQ PE=1 SV=2			1	1588.72	3.98346e+08	393060024		1.05676e+08	1.8271e+08		3	530.245	11.6457
High	[R].ASGNYATVISHNPETK.[K]		1	1	13	P62917	P62917 [129-144]	Large ribosomal subunit protein uL2 OS=Homo sapiens OX=9606 GN=RPL8 PE=1 SV=2			0	1688.82	5.84986e+07	128467856	6.6402e+07	5.80125e+06	3.52543e+07	7.37192e+07	3	563.612	27.5524
High	[K].NQVALNPQNTVFDAK.[R]		1	1	15	P0DMV9	P0DMV9 [57-71]	Heat shock 70 kDa protein 1B OS=Homo sapiens OX=9606 GN=HSPA1B PE=1 SV=1			0	1658.85	8.58593e+07	230792107	2.43974e+08	4.8402e+08	4.69195e+08	5.92123e+08	2	829.93	44.5199
High	[R].NTDQASMPDNTAAQK.[V]	1xOxidation [M7]	1	2	4	P35579	P35579 [359-373]	Myosin-9 OS=Homo sapiens OX=9606 GN=MYH9 PE=1 SV=4			0	1607.7	1.48603e+07	1.62375e+08		9.04805e+07	8.53103e+07		2	804.352	11.4701
High	[K].ILDSVGIEADDDRLNK.[V]		1	1	10	P05387	P05387 [26-41]	Large ribosomal subunit protein P2 OS=Homo sapiens OX=9606 GN=RPLP2 PE=1 SV=1			1	1772.9	3.63674e+07	48479213	2.90414e+07	5.52839e+06	1.62851e+07	2.3449e+07	2	886.954	40.2296
High	[K].GEELLSPLNLEQAAYAR.[D]		1	1	3	O00159	O00159 [362-378]	Unconventional myosin-Ic OS=Homo sapiens OX=9606 GN=MYO1C PE=1 SV=4			0	1873.97	1.24352e+07	91346319	3.09223e+06	4.25354e+07	1.35586e+06	1.10999e+07	2	937.486	55.1494
High	[R].KVMSQNFTNCHTK.[I]	1xCarbamidomethyl [C10]; 1xOxidation [M3]	1	1	2	Q13283	Q13283 [64-76]	Ras GTPase-activating protein-binding protein 1 OS=Homo sapiens OX=9606 GN=G3BP1 PE=1 SV=1			1	1610.74			1.24798e+08			4.40411e+07	3	537.586	6.9698
High	[K].LCYVALDFEQEMATAASSSSLEK.[S]	1xCarbamidomethyl [C2]; 1xOxidation [M12]	1	3	3	P60709	P60709 [216-238]	Actin, cytoplasmic 1 OS=Homo sapiens OX=9606 GN=ACTB PE=1 SV=1			0	2566.17				1.12556e+08			3	856.063	55.2467
High	[R].GVSFYEVPPHLFAVADTVYR.[A]		1	1	6	O00159	O00159 [106-125]	Unconventional myosin-Ic OS=Homo sapiens OX=9606 GN=MYO1C PE=1 SV=4			0	2267.15	5.75666e+06	156076126	1.05794e+07	8.14e+07	1.05983e+07	1.24619e+07	3	756.389	55.4732
High	[R].SMMQDREDQSILCTGESGAGK.[T]	1xCarbamidomethyl [C13]	1	1	5	P35579	P35579 [160-180]	Myosin-9 OS=Homo sapiens OX=9606 GN=MYH9 PE=1 SV=4			1	2300		4.34231e+07		9.52458e+07		1.58719e+06	3	767.337	38.0076
High	[R].GSISSGLEFVSHNPPSEAATPPVAR.[T]		1	1	3	Q99700	Q99700 [641-665]	Ataxin-2 OS=Homo sapiens OX=9606 GN=ATXN2 PE=1 SV=2			0	2507.25	3.52833e+07	27105744	9.15451e+07	6.36963e+06	3.72875e+06	8.26129e+07	3	836.42	47.329
High	[K].DINWDSSQWQPLIQDR.[C]		1	1	7	Q92900	Q92900 [221-236]	Regulator of nonsense transcripts 1 OS=Homo sapiens OX=9606 GN=UPF1 PE=1 SV=2			0	2000.95	1.67441e+07	21615560	5.93496e+07		7.73553e+06	4.0411e+07	2	1000.98	56.0315
High	[K].VDEAVAVLQAHQAK.[E]		2	2	10	Q9H361; P11940	Q9H361 [602-615]; P11940 [607-620]	Polyadenylate-binding protein 3 OS=Homo sapiens OX=9606 GN=PABPC3 PE=1 SV=2 Polyadenylate-binding protein 1 OS=Homo sapiens OX=9606 GN=PABPC1 PE=1 SV=2			0	1478.8	1.23969e+08	173317322	1.5534e+08	1.03771e+08	2.25619e+08	1.39233e+08	3	493.603	32.6677
High	[K].NPSDSAVHSPFTK.[R]		1	1	8	Q14157	Q14157 [408-420]	Ubiquitin-associated protein 2-like OS=Homo sapiens OX=9606 GN=UBAP2L PE=1 SV=2			0	1386.66	1.09951e+08	1.2086e+08	1.2916e+08	7.3088e+06	3.37991e+07	6.79552e+07	2	693.836	27.5364
High	[K].QISNLQQSISDAEQR.[G]		1	1	17	P04264	P04264 [418-432]	Keratin, type II cytoskeletal 1 OS=Homo sapiens OX=9606 GN=KRT1 PE=1 SV=6			0	1716.85	7.75686e+08	120840670	2.95272e+07	1.19304e+07	2.69466e+07	5.60251e+07	2	858.93	42.9101
High	[R].EHALLAYTLGVK.[Q]		1	3	13	P68104	P68104 [135-146]	Elongation factor 1-alpha 1 OS=Homo sapiens OX=9606 GN=EEF1A1 PE=1 SV=1			0	1314.74	8.14068e+07	167492320	5.13076e+07	2.3116e+08	2.26555e+08	1.13811e+08	2	657.875	44.8384
High	[K].SKEQEVNELLQK.[F]		1	1	1	Q9P0K7	Q9P0K7 [844-855]	Ankycorbin OS=Homo sapiens OX=9606 GN=RAI14 PE=1 SV=2			1	1444.76		25062880	3.18214e+07	9.72314e+06	9.30007e+06		2	722.886	31.0186
High	[R].HEVEKSEISENTDASGK.[I]		1	1	2	Q9UHB6	Q9UHB6 [170-186]	LIM domain and actin-binding protein 1 OS=Homo sapiens OX=9606 GN=LIMA1 PE=1 SV=1			1	1859.86		6098943					3	620.626	14.1256
High	[K].LRENVFQEHQTLK.[E]		1	1	5	Q14247	Q14247 [58-70]	Src substrate cortactin OS=Homo sapiens OX=9606 GN=CTTN PE=1 SV=2			1	1641.87	3.64276e+06	16312643	1.69909e+07	1.37275e+07		1.85483e+07	3	547.961	26.854
High	[K].VPASQPRPESKPESQIPPQRPQR.[D]		1	1	55	Q13283	Q13283 [277-299]	Ras GTPase-activating protein-binding protein 1 OS=Homo sapiens OX=9606 GN=G3BP1 PE=1 SV=1			0	2609.39	1.56311e+09	2275976335	5.61564e+09	3.48558e+08	1.44808e+09	3.70275e+09	5	522.684	14.2529
High	[K].LFIGGLSFETTEESLR.[N]		1	1	14	P22626	P22626 [23-38]	Heterogeneous nuclear ribonucleoproteins A2/B1 OS=Homo sapiens OX=9606 GN=HNRNPA2B1 PE=1 SV=2			0	1798.92	7.29146e+07	8.97452e+07	1.65103e+08	2.4649e+07	8.01199e+07	1.75576e+08	2	899.965	55.8287
High	[R].REDIVDTMVFKPSDVMLVHFR.[N]		1	1	3	Q8WWM7	Q8WWM7 [176-196]	Ataxin-2-like protein OS=Homo sapiens OX=9606 GN=ATXN2L PE=1 SV=2			1	2534.29	8.54844e+07	30805434		1.60219e+07	2.37557e+07		4	634.327	54.4053
High	[K].AGYSTDESSSSSLHATR.[T]		1	1	11	P51116	P51116 [407-423]	RNA-binding protein FXR2 OS=Homo sapiens OX=9606 GN=FXR2 PE=1 SV=2			0	1755.78	1.89038e+08	161595832	3.6727e+08	6.69953e+07	1.44058e+08	2.42029e+08	3	585.931	20.8373
High	[R].VCEEIAIIPSKK.[L]	1xCarbamidomethyl [C2]	1	1	9	P08708	P08708 [34-45]	Small ribosomal subunit protein eS17 OS=Homo sapiens OX=9606 GN=RPS17 PE=1 SV=2			1	1386.77	2.12135e+08	201176676	4.54193e+08	1.05956e+08	8.17169e+07	3.09173e+08	3	462.927	33.1739
High	[R].IAQLEEELEEEQSNMELLNDR.[F]		1	1	1	P35580	P35580 [1738-1758]	Myosin-10 OS=Homo sapiens OX=9606 GN=MYH10 PE=1 SV=3			0	2532.18		10030294		1.03305e+07			3	844.73	55.577
High	[K].IAQLEEQLDNETK.[E]		1	1	17	P35579	P35579 [1816-1828]	Myosin-9 OS=Homo sapiens OX=9606 GN=MYH9 PE=1 SV=4			0	1530.76	2.88207e+07	4.24421e+08		5.47379e+08	3.17789e+08		2	765.886	39.3449
High	[K].NKHEAMITDLEER.[L]	1xOxidation [M6]	1	1	3	P35579	P35579 [1023-1035]	Myosin-9 OS=Homo sapiens OX=9606 GN=MYH9 PE=1 SV=4			1	1601.76	3.58858e+06	67344030		4.86206e+07			3	534.591	22.3614
High	[K].NLPPSGAVPVTGIPPHVVK.[V]		1	1	126	Q13283	Q13283 [258-276]	Ras GTPase-activating protein-binding protein 1 OS=Homo sapiens OX=9606 GN=G3BP1 PE=1 SV=1			0	1879.08	4.26408e+08	560407900	1.2218e+09	5.37141e+07	3.5927e+08	7.64148e+08	2	940.044	40.7049
High	[R].YTHAANTVVYSSNK.[I]		1	1	10	Q6UXN9	Q6UXN9 [71-84]	WD repeat-containing protein 82 OS=Homo sapiens OX=9606 GN=WDR82 PE=1 SV=1			0	1554.75	2.52768e+07	29335734	2.1868e+07	1.58248e+07	3.50032e+07	1.81626e+07	2	777.881	18.682
High	[K].NMDPLNDNVATLLHQSSDR.[F]		1	1	2	P35580	P35580 [595-613]	Myosin-10 OS=Homo sapiens OX=9606 GN=MYH10 PE=1 SV=3			0	2140.01		23130124		2.01745e+07			3	714.007	53.3294
High	[R].LGGPEAGLGEYLFER.[L]		1	1	9	P02792	P02792 [155-169]	Ferritin light chain OS=Homo sapiens OX=9606 GN=FTL PE=1 SV=2			0	1607.81	2.8859e+06	10346728	878396	7.68593e+08	1.05677e+09	7.68239e+08	2	804.408	56.3605
High	[R].GPSLNPVLDYDHGSR.[S]		1	1	7	P43243	P43243 [193-207]	Matrin-3 OS=Homo sapiens OX=9606 GN=MATR3 PE=1 SV=2			0	1626.79	2.0786e+07	1.26847e+07	1.70112e+07		4.87179e+06	2.53128e+07	3	542.934	39.9028
High	[R].VRPGFCFHLCSR.[A]	2xCarbamidomethyl [C6; C10]	1	1	7	Q08211	Q08211 [768-779]	ATP-dependent RNA helicase A OS=Homo sapiens OX=9606 GN=DHX9 PE=1 SV=4			0	1535.74	1.16415e+08	66240359			2.32597e+07		3	512.583	35.845
High	[K].DKNGMPVEPKPEPEK.[H]		1	1	3	Q13772	Q13772 [438-452]	Nuclear receptor coactivator 4 OS=Homo sapiens OX=9606 GN=NCOA4 PE=1 SV=1			1	1694.84	624448	3.11475e+06		2.19577e+08	2.63391e+08		3	565.619	19.6049
High	[K].GLDVDSLVIEHIQVNK.[A]		1	1	13	P18621	P18621 [106-121]	Large ribosomal subunit protein uL22 OS=Homo sapiens OX=9606 GN=RPL17 PE=1 SV=3			0	1778.96	4.06207e+08	309582722	1.40194e+08	1.55855e+08	3.67423e+08	1.51942e+08	2	889.991	53.9494
High	[R].VNQAIWLLCTGAR.[E]	1xCarbamidomethyl [C9]	1	1	9	P46782	P46782 [147-159]	Small ribosomal subunit protein uS7 OS=Homo sapiens OX=9606 GN=RPS5 PE=1 SV=4			0	1501.79	6.47534e+07	160893034	1.9264e+08	2.68179e+07	4.87728e+07	2.16963e+08	2	751.399	54.1939
High	[R].NVSTGDVNVEMNAAPGVDLTQLLNNMR.[S]	1xOxidation [M]	1	1	7	P13645	P13645 [296-322]	Keratin, type I cytoskeletal 10 OS=Homo sapiens OX=9606 GN=KRT10 PE=1 SV=6			0	2888.39	6.05864e+08	4.37878e+07		5.39889e+07	4.32971e+06		3	963.47	58.876
High	[R].HATALEELSEQLEQAK.[R]		1	1	3	P35580	P35580 [1201-1216]	Myosin-10 OS=Homo sapiens OX=9606 GN=MYH10 PE=1 SV=3			0	1796.9		66716008		2.56622e+07	1.04644e+07		2	898.957	53.6922
High	[R].MSGDLSSNVTVSVTSSTISSNVASK.[A]	1xOxidation [M1]	1	1	5	P35908	P35908 [491-515]	Keratin, type II cytoskeletal 2 epidermal OS=Homo sapiens OX=9606 GN=KRT2 PE=1 SV=2			0	2474.19	1.80873e+07						2	1237.61	47.346
High	[R].YPDSHQLFVGNLPHDIDENELK.[E]		1	1	10	Q9UN86	Q9UN86 [327-348]	Ras GTPase-activating protein-binding protein 2 OS=Homo sapiens OX=9606 GN=G3BP2 PE=1 SV=2			0	2580.24	6.7335e+07	38835974	2.63447e+07	6.16039e+06	2.24245e+07	5.14784e+07	3	860.75	52.0594
High	[R].HEMPPHIYAITDTAYR.[S]		1	1	8	P35579	P35579 [144-159]	Myosin-9 OS=Homo sapiens OX=9606 GN=MYH9 PE=1 SV=4			0	1914.92		42832856		4.26584e+07			3	638.977	38.1711
High	[R].SFHSFYQLLQGGSEQMLR.[S]		1	1	3	O94832	O94832 [200-217]	Unconventional myosin-Id OS=Homo sapiens OX=9606 GN=MYO1D PE=1 SV=2			0	2128.03		12559126		2.19786e+07			2	1064.52	55.1559
High	[K].LFIGGLSFETTDESLR.[S]		1	3	12	P09651	P09651 [16-31]	Heterogeneous nuclear ribonucleoprotein A1 OS=Homo sapiens OX=9606 GN=HNRNPA1 PE=1 SV=5			0	1784.91	6.8022e+07	1.13842e+08	3.06814e+08	1.45336e+07	4.76723e+07	1.8823e+08	2	892.954	56.0303
High	[R].ATSNVFAMFDQSQIQEFK.[E]		1	3	2	O14950	O14950 [18-35]	Myosin regulatory light chain 12B OS=Homo sapiens OX=9606 GN=MYL12B PE=1 SV=2			0	2090.99		28223610		2.64904e+07			2	1046	56.1762
High	[R].LLEGEDAHLSSQQASGQSYSSR.[E]		1	1	2	P08779	P08779 [420-441]	Keratin, type I cytoskeletal 16 OS=Homo sapiens OX=9606 GN=KRT16 PE=1 SV=4			0	2350.09	1.2336e+08	11102166		5.70182e+06			3	784.035	31.92
High	[R].GQVGGDVNVEMDAAPGVDLSR.[I]	1xOxidation [M11]	1	1	12	P02533	P02533 [262-282]	Keratin, type I cytoskeletal 14 OS=Homo sapiens OX=9606 GN=KRT14 PE=1 SV=4			0	2101.98	1.43475e+08	16158909	2.44806e+07	5.17473e+06	1.56712e+06	4.5101e+07	2	1051.5	44.233
High	[K].VEQHVVDGKER.[T]		1	1	8	Q9Y3I0	Q9Y3I0 [358-368]	RNA-splicing ligase RtcB homolog OS=Homo sapiens OX=9606 GN=RTCB PE=1 SV=1			1	1295.67	4.17852e+07	1.2751e+08	1.00404e+07	6.87675e+07	4.94313e+07		3	432.561	8.4015
High	[K].ISSLLEEQFQQGK.[L]		1	1	15	P62241	P62241 [158-170]	Small ribosomal subunit protein eS8 OS=Homo sapiens OX=9606 GN=RPS8 PE=1 SV=2			0	1506.78	2.1655e+08	523352895	8.64328e+08	1.14376e+08	2.20222e+08	7.51737e+08	2	753.894	46.6993
High	[R].LAQHITYVHQHSR.[Q]		1	1	2	P33993	P33993 [533-545]	DNA replication licensing factor MCM7 OS=Homo sapiens OX=9606 GN=MCM7 PE=1 SV=4			0	1589.83	476520	1711395	5.31628e+06	1.23568e+07	1.00449e+07		3	530.614	13.8857
High	[K].LLFQSYNVNDWLVK.[T]		1	1	11	Q13772	Q13772 [330-343]	Nuclear receptor coactivator 4 OS=Homo sapiens OX=9606 GN=NCOA4 PE=1 SV=1			0	1738.92			1.96222e+06	1.62741e+09	2.7987e+09	3.21262e+09	2	869.962	59.4931
High	[R].QHHPPYHQQHHQGPPPGGPGGR.[S]		1	1	20	P23246	P23246 [246-267]	Splicing factor, proline- and glutamine-rich OS=Homo sapiens OX=9606 GN=SFPQ PE=1 SV=2			0	2403.14	8.57343e+07	1.23451e+08			8.31111e+06		4	601.538	8.2261
High	[R].TDEEGKDVPDHAVLEMK.[A]		1	1	3	Q9BUJ2	Q9BUJ2 [546-562]	Heterogeneous nuclear ribonucleoprotein U-like protein 1 OS=Homo sapiens OX=9606 GN=HNRNPUL1 PE=1 SV=2			1	1912.9	1.69582e+07			5.775e+06			3	638.305	32.0409
High	[R].FMQTFVLAPEGSVANK.[F]	1xOxidation [M2]	1	1	19	Q13283	Q13283 [108-123]	Ras GTPase-activating protein-binding protein 1 OS=Homo sapiens OX=9606 GN=G3BP1 PE=1 SV=1			0	1754.88	6.56302e+07	1.18014e+08	1.23171e+09	3.49351e+07	6.60637e+07	7.90652e+08	2	877.943	48.8876
High	[K].HQAFEAEVQANSGAIVK.[L]		1	1	45	Q13813	Q13813 [85-101]	Spectrin alpha chain, non-erythrocytic 1 OS=Homo sapiens OX=9606 GN=SPTAN1 PE=1 SV=3			0	1798.91	2.73209e+09	1.13933e+09	6.29602e+06	6.19302e+08	3.33635e+08	4.04183e+06	2	899.957	38.823
High	[R].GREEYEGPNKKPR.[F]		1	1	7	P23246	P23246 [694-706]	Splicing factor, proline- and glutamine-rich OS=Homo sapiens OX=9606 GN=SFPQ PE=1 SV=2			2	1559.79	3.07456e+08	3.4786e+08		6.129e+07	1.33919e+08		3	520.602	7.6987
High	[R].FATHAAALSVR.[N]		1	1	25	P23246	P23246 [366-376]	Splicing factor, proline- and glutamine-rich OS=Homo sapiens OX=9606 GN=SFPQ PE=1 SV=2			0	1143.63	3.64201e+09	4.8492e+09	2.07756e+09	1.24721e+09	3.21067e+09	1.24977e+09	3	381.88	25.5525
High	[K].NVTDVVNTCHDAGISK.[K]	1xCarbamidomethyl [C9]	1	1	18	Q9Y3I0	Q9Y3I0 [477-492]	RNA-splicing ligase RtcB homolog OS=Homo sapiens OX=9606 GN=RTCB PE=1 SV=1			0	1729.82	1.55474e+09	963368784	1.06552e+09	1.97733e+09	2.27256e+09	1.45994e+09	2	865.414	30.4149
High	[K].HHLQPENPGPGGAAPSLEQNR.[G]		1	1	5	Q14684	Q14684 [407-427]	Ribosomal RNA processing protein 1 homolog B OS=Homo sapiens OX=9606 GN=RRP1B PE=1 SV=3			0	2206.07	1.84551e+07	19919144					3	736.03	25.5338
High	[R].VYAPASTLVDQPYANEGTVVVTER.[V]		1	1	1	Q14126	Q14126 [967-990]	Desmoglein-2 OS=Homo sapiens OX=9606 GN=DSG2 PE=1 SV=2			0	2579.3		5691045		5.21361e+06	8.41856e+06	6.63853e+06	3	860.442	52.9548
High	[K].FVINYDYPNSSEDYVHR.[I]		1	1	14	Q92841	Q92841 [489-505]	Probable ATP-dependent RNA helicase DDX17 OS=Homo sapiens OX=9606 GN=DDX17 PE=1 SV=2			0	2117.96	5.35108e+07	127069412	1.70383e+08	5.70848e+06	3.73062e+07	8.49649e+07	3	706.657	48.3693
High	[R].LHFFMPGFAPLTSR.[G]	1xOxidation [M5]	7	8	6	Q13885; P04350; Q9BUF5; Q3ZCM7; P07437; P68371; Q9BVA1	Q13885 [263-276]; P04350 [263-276]; Q9BUF5 [263-276]; Q3ZCM7 [263-276]; P07437 [263-276]; P68371 [263-276]; Q9BVA1 [263-276]	Tubulin beta-2A chain OS=Homo sapiens OX=9606 GN=TUBB2A PE=1 SV=1 Tubulin beta-4A chain OS=Homo sapiens OX=9606 GN=TUBB4A PE=1 SV=2 Tubulin beta-6 chain OS=Homo sapiens OX=9606 GN=TUBB6 PE=1 SV=1 Tubulin beta-8 chain OS=Homo sapiens OX=9606 GN=TUBB8 PE=1 SV=2 Tubulin beta chain OS=Homo sapiens OX=9606 GN=TUBB PE=1 SV=2 Tubulin beta-4B chain OS=Homo sapiens OX=9606 GN=TUBB4B PE=1 SV=1 Tubulin beta…			0	1636.83	1.42024e+06		9.76252e+07	2.3028e+07	1.88832e+07	3.81546e+08	3	546.282	43.2574
High	[R].NECFLQHKDDNPNLPR.[L]	1xCarbamidomethyl [C3]	1	1	1	P02768	P02768 [123-138]	Albumin OS=Homo sapiens OX=9606 GN=ALB PE=1 SV=2			1	1996.93	1.57683e+07		2.53064e+07			2.70325e+07	3	666.317	30.1523
High	[K].KDVDNAYMIK.[V]		1	1	2	P35908	P35908 [287-296]	Keratin, type II cytoskeletal 2 epidermal OS=Homo sapiens OX=9606 GN=KRT2 PE=1 SV=2			1	1196.6	4.26915e+07	8607550		3.85557e+06		5.59011e+06	2	598.803	25.4314
High	[K].AISVHSTPEGCSSACK.[M]	2xCarbamidomethyl [C11; C15]	1	1	11	Q9NZI8	Q9NZI8 [243-258]	Insulin-like growth factor 2 mRNA-binding protein 1 OS=Homo sapiens OX=9606 GN=IGF2BP1 PE=1 SV=2			0	1690.75	3.53567e+08	3.10474e+08	5.06741e+08	2.78954e+08	1.76698e+08	3.13692e+08	3	564.255	18.6862
High	[K].IIAATIENAQPILQIDNAR.[L]		1	1	5	P08779	P08779 [178-196]	Keratin, type I cytoskeletal 16 OS=Homo sapiens OX=9606 GN=KRT16 PE=1 SV=4			0	2064.14	1.49604e+08						2	1032.58	54.4206
High	[R].APSTYGGGLSVSSSR.[F]		1	1	6	P02533	P02533 [42-56]	Keratin, type I cytoskeletal 14 OS=Homo sapiens OX=9606 GN=KRT14 PE=1 SV=4			0	1425.7	3.61655e+08	64676300	2.58783e+07	9.03983e+07	3.47081e+07	7.93653e+07	2	713.353	30.3479
High	[R].SHFEQWGTLTDCVVMR.[D]	1xCarbamidomethyl [C12]; 1xOxidation [M15]	1	3	8	P09651	P09651 [32-47]	Heterogeneous nuclear ribonucleoprotein A1 OS=Homo sapiens OX=9606 GN=HNRNPA1 PE=1 SV=5			0	1981.89	8.65028e+07	1.83548e+07	3.42916e+07	4.06754e+07	4.89564e+07	4.82039e+07	3	661.3	48.7543
High	[K].YELISETGGSHDKR.[F]		2	2	12	Q12906; Q96SI9	Q12906 [541-554]; Q96SI9 [527-540]	Interleukin enhancer-binding factor 3 OS=Homo sapiens OX=9606 GN=ILF3 PE=1 SV=3 Spermatid perinuclear RNA-binding protein OS=Homo sapiens OX=9606 GN=STRBP PE=1 SV=1			1	1591.77	1.53618e+08	189449668	1.07303e+08	9.44552e+07	1.22683e+08	8.32125e+07	3	531.262	22.3913
High	[K].ALEEETKNHEAQIQDMR.[Q]		1	1	5	P35580	P35580 [1182-1198]	Myosin-10 OS=Homo sapiens OX=9606 GN=MYH10 PE=1 SV=3			1	2041.96	4.85743e+06	113434060		2.00767e+08	2.26213e+07		2	1021.48	28.9665
High	[R].LMEEIMSEKENK.[T]		1	1	3	P17844	P17844 [332-343]	Probable ATP-dependent RNA helicase DDX5 OS=Homo sapiens OX=9606 GN=DDX5 PE=1 SV=1			1	1480.7	2.58933e+07	29205654		1.00485e+07	5.78502e+06		2	740.855	32.089
High	[K].IQDRQEAIDWLLGLAVR.[L]		1	1	2	Q9Y224	Q9Y224 [73-89]	RNA transcription, translation and transport factor protein OS=Homo sapiens OX=9606 GN=RTRAF PE=1 SV=1			1	1996.1		29067388					3	666.037	56.7844
High	[R].ATQFTGATGAIMTTETTK.[T]	1xOxidation [M12]	1	1	1	Q14126	Q14126 [729-746]	Desmoglein-2 OS=Homo sapiens OX=9606 GN=DSG2 PE=1 SV=2			0	1845.89		6.688e+06				2.54844e+06	2	923.448	34.8938
High	[K].HWPFMVVNDAGRPK.[V]		1	1	1	P11142	P11142 [89-102]	Heat shock cognate 71 kDa protein OS=Homo sapiens OX=9606 GN=HSPA8 PE=1 SV=1			0	1653.83							3	551.948	42.5061
High	[R].VEAKPEVQSQPPR.[V]		1	1	16	Q9UN86	Q9UN86 [278-290]	Ras GTPase-activating protein-binding protein 2 OS=Homo sapiens OX=9606 GN=G3BP2 PE=1 SV=2			0	1464.78	1.4119e+09	1548601280	4.89872e+09	8.631e+08	2.23027e+09	3.63034e+09	3	488.932	16.15
High	[R].DVQIGDIVTVGECRPLSK.[T]	1xCarbamidomethyl [C13]	1	1	18	P62280	P62280 [119-136]	Small ribosomal subunit protein uS17 OS=Homo sapiens OX=9606 GN=RPS11 PE=1 SV=3			0	1986.03	6.30851e+07	176968316	2.39373e+08	6.8543e+07	1.14716e+08	2.24863e+08	2	993.521	52.0002
High	[KR].SYELPDGQVITIGNER.[F]		2	10	32	P60709; P68133	P60709 [239-254]; P68133 [241-256]	Actin, cytoplasmic 1 OS=Homo sapiens OX=9606 GN=ACTB PE=1 SV=1 Actin, alpha skeletal muscle OS=Homo sapiens OX=9606 GN=ACTA1 PE=1 SV=1			0	1790.89	7.53135e+07	4059686530	6.71278e+07	4.66092e+09	1.83362e+09	1.10132e+08	2	895.95	58.8252
High	[R].KDAEAWFNEK.[S]		1	2	5	P13645	P13645 [334-343]	Keratin, type I cytoskeletal 10 OS=Homo sapiens OX=9606 GN=KRT10 PE=1 SV=6			1	1237.58	4.37302e+08	104964480	1.69912e+07	7.83977e+07	2.96058e+07	2.26706e+07	2	619.295	33.4521
High	[R].FAEVTQEVEVARPVDK.[A]		1	1	3	Q02241	Q02241 [429-444]	Kinesin-like protein KIF23 OS=Homo sapiens OX=9606 GN=KIF23 PE=1 SV=3			0	1816.94							2	908.971	37.1759
High	[K].NSLQEQQEEEEEARK.[N]		1	1	7	P35580	P35580 [1346-1360]	Myosin-10 OS=Homo sapiens OX=9606 GN=MYH10 PE=1 SV=3			1	1846.84	6.81915e+06	122058184	5.39106e+06	1.45888e+08	6.04728e+07	7.35846e+06	3	616.286	20.0818
High	[R].VAAASGHCGAFSGSDSSR.[T]	1xCarbamidomethyl [C8]	1	1	6	Q9NZB2	Q9NZB2 [912-929]	Constitutive coactivator of PPAR-gamma-like protein 1 OS=Homo sapiens OX=9606 GN=FAM120A PE=1 SV=2			0	1723.75	1.95811e+07	12569131	1.22822e+06	8.27031e+06	2.75509e+06		3	575.253	17.3858
High	[K].LYIGNLSENAAPSDLESIFK.[D]		1	1	4	O00425	O00425 [4-23]	Insulin-like growth factor 2 mRNA-binding protein 3 OS=Homo sapiens OX=9606 GN=IGF2BP3 PE=1 SV=2			0	2181.11	4.46593e+07	49394972	1.36322e+08	1.59128e+07		1.37514e+08	2	1091.06	53.6298
High	[K].DCDLQEDACYNCGR.[G]	3xCarbamidomethyl [C2; C9; C12]	1	1	6	P62633	P62633 [66-79]	CCHC-type zinc finger nucleic acid binding protein OS=Homo sapiens OX=9606 GN=CNBP PE=1 SV=1			0	1775.64	1.52147e+07	10521171	5.96313e+07	1.25061e+07		8.90694e+07	2	888.325	32.975
High	[R].ANEPCTSFAECVCDENCEK.[E]	4xCarbamidomethyl [C5; C11; C13; C17]	1	1	17	Q13772	Q13772 [406-424]	Nuclear receptor coactivator 4 OS=Homo sapiens OX=9606 GN=NCOA4 PE=1 SV=1			0	2319.86				7.07605e+08	5.35196e+08	6.03522e+08	2	1160.43	42.298
High	[RK].NKYEDEINKR.[T]		5	6	18	P04264; P04259; P02538; P05787; P13647	P04264 [268-277]; P04259 [251-260]; P02538 [251-260]; P05787 [177-186]; P13647 [256-265]	Keratin, type II cytoskeletal 1 OS=Homo sapiens OX=9606 GN=KRT1 PE=1 SV=6 Keratin, type II cytoskeletal 6B OS=Homo sapiens OX=9606 GN=KRT6B PE=1 SV=5 Keratin, type II cytoskeletal 6A OS=Homo sapiens OX=9606 GN=KRT6A PE=1 SV=3 Keratin, type II cytoskeletal 8 OS=Homo sapiens OX=9606 GN=KRT8 PE=1 SV=7 Keratin, type II cytoskeletal 5 OS=Homo sapiens OX=9606 GN=KRT5 PE=1 SV=3			2	1308.65	7.54345e+09	1.09008e+09	4.31295e+08	1.23945e+09	7.67364e+08	9.38619e+08	3	436.889	18.1368
High	[K].MEDSVGCLETAEEVKR.[K]	1xCarbamidomethyl [C7]; 1xOxidation [M1]	1	1	4	P35579	P35579 [1373-1388]	Myosin-9 OS=Homo sapiens OX=9606 GN=MYH9 PE=1 SV=4			1	1868.84		9271241					3	623.617	33.3084
High	[K].LEEEQIILEDQNCK.[L]	1xCarbamidomethyl [C13]	1	1	8	P35579	P35579 [976-989]	Myosin-9 OS=Homo sapiens OX=9606 GN=MYH9 PE=1 SV=4			0	1760.84	4.9161e+06	129174942		3.57038e+07	3.78958e+07		2	880.921	43.5776
High	[K].MEDSVGCLETAEEVKR.[K]	1xCarbamidomethyl [C7]	1	1	5	P35579	P35579 [1373-1388]	Myosin-9 OS=Homo sapiens OX=9606 GN=MYH9 PE=1 SV=4			1	1852.84		60892544		2.35676e+07	1.14438e+07		2	926.923	36.165
High	[K].AVGTPGGGGGGAVPGISAMSR.[G]	1xOxidation [M19]	1	1	4	P48634	P48634 [1350-1370]	Protein PRRC2A OS=Homo sapiens OX=9606 GN=PRRC2A PE=1 SV=3			0	1771.88			1.65193e+08			1.12952e+08	2	886.44	33.1687
High	[R].VLQGLEIELQSQLSMK.[A]	1xOxidation [M15]	1	1	1	P08779	P08779 [339-354]	Keratin, type I cytoskeletal 16 OS=Homo sapiens OX=9606 GN=KRT16 PE=1 SV=4			0	1831.98							2	916.493	54.7062
High	[K].DVHEDSITVAFENNWQPDR.[Q]		1	1	5	Q06787	Q06787 [22-40]	Fragile X messenger ribonucleoprotein 1 OS=Homo sapiens OX=9606 GN=FMR1 PE=1 SV=1			0	2272.03	5.7557e+06	14892308		5.39525e+06			2	1136.52	54.0322
High	[R].KPNEGADGQWK.[K]		1	1	11	Q8NC51	Q8NC51 [310-320]	SERPINE1 mRNA-binding protein 1 OS=Homo sapiens OX=9606 GN=SERBP1 PE=1 SV=2			0	1229.59	6.53786e+07	7.22623e+07	2.57332e+07	4.80332e+07	1.21134e+08	3.8442e+07	2	615.299	14.1154
High	[R].ALLANALTSALR.[L]		1	1	6	P57088	P57088 [58-69]	Transmembrane protein 33 OS=Homo sapiens OX=9606 GN=TMEM33 PE=1 SV=2			0	1213.73			2.13552e+07	3.37479e+07	4.77554e+07	1.92035e+08	2	607.367	54.0753
High	[R].GDADQASNILASFGLSAR.[D]		1	1	2	P43243	P43243 [103-120]	Matrin-3 OS=Homo sapiens OX=9606 GN=MATR3 PE=1 SV=2			0	1792.88	2.3707e+07	401454528	6.96262e+07			6.39548e+07	2	896.941	53.704
High	[R].RMEELHNQEMQKR.[K]		1	1	1	P23246	P23246 [548-560]	Splicing factor, proline- and glutamine-rich OS=Homo sapiens OX=9606 GN=SFPQ PE=1 SV=2			2	1728.83	6.82258e+06	8.19526e+06					4	432.962	14.3243
High	[K].STAGDTHLGGEDFDNR.[M]		1	2	15	P11142	P11142 [221-236]	Heat shock cognate 71 kDa protein OS=Homo sapiens OX=9606 GN=HSPA8 PE=1 SV=1			0	1691.73	5.73669e+07	118844284	9.92168e+07	4.42608e+08	3.93538e+08	1.87744e+08	2	846.368	27.7686
High	[R].QDHPSSMGVYGQESGGFSGPGENR.[S]	1xOxidation [M7]	1	1	8	Q01844	Q01844 [269-292]	RNA-binding protein EWS OS=Homo sapiens OX=9606 GN=EWSR1 PE=1 SV=1			0	2496.05	4.2827e+07	61338906	3.14815e+07		2.16987e+07	2.3509e+07	3	832.689	30.9614
High	[K].HLEINPDHPIVETLR.[Q]		1	1	5	P08238	P08238 [625-639]	Heat shock protein HSP 90-beta OS=Homo sapiens OX=9606 GN=HSP90AB1 PE=1 SV=4			0	1782.95		25608670		2.95109e+07	3.65217e+07		3	594.988	39.5979
High	[K].KWENPGLGAESHTDSLR.[N]		1	1	2	Q9UHB6	Q9UHB6 [75-91]	LIM domain and actin-binding protein 1 OS=Homo sapiens OX=9606 GN=LIMA1 PE=1 SV=1			1	1896.92		20466360					3	632.978	31.3209
High	[K].IVKPNGEKPDEFESGISQALLELEMNSDLK.[A]	1xOxidation [M25]	1	1	3	P62081	P62081 [8-37]	Small ribosomal subunit protein eS7 OS=Homo sapiens OX=9606 GN=RPS7 PE=1 SV=1			0	3346.67			1.83031e+08	1.42404e+06		1.4812e+08	4	837.422	53.1447
High	[K].IQVHYYEDGNVQLVSHK.[D]		1	2	3	P52907	P52907 [194-210]	F-actin-capping protein subunit alpha-1 OS=Homo sapiens OX=9606 GN=CAPZA1 PE=1 SV=3			0	2029.01		11422032			4.11966e+06		3	677.01	35.6119
High	[R].RNLDFQDVLDK.[L]		1	1	17	Q9Y3I0	Q9Y3I0 [441-451]	RNA-splicing ligase RtcB homolog OS=Homo sapiens OX=9606 GN=RTCB PE=1 SV=1			1	1362.7	3.1251e+08	2.88127e+08	3.82753e+08	1.28579e+08	3.40717e+08	5.35757e+08	2	681.855	45.2979
High	[K].DKADFCIIHYAGK.[V]	1xCarbamidomethyl [C6]	2	2	7	P35580; P35579	P35580 [571-583]; P35579 [564-576]	Myosin-10 OS=Homo sapiens OX=9606 GN=MYH10 PE=1 SV=3 Myosin-9 OS=Homo sapiens OX=9606 GN=MYH9 PE=1 SV=4			1	1537.75	3.89334e+06	2.45939e+08		8.52775e+07			3	513.254	38.5881
High	[K].NHEEEMKDLR.[N]		1	1	12	P13645	P13645 [286-295]	Keratin, type I cytoskeletal 10 OS=Homo sapiens OX=9606 GN=KRT10 PE=1 SV=6			1	1300.6	2.10398e+09	266721924		3.18781e+08	8.99505e+07		3	434.203	15.5877
High	[K].TGKPMINLYTDKDTGKPK.[G]		1	1	12	Q92804	Q92804 [266-283]	TATA-binding protein-associated factor 2N OS=Homo sapiens OX=9606 GN=TAF15 PE=1 SV=1			1	2007.06	2.00495e+08	267701826		1.4609e+08	1.71199e+08		4	502.52	24.497
High	[K].NKLEGLEDALQK.[A]		2	3	4	P04259; P02538	P04259 [425-436]; P02538 [425-436]	Keratin, type II cytoskeletal 6B OS=Homo sapiens OX=9606 GN=KRT6B PE=1 SV=5 Keratin, type II cytoskeletal 6A OS=Homo sapiens OX=9606 GN=KRT6A PE=1 SV=3			1	1357.73	3.71876e+08			3.36728e+06			2	679.37	39.8494
High	[K].LNGHQLENHALK.[V]		1	1	10	Q9NZI8	Q9NZI8 [139-150]	Insulin-like growth factor 2 mRNA-binding protein 1 OS=Homo sapiens OX=9606 GN=IGF2BP1 PE=1 SV=2			0	1373.73	1.67929e+08	1.91516e+08	1.6166e+08	1.1963e+08	1.76447e+08	1.0412e+08	2	687.369	17.9652
High	[K].KTTDTASVQNEAK.[L]		1	1	4	Q9ULV4	Q9ULV4 [428-440]	Coronin-1C OS=Homo sapiens OX=9606 GN=CORO1C PE=1 SV=1			1	1392.7	1.26064e+06	34421012		2.54561e+07	2.72653e+07		2	696.852	10.8966
High	[K].GFVPNMQVEGVFYVNDALEK.[L]		1	1	5	Q9Y3I0	Q9Y3I0 [25-44]	RNA-splicing ligase RtcB homolog OS=Homo sapiens OX=9606 GN=RTCB PE=1 SV=1			0	2256.1	1.76335e+08	105058047		7.96512e+07		5.09455e+06	3	752.704	56.0836
High	[K].NFGEDMDDERLK.[D]		2	2	7	Q9H361; P11940	Q9H361 [197-208]; P11940 [197-208]	Polyadenylate-binding protein 3 OS=Homo sapiens OX=9606 GN=PABPC3 PE=1 SV=2 Polyadenylate-binding protein 1 OS=Homo sapiens OX=9606 GN=PABPC1 PE=1 SV=2			1	1468.64	2.89793e+08	190699054		2.35137e+08	1.51448e+08		3	490.217	33.8094
High	[K].AAVEWFDGKDFQGSK.[L]		1	1	18	Q01844	Q01844 [425-439]	RNA-binding protein EWS OS=Homo sapiens OX=9606 GN=EWSR1 PE=1 SV=1			1	1684.8	2.50717e+08	5.90955e+08	6.79549e+08	2.63232e+08	7.70181e+08	5.90552e+08	2	842.905	46.6338
High	[K].VEYTLGEESEAPGQR.[A]		1	1	6	Q04637	Q04637 [1422-1436]	Eukaryotic translation initiation factor 4 gamma 1 OS=Homo sapiens OX=9606 GN=EIF4G1 PE=1 SV=4			0	1664.78	5.28912e+07	59266712	1.26612e+08	5.06345e+07	4.39593e+07	8.81463e+07	2	832.893	35.2018
High	[K].LLGHEVEDVIIK.[C]		1	1	9	Q92900	Q92900 [456-467]	Regulator of nonsense transcripts 1 OS=Homo sapiens OX=9606 GN=UPF1 PE=1 SV=2			0	1364.78	9.73478e+07	97938311	1.00183e+08	2.39154e+07	3.95139e+07	8.2843e+07	2	682.893	43.2413
High	[R].RLDGESSELQEQMVEQQQR.[A]		1	1	2	Q7Z406	Q7Z406 [1076-1094]	Myosin-14 OS=Homo sapiens OX=9606 GN=MYH14 PE=1 SV=2			1	2290.07							3	764.032	37.3111
High	[R].EIVHIQAGQCGNQIGAK.[F]	1xCarbamidomethyl [C10]	6	6	16	Q13885; Q13509; P04350; P07437; P68371; Q9BVA1	Q13885 [3-19]; Q13509 [3-19]; P04350 [3-19]; P07437 [3-19]; P68371 [3-19]; Q9BVA1 [3-19]	Tubulin beta-2A chain OS=Homo sapiens OX=9606 GN=TUBB2A PE=1 SV=1 Tubulin beta-3 chain OS=Homo sapiens OX=9606 GN=TUBB3 PE=1 SV=2 Tubulin beta-4A chain OS=Homo sapiens OX=9606 GN=TUBB4A PE=1 SV=2 Tubulin beta chain OS=Homo sapiens OX=9606 GN=TUBB PE=1 SV=2 Tubulin beta-4B chain OS=Homo sapiens OX=9606 GN=TUBB4B PE=1 SV=1 Tubulin beta-2B chain OS=Homo sapiens OX=9606 GN=TUBB2B PE=1 SV=1			0	1822.92	1.35144e+07	2.14218e+07		3.12673e+07	1.5993e+07		3	608.313	30.4785
High	[K].ALAEYVVQQEGAK.[L]		1	1	3	Q8WVX9	Q8WVX9 [209-221]	Fatty acyl-CoA reductase 1 OS=Homo sapiens OX=9606 GN=FAR1 PE=1 SV=1			0	1405.73			3.12973e+07	8.89253e+06	4.57841e+06	2.63416e+07	2	703.37	37.8952
High	[K].VEAQHILASAPTDR.[N]		1	1	1	Q53H96	Q53H96 [33-46]	Pyrroline-5-carboxylate reductase 3 OS=Homo sapiens OX=9606 GN=PYCR3 PE=1 SV=3			0	1507.79							2	754.399	29.2406
High	[K].TGVHHYSGNNIELGTACGK.[Y]	1xCarbamidomethyl [C17]	1	1	9	P62888	P62888 [69-87]	Large ribosomal subunit protein eL30 OS=Homo sapiens OX=9606 GN=RPL30 PE=1 SV=2			0	2014.94	2.60792e+07	4.83534e+07	5.92649e+06	2.63393e+07	1.76044e+07	7.33726e+06	3	672.318	23.5668
High	[K].AQIHDLVLVGGSTR.[I]		1	1	7	P0DMV9	P0DMV9 [329-342]	Heat shock 70 kDa protein 1B OS=Homo sapiens OX=9606 GN=HSPA1B PE=1 SV=1			0	1465.81	1.26479e+08	226277288		5.46404e+08	9.71644e+08		2	733.41	37.778
High	[K].GPLLEDGALSQAVSAGASSPEFTK.[L]		1	1	54	Q8NCA5	Q8NCA5 [21-44]	Protein FAM98A OS=Homo sapiens OX=9606 GN=FAM98A PE=1 SV=2			0	2332.17	9.06871e+08	956539306	1.63135e+09	7.20585e+08	1.17576e+09	2.09775e+09	3	778.063	55.1013
High	[K].VTEGLTDVILYHQPDDK.[K]		1	1	4	O60506	O60506 [266-282]	Heterogeneous nuclear ribonucleoprotein Q OS=Homo sapiens OX=9606 GN=SYNCRIP PE=1 SV=2			0	1942.98	2.97919e+07	2.40593e+07	2.3327e+07	3.22816e+07	1.74862e+07	4.40041e+07	3	648.329	48.9007
High	[R].AHQVVEDGYEFFAK.[R]		3	3	10	P62136; P36873; P62140	P62136 [247-260]; P36873 [247-260]; P62140 [246-259]	Serine/threonine-protein phosphatase PP1-alpha catalytic subunit OS=Homo sapiens OX=9606 GN=PPP1CA PE=1 SV=1 Serine/threonine-protein phosphatase PP1-gamma catalytic subunit OS=Homo sapiens OX=9606 GN=PPP1CC PE=1 SV=1 Serine/threonine-protein phosphatase PP1-beta catalytic subunit OS=Homo sapiens OX=9606 GN=PPP1CB PE=1 SV=3			0	1639.78	6.1545e+07	25036024	3.6663e+07	1.41361e+07	9.52663e+06	3.40869e+07	2	820.39	45.9407
High	[K].GAEAANVTGPGGVPVQGSK.[Y]		1	1	5	P67809	P67809 [119-137]	Y-box-binding protein 1 OS=Homo sapiens OX=9606 GN=YBX1 PE=1 SV=3			0	1695.87	1.50353e+08	167774208	6.15104e+08	3.59113e+07	1.69222e+08	5.32431e+08	2	848.437	28.5011
High	[K].VPLQQNFQDNQFQGK.[W]		1	1	1	P80188	P80188 [36-50]	Neutrophil gelatinase-associated lipocalin OS=Homo sapiens OX=9606 GN=LCN2 PE=1 SV=2			0	1790.88	1.36367e+07		2.01388e+06		1.60163e+06	2.65565e+06	2	895.945	40.5331
High	[K].VKDAQQVEPEGQEKPSPATVR.[S]		1	1	9	Q9Y520	Q9Y520 [2128-2148]	Protein PRRC2C OS=Homo sapiens OX=9606 GN=PRRC2C PE=1 SV=4			1	2293.18	2.77994e+06	3300999	8.44004e+07			5.40463e+07	4	574.05	15.0558
High	[-].MREIVHIQAGQCGNQIGAK.[F]	1xCarbamidomethyl [C12]; 1xOxidation [M1]	6	6	10	Q13885; Q13509; P04350; P07437; P68371; Q9BVA1	Q13885 [1-19]; Q13509 [1-19]; P04350 [1-19]; P07437 [1-19]; P68371 [1-19]; Q9BVA1 [1-19]	Tubulin beta-2A chain OS=Homo sapiens OX=9606 GN=TUBB2A PE=1 SV=1 Tubulin beta-3 chain OS=Homo sapiens OX=9606 GN=TUBB3 PE=1 SV=2 Tubulin beta-4A chain OS=Homo sapiens OX=9606 GN=TUBB4A PE=1 SV=2 Tubulin beta chain OS=Homo sapiens OX=9606 GN=TUBB PE=1 SV=2 Tubulin beta-4B chain OS=Homo sapiens OX=9606 GN=TUBB4B PE=1 SV=1 Tubulin beta-2B chain OS=Homo sapiens OX=9606 GN=TUBB2B PE=1 SV=1			1	2126.06	2.83831e+06	5.34945e+06		1.62491e+07	1.81753e+07		3	709.358	26.2088
High	[R].SKEEAEALYHSK.[Y]		1	1	19	P35908	P35908 [363-374]	Keratin, type II cytoskeletal 2 epidermal OS=Homo sapiens OX=9606 GN=KRT2 PE=1 SV=2			1	1391.68	1.73367e+09	3.55082e+08	1.9779e+08	4.98989e+08	3.48745e+08	4.03433e+08	3	464.565	16.05
High	[K].LYIGNLNESVTPADLEK.[V]		1	1	16	Q9NZI8	Q9NZI8 [4-20]	Insulin-like growth factor 2 mRNA-binding protein 1 OS=Homo sapiens OX=9606 GN=IGF2BP1 PE=1 SV=2			0	1875.97	2.77582e+08	350382678	6.66194e+08	1.12099e+08	1.5488e+08	5.42926e+08	2	938.49	53.4925
High	[R].TAAENEFVTLKK.[D]		3	4	7	P04259; P02538; P12035	P04259 [261-272]; P02538 [261-272]; P12035 [298-309]	Keratin, type II cytoskeletal 6B OS=Homo sapiens OX=9606 GN=KRT6B PE=1 SV=5 Keratin, type II cytoskeletal 6A OS=Homo sapiens OX=9606 GN=KRT6A PE=1 SV=3 Keratin, type II cytoskeletal 3 OS=Homo sapiens OX=9606 GN=KRT3 PE=1 SV=3			1	1350.73	5.64674e+08	2.37088e+07					3	450.914	30.1608
High	[K].HTGPITCLQFNPK.[F]	1xCarbamidomethyl [C7]	1	1	6	Q6UXN9	Q6UXN9 [281-293]	WD repeat-containing protein 82 OS=Homo sapiens OX=9606 GN=WDR82 PE=1 SV=1			0	1512.76	3.104e+07	21282862		8.73702e+06	1.53122e+07		2	756.886	36.4303
High	[R].LQVIVCSATLHSFDVK.[K]	1xCarbamidomethyl [C6]	1	1	34	Q92499	Q92499 [401-416]	ATP-dependent RNA helicase DDX1 OS=Homo sapiens OX=9606 GN=DDX1 PE=1 SV=2			0	1816.96	3.99015e+08	718960633	5.94234e+08	4.45845e+08	5.08974e+08	6.01653e+08	3	606.326	51.3097
High	[R].LGGLTQAPGNPVLAVQINQDK.[N]		1	1	9	P26368	P26368 [175-195]	Splicing factor U2AF 65 kDa subunit OS=Homo sapiens OX=9606 GN=U2AF2 PE=1 SV=4			0	2133.17	1.65963e+07	20813934	1.23479e+08		2.03811e+07	1.68001e+08	3	711.727	41.4859
High	[R].ATGGGLSSVGGGSSTIK.[Y]		1	1	1	P04259	P04259 [534-550]	Keratin, type II cytoskeletal 6B OS=Homo sapiens OX=9606 GN=KRT6B PE=1 SV=5			0	1435.74	8.30746e+07		1.78433e+08		7.40652e+06	2.25345e+08	2	718.372	27.5244
High	[K].AHLMEIQVNGGTVAEK.[L]		1	1	3	P39023	P39023 [178-193]	Large ribosomal subunit protein uL3 OS=Homo sapiens OX=9606 GN=RPL3 PE=1 SV=2			0	1696.87	8.11704e+06	19366678		8.66963e+06			2	848.938	36.6222
High	[K].ADLEMQIESLTEELAYLKK.[N]		1	1	4	P13645	P13645 [267-285]	Keratin, type I cytoskeletal 10 OS=Homo sapiens OX=9606 GN=KRT10 PE=1 SV=6			1	2224.14	7.0985e+07	22641240		1.22833e+07			3	742.053	59.8935
High	[K].SSGNSSSSGSGSGSTSAGSSSPGAR.[R]		1	1	2	Q12797	Q12797 [9-33]	Aspartyl/asparaginyl beta-hydroxylase OS=Homo sapiens OX=9606 GN=ASPH PE=1 SV=3			0	2102.88	1.21585e+06	1656535					2	1051.95	8.7146
High	[K].SYCAEIAHNVSSK.[N]	1xCarbamidomethyl [C3]	1	1	11	P62910	P62910 [94-106]	Large ribosomal subunit protein eL32 OS=Homo sapiens OX=9606 GN=RPL32 PE=1 SV=2			0	1465.67	2.56468e+07	63647254	4.6463e+07	1.05066e+07	1.2247e+07	4.09606e+07	2	733.342	27.6184
High	[R].LQGINCGPDFTPSFANLGR.[T]	1xCarbamidomethyl [C6]	1	1	8	Q04637	Q04637 [657-675]	Eukaryotic translation initiation factor 4 gamma 1 OS=Homo sapiens OX=9606 GN=EIF4G1 PE=1 SV=4			0	2064	1.39071e+07	11214521	1.46621e+08	1.06285e+07	7.8088e+06	8.45105e+07	2	1032.5	54.4206
High	[R].TENPVIMGLSSQNGQLR.[G]		1	1	8	P26196	P26196 [6-22]	Probable ATP-dependent RNA helicase DDX6 OS=Homo sapiens OX=9606 GN=DDX6 PE=1 SV=2			0	1843.93	7.36784e+07	2.7239e+07	4.48914e+06	2.75627e+07	1.14835e+07		2	922.47	50.0313
High	[K].KPGQSFQEQVEHYR.[D]		1	1	1	O15042	O15042 [866-879]	U2 snRNP-associated SURP motif-containing protein OS=Homo sapiens OX=9606 GN=U2SURP PE=1 SV=2			0	1732.84	507337	2.04579e+06	2.70362e+07			7.42276e+06	3	578.286	22.6592
High	[K].HIDYFNNQIIVDLVEQQHK.[G]		1	1	1	O94832	O94832 [432-450]	Unconventional myosin-Id OS=Homo sapiens OX=9606 GN=MYO1D PE=1 SV=2			0	2353.19		32109740		1.93088e+07	6.19125e+06		3	785.07	54.7455
High	[K].HTTSIFDDFSHYEK.[R]		1	1	3	Q9Y5A9	Q9Y5A9 [549-562]	YTH domain-containing family protein 2 OS=Homo sapiens OX=9606 GN=YTHDF2 PE=1 SV=2			0	1726.77	1.08423e+07	13712283	1.52028e+07	509784	2.76181e+06	1.3897e+07	3	576.262	47.1564
High	[K].NMDPLNDNIATLLHQSSDK.[F]		1	1	2	P35579	P35579 [588-606]	Myosin-9 OS=Homo sapiens OX=9606 GN=MYH9 PE=1 SV=4			0	2126.02		2.68079e+07		3.17027e+07	1.45619e+06		3	709.344	54.202
High	[R].IAMENDDGRTEEEKHSAVQR.[Q]	1xOxidation [M3]	1	1	15	Q8WWM7	Q8WWM7 [313-332]	Ataxin-2-like protein OS=Homo sapiens OX=9606 GN=ATXN2L PE=1 SV=2			2	2331.06	9.93593e+07	1.16105e+08	3.14595e+08	9.82051e+06	5.76227e+07	1.76015e+08	4	583.52	6.9242
High	[R].RHAEQERDELADEITNSASGK.[S]		1	1	3	P35580	P35580 [1704-1724]	Myosin-10 OS=Homo sapiens OX=9606 GN=MYH10 PE=1 SV=3			2	2356.11	377928	54548052	1.66823e+06	2.60125e+07		1.47739e+06	3	786.043	31.7714
High	[R].GNTSGSHIVNHLVR.[A]		1	1	10	Q92900	Q92900 [149-162]	Regulator of nonsense transcripts 1 OS=Homo sapiens OX=9606 GN=UPF1 PE=1 SV=2			0	1490.78	1.07896e+08	108551678	1.11893e+08	4.99108e+07	9.27123e+07	6.70189e+07	3	497.599	19.801
High	[K].KLDAQVQELHAK.[V]		1	1	5	P35580	P35580 [1256-1267]	Myosin-10 OS=Homo sapiens OX=9606 GN=MYH10 PE=1 SV=3			1	1379.76	5.71872e+06	153804912		1.78234e+08	5.90512e+07		2	690.386	20.4064
High	[K].SLTTSQYLMHEVAK.[Q]	1xOxidation [M9]	1	1	2	Q9NZB2	Q9NZB2 [211-224]	Constitutive coactivator of PPAR-gamma-like protein 1 OS=Homo sapiens OX=9606 GN=FAM120A PE=1 SV=2			0	1623.8	6.85547e+06	9396313	4.5862e+06				2	812.406	33.1244
High	[R].LLIHQSLAGGIIGVK.[G]		1	1	12	P61978	P61978 [149-163]	Heterogeneous nuclear ribonucleoprotein K OS=Homo sapiens OX=9606 GN=HNRNPK PE=1 SV=1			0	1518.94	7.10053e+07	96276264	1.50323e+08	1.66754e+07	5.13825e+07	1.12153e+08	3	506.984	47.4503
High	[KR].SKAEAEALYQTK.[IFLV]		3	5	2	Q7RTS7; P12035; P19013	Q7RTS7 [325-336]; P12035 [385-396]; P19013 [322-333]	Keratin, type II cytoskeletal 74 OS=Homo sapiens OX=9606 GN=KRT74 PE=1 SV=2 Keratin, type II cytoskeletal 3 OS=Homo sapiens OX=9606 GN=KRT3 PE=1 SV=3 Keratin, type II cytoskeletal 4 OS=Homo sapiens OX=9606 GN=KRT4 PE=1 SV=5			1	1338.69	5.23205e+07				1.20441e+07		2	669.849	21.1944
High	[K].DNTRPGANSPEMWSEAIK.[I]		1	1	38	Q92499	Q92499 [473-490]	ATP-dependent RNA helicase DDX1 OS=Homo sapiens OX=9606 GN=DDX1 PE=1 SV=2			0	2002.93	1.18331e+09	1534497220		1.65209e+09	9.75326e+08		3	668.314	45.1686
High	[R].LFVGNLPADITEDEFK.[R]		1	1	7	P23246	P23246 [299-314]	Splicing factor, proline- and glutamine-rich OS=Homo sapiens OX=9606 GN=SFPQ PE=1 SV=2			0	1807.91	3.02361e+08	309688136	2.26445e+08	5.74312e+07	2.17986e+08	2.68086e+08	2	904.456	55.376
High	[R].KLDPELHLDIK.[V]		1	1	6	Q12905	Q12905 [186-196]	Interleukin enhancer-binding factor 2 OS=Homo sapiens OX=9606 GN=ILF2 PE=1 SV=2			1	1320.75	5.80806e+07	72359230	5.16202e+07	2.44497e+07	4.59486e+07	5.18938e+07	3	440.922	36.7209
High	[R].TDYNASVSVPDSSGPER.[I]		1	1	9	P61978	P61978 [70-86]	Heterogeneous nuclear ribonucleoprotein K OS=Homo sapiens OX=9606 GN=HNRNPK PE=1 SV=1			0	1780.8	8.63395e+07	97243576	2.43205e+08	6.37741e+07	9.53589e+07	1.76679e+08	2	890.903	34.5052
High	[K].FSAMHEFQNLHAQSK.[A]		1	1	1	P13807	P13807 [287-301]	Glycogen [starch] synthase, muscle OS=Homo sapiens OX=9606 GN=GYS1 PE=1 SV=2			0	1774.83	1.81399e+07	18828474		1.30428e+07			3	592.283	35.7425
High	[R].LQVIVCSATLHSFDVKK.[L]	1xCarbamidomethyl [C6]	1	1	10	Q92499	Q92499 [401-417]	ATP-dependent RNA helicase DDX1 OS=Homo sapiens OX=9606 GN=DDX1 PE=1 SV=2			1	1945.06	6.58609e+07	120734912	4.80574e+07	4.52228e+07	8.9253e+06	1.26748e+07	3	649.024	44.863
High	[R].IVATKPLYVALAQR.[K]		2	2	42	Q9H361; P11940	Q9H361 [357-370]; P11940 [357-370]	Polyadenylate-binding protein 3 OS=Homo sapiens OX=9606 GN=PABPC3 PE=1 SV=2 Polyadenylate-binding protein 1 OS=Homo sapiens OX=9606 GN=PABPC1 PE=1 SV=2			0	1542.94	1.66505e+09	2.33507e+09	3.9015e+09	9.24778e+08	1.82639e+09	2.68123e+09	2	771.972	42.9584
High	[K].TFAVDETSVSGYIYHK.[L]		1	1	13	Q92900	Q92900 [440-455]	Regulator of nonsense transcripts 1 OS=Homo sapiens OX=9606 GN=UPF1 PE=1 SV=2			0	1816.88	5.08835e+07	4.98341e+07	7.64593e+07	4.69367e+07	1.68552e+07	7.65561e+07	2	908.939	49.3315
High	[K].VTMQNLNDRLASYLDKVR.[A]		3	3	1	P02533; P13645; P08779	P02533 [117-134]; P13645 [148-165]; P08779 [119-136]	Keratin, type I cytoskeletal 14 OS=Homo sapiens OX=9606 GN=KRT14 PE=1 SV=4 Keratin, type I cytoskeletal 10 OS=Homo sapiens OX=9606 GN=KRT10 PE=1 SV=6 Keratin, type I cytoskeletal 16 OS=Homo sapiens OX=9606 GN=KRT16 PE=1 SV=4			2	2136.12		47082220				2.70163e+07	3	712.712	53.6641
High	[K].YGPIADVSIVYDQQSR.[R]		1	1	6	P62995	P62995 [141-156]	Transformer-2 protein homolog beta OS=Homo sapiens OX=9606 GN=TRA2B PE=1 SV=1			0	1810.9			3.04658e+07			1.20703e+07	2	905.951	53.171
High	[K].MEEEILLLEDQNSK.[F]		1	1	2	P35580	P35580 [983-996]	Myosin-10 OS=Homo sapiens OX=9606 GN=MYH10 PE=1 SV=3			0	1690.82		44488800		4.69277e+07			2	845.911	53.2072
High	[R].LAEFSSQAAEEEEKVK.[S]		1	1	4	Q7Z406	Q7Z406 [1025-1040]	Myosin-14 OS=Homo sapiens OX=9606 GN=MYH14 PE=1 SV=2			1	1794.88	2.04818e+06	37283005		3.90469e+07		1.58493e+06	3	598.964	34.154
High	[R].ELEDATETADAMNR.[E]		1	1	4	P35579	P35579 [1899-1912]	Myosin-9 OS=Homo sapiens OX=9606 GN=MYH9 PE=1 SV=4			0	1565.67	7.79718e+06	1.36792e+08		3.22671e+08	2.38722e+07		2	783.343	34.1396
High	[K].IFVGNVSAACTSQELR.[S]	1xCarbamidomethyl [C10]	1	1	2	Q96PK6	Q96PK6 [81-96]	RNA-binding protein 14 OS=Homo sapiens OX=9606 GN=RBM14 PE=1 SV=2			0	1751.87	8.17313e+07	107488936	3.51549e+07	1.48285e+07	2.72252e+07		2	876.441	43.8145
High	[K].RTGQPMIHIYLDK.[E]		1	1	2	Q01844	Q01844 [392-404]	RNA-binding protein EWS OS=Homo sapiens OX=9606 GN=EWSR1 PE=1 SV=1			1	1571.84	6.16858e+06	4772449					3	524.617	34.3658
High	[K].LKGDDLQAIKK.[E]		1	1	12	P07910	P07910 [188-198]	Heterogeneous nuclear ribonucleoproteins C1/C2 OS=Homo sapiens OX=9606 GN=HNRNPC PE=1 SV=4			2	1228.73	1.19139e+08	128134964	2.01538e+08	6.3887e+07	8.73996e+07	1.50485e+08	3	410.247	18.6102
High	[K].TNNVSEHEDTDKYR.[Q]		1	1	2	P53618	P53618 [367-380]	Coatomer subunit beta OS=Homo sapiens OX=9606 GN=COPB1 PE=1 SV=3			1	1707.76		2.23206e+06			1.07301e+07		3	569.924	14.1272
High	[K].SAQSLEYCAELLGLDQDDLR.[V]	1xCarbamidomethyl [C8]	1	1	2	Q9UM54	Q9UM54 [368-387]	Unconventional myosin-VI OS=Homo sapiens OX=9606 GN=MYO6 PE=1 SV=4			0	2296.08							2	1148.53	55.6759
High	[R].VAWVSHDSTVCLADADKK.[M]	1xCarbamidomethyl [C11]	1	1	1	O15143	O15143 [217-234]	Actin-related protein 2/3 complex subunit 1B OS=Homo sapiens OX=9606 GN=ARPC1B PE=1 SV=3			1	2001.97							3	667.995	34.5758
High	[R].FGQGVHHAAGQAGNEAGR.[F]		1	1	1	Q6UWP8	Q6UWP8 [170-187]; [188-205]	Suprabasin OS=Homo sapiens OX=9606 GN=SBSN PE=1 SV=2			0	1763.83	3.09774e+06	1.76854e+06					3	588.616	14.3886
High	[R].HEEQPAPGYDTHGR.[L]		1	1	1	Q07157	Q07157 [1157-1170]	Tight junction protein ZO-1 OS=Homo sapiens OX=9606 GN=TJP1 PE=1 SV=3			0	1593.7	331267	3.48333e+06		4.76301e+06			3	531.906	13.8168
High	[R].NMQDLVEDFKNK.[Y]		1	1	1	P13647	P13647 [246-257]	Keratin, type II cytoskeletal 5 OS=Homo sapiens OX=9606 GN=KRT5 PE=1 SV=3			1	1480.71	2.18584e+07						2	740.859	48.7157
High	[R].KTSYAQHQQVR.[Q]		1	1	10	P61247	P61247 [152-162]	Small ribosomal subunit protein eS1 OS=Homo sapiens OX=9606 GN=RPS3A PE=1 SV=2			1	1345.7	2.21745e+07	3.18611e+07		1.72043e+07	2.7333e+07		3	449.237	7.2304
High	[R].DKVAGHSLGYGFVNYVTAK.[D]		1	1	5	Q15717	Q15717 [54-72]	ELAV-like protein 1 OS=Homo sapiens OX=9606 GN=ELAVL1 PE=1 SV=2			1	2026.04	1.94344e+07	3.18972e+07	3.70593e+07	1.51159e+06	3.98057e+06	1.87625e+07	3	676.018	46.6458
High	[R].EDSVKPGAHLTVK.[K]		1	1	11	P51991	P51991 [114-126]	Heterogeneous nuclear ribonucleoprotein A3 OS=Homo sapiens OX=9606 GN=HNRNPA3 PE=1 SV=2			0	1380.75	1.23807e+08	154332905	1.51898e+08	6.15379e+07	1.40106e+08	1.42053e+08	3	460.921	17.1618
High	[K].TPVEPEVAIHR.[I]		1	1	13	P60866	P60866 [9-19]	Small ribosomal subunit protein uS10 OS=Homo sapiens OX=9606 GN=RPS20 PE=1 SV=1			0	1247.67	1.24255e+08	247274644	1.2178e+08	1.43495e+08	1.45975e+08	1.03376e+08	3	416.563	27.3006
High	[R].FRPAGAAPRPPPKPM.[-]	1xOxidation [M15]	1	2	6	P62854	P62854 [101-115]	Small ribosomal subunit protein eS26 OS=Homo sapiens OX=9606 GN=RPS26 PE=1 SV=3			0	1605.87	7.2303e+07	269932196	1.03042e+08	3.21799e+07	1.24322e+08	1.34962e+08	4	402.223	19.8709
High	[R].HQSFVLVGETGSGK.[T]		1	1	7	O43143	O43143 [153-166]	ATP-dependent RNA helicase DHX15 OS=Homo sapiens OX=9606 GN=DHX15 PE=1 SV=2			0	1445.74	6.87236e+07	68412247	2.13405e+07	3.91031e+06	3.02893e+07	1.68451e+07	2	723.373	31.1598
High	[R].KNPLPPSVGVVDKK.[E]		1	1	6	Q8NC51	Q8NC51 [79-92]	SERPINE1 mRNA-binding protein 1 OS=Homo sapiens OX=9606 GN=SERBP1 PE=1 SV=2			2	1477.87	4.78177e+07	5.21846e+07	4.86647e+07	1.43099e+07	4.22412e+07	6.78048e+07	3	493.296	16.776
High	[R].LQDEIQNMKEEMAR.[H]	1xOxidation [M]	1	1	14	P08670	P08670 [365-378]	Vimentin OS=Homo sapiens OX=9606 GN=VIM PE=1 SV=4			1	1750.81	4.56421e+06	105744425		1.74196e+08	3.98338e+07	1.38417e+06	3	584.274	28.8625
High	[R].RQPQEEVVHEDQGK.[K]		1	1	1	Q8WWI1	Q8WWI1 [1323-1336]	LIM domain only protein 7 OS=Homo sapiens OX=9606 GN=LMO7 PE=1 SV=3			1	1678.81	212656	5730813	3.40887e+06		3.60984e+06	2.2486e+06	3	560.276	13.7348
High	[R].NTDQASMPDNTAAQK.[V]		1	2	5	P35579	P35579 [359-373]	Myosin-9 OS=Homo sapiens OX=9606 GN=MYH9 PE=1 SV=4			0	1591.7	6.43448e+06	138964768		2.86359e+08	2.92191e+07		2	796.355	19.0933
High	[R].KGTDIMYTGTLDCWR.[K]	1xCarbamidomethyl [C13]	1	1	6	P05141	P05141 [245-259]	ADP/ATP translocase 2 OS=Homo sapiens OX=9606 GN=SLC25A5 PE=1 SV=7			1	1816.84				1.14232e+08	3.91112e+07		2	908.927	49.4546
High	[R].NYNFGGEFVEAMIR.[Q]		1	1	1	Q09161	Q09161 [97-110]	Nuclear cap-binding protein subunit 1 OS=Homo sapiens OX=9606 GN=NCBP1 PE=1 SV=1			0	1646.76							2	823.881	56.1751
High	[K].VIGFKPEEIQTVYK.[I]		1	1	5	O94832	O94832 [256-269]	Unconventional myosin-Id OS=Homo sapiens OX=9606 GN=MYO1D PE=1 SV=2			0	1650.91		107648272		3.88155e+07	8.40196e+06		2	825.959	45.9838
High	[R].DYLGDFIEHYAQLGPSQPPDLAQAQDEPR.[R]		1	1	2	Q00577	Q00577 [112-140]	Transcriptional activator protein Pur-alpha OS=Homo sapiens OX=9606 GN=PURA PE=1 SV=2			0	3270.53			2.71685e+07			2.57737e+07	3	1090.85	54.2387
High	[K].LHYCVSCAIHSK.[V]	2xCarbamidomethyl [C4; C7]	1	2	7	P62854	P62854 [71-82]	Small ribosomal subunit protein eS26 OS=Homo sapiens OX=9606 GN=RPS26 PE=1 SV=3			0	1474.69	7.40531e+07	93266472		6.10761e+07	5.13011e+07		3	492.236	23.9055
High	[R].MGGGGAMNMGDPYGSGGQK.[F]	3xOxidation [M1; M7; M9]	1	1	6	P23246	P23246 [612-630]	Splicing factor, proline- and glutamine-rich OS=Homo sapiens OX=9606 GN=SFPQ PE=1 SV=2			0	1819.7	5.1899e+07	64083584	5.25446e+08		2.07886e+07	3.81655e+08	2	910.358	15.8439
High	[R].KEFSPFGTITSAK.[V]		1	1	26	P11940	P11940 [312-324]	Polyadenylate-binding protein 1 OS=Homo sapiens OX=9606 GN=PABPC1 PE=1 SV=2			1	1412.74	6.31601e+08	8.96128e+08	1.15148e+09	4.35289e+08	9.02942e+08	9.13421e+08	2	706.875	41.9814
High	[R].RGPVWQEAPQLPVDPHR.[D]		1	1	1	Q7L2E3	Q7L2E3 [424-440]	ATP-dependent RNA helicase DHX30 OS=Homo sapiens OX=9606 GN=DHX30 PE=1 SV=1			1	1982.04	5.33449e+06	4547449					3	661.35	41.0224
High	[R].VVSEDFLQDVSASTK.[S]		1	1	9	P09874	P09874 [453-467]	Poly [ADP-ribose] polymerase 1 OS=Homo sapiens OX=9606 GN=PARP1 PE=1 SV=4			0	1624.81	2.44578e+07	73544864	1.00257e+08	1.16649e+08	1.4735e+08	1.97859e+08	2	812.907	52.7464
High	[R].MEELHNQEVQK.[R]		1	1	14	Q15233	Q15233 [326-336]	Non-POU domain-containing octamer-binding protein OS=Homo sapiens OX=9606 GN=NONO PE=1 SV=4			0	1384.65	7.82743e+08	733789088		4.01639e+08	5.20597e+08		2	692.831	17.1044
High	[K].FAAATGATPIAGR.[F]		1	2	6	P08865	P08865 [90-102]	Small ribosomal subunit protein uS2 OS=Homo sapiens OX=9606 GN=RPSA PE=1 SV=4			0	1203.65	4.88655e+07	94924744	1.66687e+08		1.47266e+07	1.27899e+08	2	602.327	30.0358
High	[K].TASVLSKDDVAPESGDTTVK.[K]		1	1	3	O76021	O76021 [312-331]	Ribosomal L1 domain-containing protein 1 OS=Homo sapiens OX=9606 GN=RSL1D1 PE=1 SV=3			1	2020.01	1.2359e+07	23058519					2	1010.51	30.3022
High	[K].SMVVSHPHLVAEAYR.[S]		1	1	4	O43791	O43791 [340-354]	Speckle-type POZ protein OS=Homo sapiens OX=9606 GN=SPOP PE=1 SV=1			0	1695.86	1.77077e+07	1.40496e+07	1.31577e+08			1.22101e+08	3	565.958	30.7678
High	[R].AATMSAVEAATCR.[A]	1xCarbamidomethyl [C12]	1	1	1	Q53H96	Q53H96 [255-267]	Pyrroline-5-carboxylate reductase 3 OS=Homo sapiens OX=9606 GN=PYCR3 PE=1 SV=3			0	1338.61				6.26731e+07	2.25931e+07		2	669.811	32.8202
High	[K].DSDLSHVQNK.[S]		1	1	8	O60506	O60506 [82-91]	Heterogeneous nuclear ribonucleoprotein Q OS=Homo sapiens OX=9606 GN=SYNCRIP PE=1 SV=2			0	1142.54	7.00571e+07	88826654	2.39739e+07	4.95092e+07	8.21921e+07	2.70219e+07	2	571.775	13.4287
High	[R].VLVDSSFGQPTTQGEAR.[R]		1	1	6	Q10570	Q10570 [817-833]	Cleavage and polyadenylation specificity factor subunit 1 OS=Homo sapiens OX=9606 GN=CPSF1 PE=1 SV=2			0	1791.89	1.28012e+07	9516352	2.10117e+07	4.24105e+06		1.59245e+07	2	896.45	39.5482
High	[R].QNYHQDSEAAINR.[Q]		1	1	4	P02794	P02794 [11-23]	Ferritin heavy chain OS=Homo sapiens OX=9606 GN=FTH1 PE=1 SV=2			0	1545.7				7.51937e+07	1.32278e+08		3	515.905	18.221
High	[R].GIYAYGFEKPSAIQQR.[A]		2	3	7	P60842; P38919	P60842 [46-61]; P38919 [52-67]	Eukaryotic initiation factor 4A-I OS=Homo sapiens OX=9606 GN=EIF4A1 PE=1 SV=1 Eukaryotic initiation factor 4A-III OS=Homo sapiens OX=9606 GN=EIF4A3 PE=1 SV=4			0	1827.94	2.53976e+07	4.11003e+07	1.6511e+08	2.85353e+07	2.79835e+07	1.68707e+08	2	914.473	41.6969
High	[K].TIAQGNLSNTDVQAAK.[N]		1	1	2	P22695	P22695 [360-375]	Cytochrome b-c1 complex subunit 2, mitochondrial OS=Homo sapiens OX=9606 GN=UQCRC2 PE=1 SV=3			0	1630.84							2	815.923	29.3419
High	[K].AVDIPHMDIEALKK.[L]		1	1	5	P62906	P62906 [79-92]	Large ribosomal subunit protein uL1 OS=Homo sapiens OX=9606 GN=RPL10A PE=1 SV=2			1	1579.85	2.04736e+07	4.16793e+07		1.29566e+06	4.37143e+06		3	527.289	44.4768
High	[K].AGAGPGGPPQKPAPSSQR.[K]		1	1	1	Q9Y5J1	Q9Y5J1 [31-48]	U3 small nucleolar RNA-associated protein 18 homolog OS=Homo sapiens OX=9606 GN=UTP18 PE=1 SV=3			0	1659.86	5.46472e+06	8.34648e+06					3	553.957	14.3354
High	[R].SVDETTQAMAFDGIIFQGQSLK.[I]		1	1	4	P26368	P26368 [204-225]	Splicing factor U2AF 65 kDa subunit OS=Homo sapiens OX=9606 GN=U2AF2 PE=1 SV=4			0	2386.16							2	1193.59	56.0324
High	[R].GEHVHSLPEASVSSKPDEGR.[T]		1	1	8	Q01804	Q01804 [917-936]	OTU domain-containing protein 4 OS=Homo sapiens OX=9606 GN=OTUD4 PE=1 SV=4			0	2118.02	4.26758e+07	5.0367e+07		4.42428e+07	5.36041e+07		3	706.68	20.0128
High	[K].VTATDLDEPDTLHTR.[L]		1	1	3	Q08554	Q08554 [264-278]	Desmocollin-1 OS=Homo sapiens OX=9606 GN=DSC1 PE=1 SV=2			0	1683.82	6.20623e+06	3.54726e+06	2.88446e+06			7.4296e+06	3	561.944	32.3992
High	[K].DKNGMPVEPKPEPEKHK.[D]		1	1	2	Q13772	Q13772 [438-454]	Nuclear receptor coactivator 4 OS=Homo sapiens OX=9606 GN=NCOA4 PE=1 SV=1			2	1960	175573			1.03828e+07	1.7554e+07		4	490.754	13.8591
High	[R].ENISNAQALLEYHLSYLQEVEQLR.[L]		1	1	1	P51116	P51116 [352-375]	RNA-binding protein FXR2 OS=Homo sapiens OX=9606 GN=FXR2 PE=1 SV=2			0	2860.45			1.47718e+08			9.30079e+07	3	954.151	53.3192
High	[K].NVALLSQLYHSPAR.[R]		1	1	15	Q15717	Q15717 [192-205]	ELAV-like protein 1 OS=Homo sapiens OX=9606 GN=ELAVL1 PE=1 SV=2			0	1568.85	1.32836e+08	169073290	1.42322e+08	2.90988e+07	7.48931e+07	1.23405e+08	2	784.931	48.1373
High	[K].GEDKDEGPVAEQVK.[K]		1	1	16	Q8WWM7	Q8WWM7 [642-655]	Ataxin-2-like protein OS=Homo sapiens OX=9606 GN=ATXN2L PE=1 SV=2			1	1500.72	4.17235e+08	3.54845e+08	7.62041e+08	3.06432e+08	4.57552e+08	9.0028e+08	3	500.911	18.014
High	[K].APKPDGPGGGPGGSHMGGNYGDDR.[R]		1	1	16	P35637	P35637 [449-472]	RNA-binding protein FUS OS=Homo sapiens OX=9606 GN=FUS PE=1 SV=1			0	2252.97	6.66895e+08	400415394	3.16562e+06	3.37585e+08	6.36172e+08	526312	4	563.999	20.7659
High	[K].MEIDLKDLEAQIEAANK.[A]		1	1	2	P35580	P35580 [1622-1638]	Myosin-10 OS=Homo sapiens OX=9606 GN=MYH10 PE=1 SV=3			1	1930.98							3	644.33	55.5938
High	[R].SMDSYLNQSYGMDNHSGGGGGSR.[F]	1xOxidation [M]	1	1	8	Q5BKZ1	Q5BKZ1 [48-70]	DBIRD complex subunit ZNF326 OS=Homo sapiens OX=9606 GN=ZNF326 PE=1 SV=2			0	2392.95	5.40777e+06	6.5448e+06					3	798.323	32.8017
High	[R].VLNGNQQVVDTSLK.[Q]		1	1	10	Q7Z417	Q7Z417 [123-136]	FMR1-interacting protein NUFIP2 OS=Homo sapiens OX=9606 GN=NUFIP2 PE=1 SV=1			0	1514.82	1.48503e+08	228222672	7.84874e+08	1.23899e+08	2.12985e+08	5.90168e+08	2	757.912	33.4497
High	[K].TVTSATIVYHLAR.[Q]		1	1	13	Q92900	Q92900 [510-522]	Regulator of nonsense transcripts 1 OS=Homo sapiens OX=9606 GN=UPF1 PE=1 SV=2			0	1431.8	1.83552e+08	197735830	8.57051e+07	1.44915e+08	2.50233e+08	5.82453e+07	3	477.936	39.0751
High	[R].FSDHVALLSVFQAWDDAR.[M]		1	1	3	Q08211	Q08211 [912-929]	ATP-dependent RNA helicase A OS=Homo sapiens OX=9606 GN=DHX9 PE=1 SV=4			0	2077.01							3	693.01	56.6828
High	[K].TTLQVDTLNAELAAER.[S]		1	1	9	P35580	P35580 [1762-1777]	Myosin-10 OS=Homo sapiens OX=9606 GN=MYH10 PE=1 SV=3			0	1744.91	4.55615e+06	192513076		1.13606e+08	6.00909e+07	1.92116e+07	2	872.958	51.6317
High	[R].GSGGGSSGGSIGGR.[G]		1	1	4	P04264	P04264 [603-616]	Keratin, type II cytoskeletal 1 OS=Homo sapiens OX=9606 GN=KRT1 PE=1 SV=6			0	1092.5	5.01337e+07	15127367			5.0087e+06		2	546.755	9.0824
High	[R].NDLSPASSGNAVYDFFIGR.[E]		1	1	2	Q14739	Q14739 [354-372]	Delta(14)-sterol reductase LBR OS=Homo sapiens OX=9606 GN=LBR PE=1 SV=2			0	2029.96			1.06257e+07			3.50874e+07	2	1015.49	54.0957
High	[R].IMLFTNEDNPHGNDSAK.[A]		1	1	6	P12956	P12956 [166-182]	X-ray repair cross-complementing protein 6 OS=Homo sapiens OX=9606 GN=XRCC6 PE=1 SV=2			0	1902.87	3.15885e+07	39160044		2.0531e+07	3.25057e+07		2	951.94	36.4659
High	[R].EGNSPSFFNPEEAATVTSYLK.[L]		1	1	7	Q9HCE1	Q9HCE1 [788-808]	Helicase MOV-10 OS=Homo sapiens OX=9606 GN=MOV10 PE=1 SV=2			0	2288.07			6.28257e+07	1.53662e+06		4.8118e+07	2	1144.54	55.9522
High	[R].HRLDLGEDYPSGK.[K]		1	1	4	O43143	O43143 [5-17]	ATP-dependent RNA helicase DHX15 OS=Homo sapiens OX=9606 GN=DHX15 PE=1 SV=2			1	1486.73	4.45145e+07	3.09194e+07	1.90264e+07	3.38644e+07	9.80598e+06	2.40159e+07	3	496.249	25.9167
High	[R].KESYSIYVYK.[V]		1	7	3	Q16778	Q16778 [35-44]	Histone H2B type 2-E OS=Homo sapiens OX=9606 GN=H2BC21 PE=1 SV=3			1	1279.66	6.17647e+07	47793032	1.25929e+08	1.06054e+08	2.71251e+07	1.46057e+08	2	640.331	33.4013
High	[R].AQHVFQHAVPQEGKPITNQK.[S]		1	1	2	Q13867	Q13867 [49-68]	Bleomycin hydrolase OS=Homo sapiens OX=9606 GN=BLMH PE=1 SV=1			0	2257.18	1.76631e+07						4	565.051	22.2303
High	[R].NNEPLTHAMYNLASLR.[E]	1xOxidation [M9]	1	1	4	Q7L2E3	Q7L2E3 [321-336]	ATP-dependent RNA helicase DHX30 OS=Homo sapiens OX=9606 GN=DHX30 PE=1 SV=1			0	1859.91			3.31317e+07			2.57341e+07	3	620.64	32.9369
High	[K].VAYIPDEMAAQQNPLQQPR.[G]		1	1	4	O00425	O00425 [151-169]	Insulin-like growth factor 2 mRNA-binding protein 3 OS=Homo sapiens OX=9606 GN=IGF2BP3 PE=1 SV=2			0	2169.08	9.06233e+07	156124380		2.68165e+07	2.69832e+07		2	1085.04	51.4685
High	[R].FTAQGLPDLNHSQVYAVK.[T]		1	1	9	Q92900	Q92900 [474-491]	Regulator of nonsense transcripts 1 OS=Homo sapiens OX=9606 GN=UPF1 PE=1 SV=2			0	1988.02	3.08847e+07	25984628	6.75205e+07	1.8402e+06	1.54271e+07	5.43688e+07	3	663.345	46.588
High	[K].MGAPESGLAEYLFDK.[H]	1xOxidation [M1]	1	1	12	P02794	P02794 [159-173]	Ferritin heavy chain OS=Homo sapiens OX=9606 GN=FTH1 PE=1 SV=2			0	1643.76	394901	4.32323e+06	1.87057e+06	9.86014e+07	8.27845e+07	2.42394e+08	2	822.386	54.9351
High	[R].VGWSTMQASLDLGTDK.[F]	1xOxidation [M6]	1	1	21	Q92499	Q92499 [147-162]	ATP-dependent RNA helicase DDX1 OS=Homo sapiens OX=9606 GN=DDX1 PE=1 SV=2			0	1724.82	2.72998e+08	358933888	1.10512e+09	1.90462e+08	3.43325e+08	1.58525e+09	2	862.912	48.4766
High	[K].ATDLGGTSQAGTSQR.[F]		1	1	5	Q7Z2W4	Q7Z2W4 [315-329]	Zinc finger CCCH-type antiviral protein 1 OS=Homo sapiens OX=9606 GN=ZC3HAV1 PE=1 SV=3			0	1449.69	1.75185e+07	22996226	4.59978e+07	1.6766e+07	5.68152e+06	4.43351e+07	2	725.351	16.8587
High	[K].THNVHVEIEQR.[W]		1	1	3	Q6WCQ1	Q6WCQ1 [629-639]	Myosin phosphatase Rho-interacting protein OS=Homo sapiens OX=9606 GN=MPRIP PE=1 SV=3			0	1361.69	1.09095e+06	2.66855e+07		1.58906e+07	7.77523e+06		3	454.568	15.274
High	[K].EVDEQMLNVQNK.[N]		4	4	3	Q13885; P07437; P68371; Q9BVA1	Q13885 [325-336]; P07437 [325-336]; P68371 [325-336]; Q9BVA1 [325-336]	Tubulin beta-2A chain OS=Homo sapiens OX=9606 GN=TUBB2A PE=1 SV=1 Tubulin beta chain OS=Homo sapiens OX=9606 GN=TUBB PE=1 SV=2 Tubulin beta-4B chain OS=Homo sapiens OX=9606 GN=TUBB4B PE=1 SV=1 Tubulin beta-2B chain OS=Homo sapiens OX=9606 GN=TUBB2B PE=1 SV=1			0	1446.69	4.57055e+07	70343320		7.06037e+08	3.5188e+08		2	723.849	35.1458
High	[K].FMQTFVLAPEGSVPNK.[F]		1	1	10	Q9UN86	Q9UN86 [108-123]	Ras GTPase-activating protein-binding protein 2 OS=Homo sapiens OX=9606 GN=G3BP2 PE=1 SV=2			0	1764.9	4.08504e+08	269183465	2.10894e+07	1.34002e+08	1.46268e+08	1.84717e+07	2	882.953	53.4134
High	[R].SKEEAEALYHSKYEELQVTVGR.[H]		1	1	2	P35908	P35908 [363-384]	Keratin, type II cytoskeletal 2 epidermal OS=Homo sapiens OX=9606 GN=KRT2 PE=1 SV=2			2	2566.28	6.56691e+06	61342184	1.58012e+06			3.04083e+06	4	642.324	41.4298
High	[R].GFQFVSSSLPDICYR.[C]	1xCarbamidomethyl [C13]	1	1	3	P62633	P62633 [42-56]	CCHC-type zinc finger nucleic acid binding protein OS=Homo sapiens OX=9606 GN=CNBP PE=1 SV=1			0	1775.84	1.91528e+07		1.45619e+08	2.34196e+06		2.24956e+08	2	888.424	54.892
High	[K].NHSVNEEEQEEQGEGSEDEWEQVGPR.[N]		1	1	1	Q14694	Q14694 [561-586]	Ubiquitin carboxyl-terminal hydrolase 10 OS=Homo sapiens OX=9606 GN=USP10 PE=1 SV=2			0	3027.25							3	1009.75	38.8791
High	[K].GAVDALAAALAHISGASSFEPR.[S]		1	1	2	Q9BQ39	Q9BQ39 [557-578]	ATP-dependent RNA helicase DDX50 OS=Homo sapiens OX=9606 GN=DDX50 PE=1 SV=1			0	2111.09			1.04035e+07			1.02987e+07	3	704.368	54.5575
High	[K].SEEAHAEDSVMDHHFR.[K]	1xOxidation [M11]	1	1	5	Q8NC51	Q8NC51 [330-345]	SERPINE1 mRNA-binding protein 1 OS=Homo sapiens OX=9606 GN=SERBP1 PE=1 SV=2			0	1912.79	1.40373e+07	10168757	2.94338e+07		1.34986e+07	3.57111e+07	3	638.268	21.2259
High	[K].SESPKEPEQLRK.[L]		1	2	4	P09651	P09651 [4-15]	Heterogeneous nuclear ribonucleoprotein A1 OS=Homo sapiens OX=9606 GN=HNRNPA1 PE=1 SV=5			2	1427.75	4.85854e+07	83614760		2.02205e+07	2.92585e+07		3	476.588	13.8696
High	[K].TLNDMRQEYEQLIAK.[N]		1	1	4	P35527	P35527 [322-336]	Keratin, type I cytoskeletal 9 OS=Homo sapiens OX=9606 GN=KRT9 PE=1 SV=3			1	1851.93	9.45649e+07	19950972	2.19609e+06	5.79003e+06	5.4515e+06		2	926.466	53.4432
High	[K].EAQTSFLHLGYLPNQLFR.[T]		1	1	51	Q92499	Q92499 [721-738]	ATP-dependent RNA helicase DDX1 OS=Homo sapiens OX=9606 GN=DDX1 PE=1 SV=2			0	2134.11	2.04292e+09	2.44491e+09	2.20915e+09	9.67076e+08	2.46723e+09	2.38483e+09	2	1067.55	58.4285
High	[R].IGQELLFPPQENVQDAGAPGGHTQNLR.[C]		1	1	4	Q5JSZ5	Q5JSZ5 [825-851]	Protein PRRC2B OS=Homo sapiens OX=9606 GN=PRRC2B PE=1 SV=2			0	2886.45	1.81637e+07	1.41436e+07	5.55377e+06	3.52654e+06	9.48462e+06		3	962.822	48.3395
High	[K].SWASLFHDSKPSSSSPVAYVETK.[Y]		1	1	8	Q14694	Q14694 [341-363]	Ubiquitin carboxyl-terminal hydrolase 10 OS=Homo sapiens OX=9606 GN=USP10 PE=1 SV=2			0	2510.22	2.50099e+07	6.01616e+07	5.47824e+07	1.36043e+07	2.97346e+07	4.50759e+07	3	837.418	51.4531
High	[R].RQVDQLTNDK.[A]		1	1	3	P08670	P08670 [159-168]	Vimentin OS=Homo sapiens OX=9606 GN=VIM PE=1 SV=4			1	1216.63		85580196	6.14394e+06	1.16022e+08	7.54608e+07	4.49333e+06	2	608.817	14.3396
High	[K].NVQDAIADAEQRGEHALK.[D]		1	1	8	P35908	P35908 [419-436]	Keratin, type II cytoskeletal 2 epidermal OS=Homo sapiens OX=9606 GN=KRT2 PE=1 SV=2			1	1964.98	2.12148e+08	52071856		4.03086e+07			2	982.993	48.5472
High	[K].GQIIGNFQAFDEDTGLPAHAR.[Y]		1	1	2	Q14126	Q14126 [407-427]	Desmoglein-2 OS=Homo sapiens OX=9606 GN=DSG2 PE=1 SV=2			0	2257.1				1.09843e+07			3	753.038	52.6011
High	[R].SSGPYGGGGQYFAKPR.[N]		1	1	14	P09651	P09651 [337-352]	Heterogeneous nuclear ribonucleoprotein A1 OS=Homo sapiens OX=9606 GN=HNRNPA1 PE=1 SV=5			0	1628.78	3.1913e+08	485843000	7.15813e+08	4.15349e+07	1.46612e+08	4.44574e+08	2	814.894	30.4723
High	[K].EGFGHLSPTGTTEFWLGNEK.[I]		1	1	6	P02679	P02679 [239-258]	Fibrinogen gamma chain OS=Homo sapiens OX=9606 GN=FGG PE=1 SV=3			0	2207.04	7.60307e+07	60973588	2.09119e+08	2.99255e+07	6.31322e+07	1.79725e+08	2	1104.03	53.8194
High	[R].GGRPNEIEPPPPEMPPWQK.[R]		2	2	55	Q52LJ0; Q8NCA5	Q52LJ0 [309-327]; Q8NCA5 [306-324]	Protein FAM98B OS=Homo sapiens OX=9606 GN=FAM98B PE=1 SV=2 Protein FAM98A OS=Homo sapiens OX=9606 GN=FAM98A PE=1 SV=2			0	2156.06	1.4281e+09	1404206774	5.09718e+06	2.1908e+09	1.45861e+09	3.95487e+06	3	719.358	47.0948
High	[K].LCHLLGMNVMEFTR.[A]	1xCarbamidomethyl [C2]	1	1	2	P35580	P35580 [381-394]	Myosin-10 OS=Homo sapiens OX=9606 GN=MYH10 PE=1 SV=3			0	1720.83							3	574.28	53.8589
High	[R].KSDGIYIINLK.[R]		1	2	6	P08865	P08865 [42-52]	Small ribosomal subunit protein uS2 OS=Homo sapiens OX=9606 GN=RPSA PE=1 SV=4			1	1263.73	8.87594e+06	15163162	2.38711e+07		2.94506e+06	2.00001e+07	2	632.369	43.0841
High	[K].LPEIEEYYDGNTSSNSR.[Q]		1	1	4	Q9BQ39	Q9BQ39 [661-677]	ATP-dependent RNA helicase DDX50 OS=Homo sapiens OX=9606 GN=DDX50 PE=1 SV=1			0	1973.87	3.85177e+06	8.12896e+06	1.99273e+07	806037			2	987.44	47.4289
High	[K].NLDDTIDDEKLR.[NK]		1	2	14	Q13310	Q13310 [300-311]	Polyadenylate-binding protein 4 OS=Homo sapiens OX=9606 GN=PABPC4 PE=1 SV=1			1	1446.71	2.18883e+08	247939520	1.46829e+08	7.93215e+08	5.391e+08	1.76334e+08	3	482.907	34.8883
High	[R].EANFTVSSMHGDMPQK.[E]		1	1	3	P38919	P38919 [299-314]	Eukaryotic initiation factor 4A-III OS=Homo sapiens OX=9606 GN=EIF4A3 PE=1 SV=4			0	1778.78	8.49146e+06	4.72789e+06					2	889.896	34.8643
High	[K].YDEAASYIQSK.[F]		1	1	2	P04899	P04899 [297-307]	Guanine nucleotide-binding protein G(i) subunit alpha-2 OS=Homo sapiens OX=9606 GN=GNAI2 PE=1 SV=3			0	1274.59	1.5608e+06	29987878		1.45177e+07			2	637.798	31.9889
High	[K].LVMEEAPESYK.[N]	1xOxidation [M3]	1	1	9	Q9Y3I0	Q9Y3I0 [466-476]	RNA-splicing ligase RtcB homolog OS=Homo sapiens OX=9606 GN=RTCB PE=1 SV=1			0	1311.61	7.05653e+08	716266304	3.82646e+09	7.835e+08	1.31813e+09	4.25623e+09	2	656.308	26.7287
High	[K].LNQVCATHQHFESR.[M]	1xCarbamidomethyl [C5]	1	1	8	O43795	O43795 [479-492]	Unconventional myosin-Ib OS=Homo sapiens OX=9606 GN=MYO1B PE=1 SV=3			0	1726.81	7.38961e+06	84868431		1.99547e+08	4.32447e+07		3	576.276	18.5202
High	[K].ELQAHGADELLK.[R]		1	1	3	O15144	O15144 [66-77]	Actin-related protein 2/3 complex subunit 2 OS=Homo sapiens OX=9606 GN=ARPC2 PE=1 SV=1			0	1323.69		11859881	8.5977e+06	1.06725e+07	2.17799e+06	8.31586e+06	2	662.35	31.3578
High	[K].IFCCHGGLSPDLQSMEQIR.[R]	2xCarbamidomethyl [C3; C4]	3	3	3	P62136; P36873; P62140	P62136 [169-187]; P36873 [169-187]; P62140 [168-186]	Serine/threonine-protein phosphatase PP1-alpha catalytic subunit OS=Homo sapiens OX=9606 GN=PPP1CA PE=1 SV=1 Serine/threonine-protein phosphatase PP1-gamma catalytic subunit OS=Homo sapiens OX=9606 GN=PPP1CC PE=1 SV=1 Serine/threonine-protein phosphatase PP1-beta catalytic subunit OS=Homo sapiens OX=9606 GN=PPP1CB PE=1 SV=3			0	2248.03	8.01807e+06	3.22676e+06		1.87999e+07			3	750.015	51.101
High	[R].HATALEELSEQLEQAKR.[F]		1	1	2	P35580	P35580 [1201-1217]	Myosin-10 OS=Homo sapiens OX=9606 GN=MYH10 PE=1 SV=3			1	1953		36710976		1.25534e+07			3	651.673	50.4178
High	[R].DPEEIEKEEQAAAEK.[A]		1	2	1	P08865	P08865 [206-220]	Small ribosomal subunit protein uS2 OS=Homo sapiens OX=9606 GN=RPSA PE=1 SV=4			1	1715.8	1.22592e+07	10371576		8.26061e+06			2	858.404	33.4713
High	[R].NLALCPANHAPLQEAAVIPR.[L]	1xCarbamidomethyl [C5]	1	1	4	P14923	P14923 [507-526]	Junction plakoglobin OS=Homo sapiens OX=9606 GN=JUP PE=1 SV=3			0	2155.14	1.96731e+07	39974496		1.1532e+07			3	719.053	47.124
High	[K].NKDTLFQDFKR.[L]		1	1	1	O94832	O94832 [523-533]	Unconventional myosin-Id OS=Homo sapiens OX=9606 GN=MYO1D PE=1 SV=2			2	1411.73		49910600	936428	5.77843e+07		1.87606e+06	3	471.249	33.153
High	[R].RNPDTQWITKPVHK.[H]		1	1	3	P61313	P61313 [144-157]	Large ribosomal subunit protein eL15 OS=Homo sapiens OX=9606 GN=RPL15 PE=1 SV=2			1	1719.93	5.94544e+06	34052008		8.28999e+06	1.03926e+07	1.35024e+06	3	573.981	23.1276
High	[K].LNDLEDALQQAK.[E]		1	1	29	P04264	P04264 [444-455]	Keratin, type II cytoskeletal 1 OS=Homo sapiens OX=9606 GN=KRT1 PE=1 SV=6			0	1357.7	4.18998e+09	8.00195e+08	3.29381e+08	5.36118e+08	4.81044e+08	6.781e+08	2	679.352	51.1776
High	[R].SFLEFAEDVIQVPR.[N]		1	1	22	Q06787	Q06787 [277-290]	Fragile X messenger ribonucleoprotein 1 OS=Homo sapiens OX=9606 GN=FMR1 PE=1 SV=1			0	1649.85	2.39132e+07	36620952	1.89428e+08	1.75255e+07	1.78155e+07	1.67134e+08	2	825.432	58.055
High	[K].KGFVPNMQVEGVFYVNDALEK.[L]	1xOxidation [M7]	1	1	4	Q9Y3I0	Q9Y3I0 [24-44]	RNA-splicing ligase RtcB homolog OS=Homo sapiens OX=9606 GN=RTCB PE=1 SV=1			1	2400.19		1.03605e+06	2.95211e+08		5.38384e+07	4.44156e+08	3	800.734	42.8545
High	[KR].HVINFDLPSDIEEYVHR.[I]		1	2	7	O00571	O00571 [512-528]	ATP-dependent RNA helicase DDX3X OS=Homo sapiens OX=9606 GN=DDX3X PE=1 SV=3			0	2083.02	4.99199e+07	72872240	8.95827e+07	2.43012e+07	3.78766e+07	1.2647e+08	3	695.013	47.292
High	[R].LDSELKNMQDMVEDYR.[N]	1xOxidation [M8]	1	1	2	P04264	P04264 [252-267]	Keratin, type II cytoskeletal 1 OS=Homo sapiens OX=9606 GN=KRT1 PE=1 SV=6			1	2001.89	1.93217e+07						3	667.969	39.5497
High	[K].SFSHSFSALAK.[F]		1	1	7	Q09161	Q09161 [558-568]	Nuclear cap-binding protein subunit 1 OS=Homo sapiens OX=9606 GN=NCBP1 PE=1 SV=1			0	1181.59	5.09031e+07	61390753	1.529e+07	4.38365e+07	4.30742e+07	1.33812e+07	2	591.301	32.7179
High	[K].KTTHFVEGGDAGNREDQINR.[L]		1	1	7	P18124	P18124 [223-242]	Large ribosomal subunit protein uL30 OS=Homo sapiens OX=9606 GN=RPL7 PE=1 SV=1			2	2244.08	2.63346e+07	4.04782e+07	4.21641e+07		8.32192e+06	3.73265e+07	4	561.774	18.8403
High	[K].GYAFVHFETQEAADKAIEK.[M]		1	1	1	Q13310	Q13310 [139-157]	Polyadenylate-binding protein 4 OS=Homo sapiens OX=9606 GN=PABPC4 PE=1 SV=1			1	2154.05	1.76974e+06	4.28672e+06	2.98192e+07			5.42553e+06	3	718.687	33.6994
High	[R].HQEEESETEEDEEDTPGHK.[S]		1	1	1	Q5D862	Q5D862 [108-126]	Filaggrin-2 OS=Homo sapiens OX=9606 GN=FLG2 PE=1 SV=1			0	2254.89	2.32186e+06					3.51039e+06	3	752.296	14.7489
High	[R].NIETIINTFHQYSVK.[L]		1	1	5	P06702	P06702 [11-25]	Protein S100-A9 OS=Homo sapiens OX=9606 GN=S100A9 PE=1 SV=1			0	1806.94	1.82809e+08	7.37769e+06					2	903.974	55.1845
High	[R].LGDTQQSIPGNEER.[F]		1	1	7	P19474	P19474 [311-324]	E3 ubiquitin-protein ligase TRIM21 OS=Homo sapiens OX=9606 GN=TRIM21 PE=1 SV=1			0	1543.73	1.32578e+08	118008864	1.37196e+08	7.8831e+07	1.70744e+08	1.65412e+08	2	772.371	26.7498
High	[K].ILAAILHLGNLK.[F]		1	1	5	O94832	O94832 [270-281]	Unconventional myosin-Id OS=Homo sapiens OX=9606 GN=MYO1D PE=1 SV=2			0	1275.81		59333696		2.20115e+07			2	638.41	53.2028
High	[R].GDGPICLVLAPTR.[E]	1xCarbamidomethyl [C6]	2	2	7	Q92841; P17844	Q92841 [242-254]; P17844 [165-177]	Probable ATP-dependent RNA helicase DDX17 OS=Homo sapiens OX=9606 GN=DDX17 PE=1 SV=2 Probable ATP-dependent RNA helicase DDX5 OS=Homo sapiens OX=9606 GN=DDX5 PE=1 SV=1			0	1368.73	1.11116e+08	155432112	4.81707e+08	3.34013e+07	1.2248e+07	3.57647e+08	2	684.869	53.2059
High	[R].KLEVEANNAFDQYR.[D]		1	1	6	P47756	P47756 [95-108]	F-actin-capping protein subunit beta OS=Homo sapiens OX=9606 GN=CAPZB PE=1 SV=5			1	1696.83		25242706		3.61645e+07	2.65513e+07		2	848.918	39.3069
High	[K].TYLFLQEYLDAIKK.[F]		1	1	1	P29508	P29508 [112-125]	Serpin B3 OS=Homo sapiens OX=9606 GN=SERPINB3 PE=1 SV=2			1	1744.95	4.44731e+06						3	582.32	55.9953
High	[K].DQGTYEDYVEGLR.[V]		1	1	3	P60660	P60660 [82-94]	Myosin light polypeptide 6 OS=Homo sapiens OX=9606 GN=MYL6 PE=1 SV=2			0	1544.69		11458445		3.23803e+06	5.70124e+06		2	772.847	52.6908
High	[K].KVPQVSTPTLVEVSR.[N]		1	1	45	P02768	P02768 [438-452]	Albumin OS=Homo sapiens OX=9606 GN=ALB PE=1 SV=2			1	1639.94	2.23544e+09	2.24285e+09	1.26787e+09	2.03904e+09	4.42088e+09	1.14286e+09	3	547.317	40.6096
High	[R].VRIEGDNENKLPR.[E]		1	1	11	P51114	P51114 [316-328]	RNA-binding protein FXR1 OS=Homo sapiens OX=9606 GN=FXR1 PE=1 SV=3			2	1539.82	5.30654e+07	7.80347e+07	2.78037e+08	1.85693e+07	7.21026e+06	8.59208e+07	3	513.946	21.3255
High	[K].TGQPMINLYTDRETGK.[L]		1	1	6	P35637	P35637 [317-332]	RNA-binding protein FUS OS=Homo sapiens OX=9606 GN=FUS PE=1 SV=1			1	1823.9	8.39751e+07	119803864	2.69591e+06				2	912.451	38.7685
High	[R].HQVEYLGLLENVR.[V]		1	1	6	O94832	O94832 [608-620]	Unconventional myosin-Id OS=Homo sapiens OX=9606 GN=MYO1D PE=1 SV=2			0	1569.84	5.32105e+06	77227986		2.11214e+07	1.69078e+07		3	523.951	51.7891
High	[K].KVIQYLAHVASSHK.[G]		1	1	3	P35580	P35580 [190-203]	Myosin-10 OS=Homo sapiens OX=9606 GN=MYH10 PE=1 SV=3			1	1580.89	881917	45905576		2.85112e+07	1.45027e+07		3	527.636	28.4282
High	[K].QSLEASLAETEGR.[Y]		1	1	15	P13645	P13645 [387-399]	Keratin, type I cytoskeletal 10 OS=Homo sapiens OX=9606 GN=KRT10 PE=1 SV=6			0	1390.68	6.79771e+08	7.35653e+07	7.96268e+06	2.77607e+07	3.4981e+07	1.66737e+07	2	695.844	40.8616
High	[K].APDGYIVKSQHSGNAQVTQTK.[F]		1	1	3	Q92499	Q92499 [261-281]	ATP-dependent RNA helicase DDX1 OS=Homo sapiens OX=9606 GN=DDX1 PE=1 SV=2			1	2229.13	4.77576e+06	3.70643e+06			5.10628e+06		3	743.713	21.3468
High	[R].FAQHGTFEYEYSQR.[W]		1	1	70	P23246	P23246 [480-493]	Splicing factor, proline- and glutamine-rich OS=Homo sapiens OX=9606 GN=SFPQ PE=1 SV=2			0	1762.78	2.38775e+09	3.27894e+09	8.53825e+08	1.03594e+09	2.45654e+09	5.98005e+08	2	881.895	34.6596
High	[K].QFDNYGEEFTMHDTIGCYLDIDKGHVK.[F]	1xCarbamidomethyl [C17]	1	1	5	Q92499	Q92499 [178-204]	ATP-dependent RNA helicase DDX1 OS=Homo sapiens OX=9606 GN=DDX1 PE=1 SV=2			1	3232.44	6.62015e+07	41446870	3.9656e+07	2.09078e+07	4.25877e+06	2.19917e+07	3	1078.14	54.3032
High	[K].LFQECCPHSTDR.[V]	2xCarbamidomethyl [C5; C6]	1	1	7	P61978	P61978 [180-191]	Heterogeneous nuclear ribonucleoprotein K OS=Homo sapiens OX=9606 GN=HNRNPK PE=1 SV=1			0	1549.65	6.50249e+07	34991889	1.43821e+08	4.68983e+07	2.64561e+07	8.18926e+07	3	517.222	22.4874
High	[K].SAEFLLHMLK.[N]		1	1	1	P18621	P18621 [87-96]	Large ribosomal subunit protein uL22 OS=Homo sapiens OX=9606 GN=RPL17 PE=1 SV=3			0	1188.64	2.2246e+07	55318532		9.98938e+06			2	594.826	53.0982
High	[R].FSGSGSGTDFTLKISR.[V]		1	7	10	A2NJV5	A2NJV5 [87-102]	Immunoglobulin kappa variable 2-29 OS=Homo sapiens OX=9606 GN=IGKV2-29 PE=1 SV=2			1	1659.83	3.50226e+07	59686224	3.81797e+07	3.19302e+07	1.06605e+08	2.55432e+07	3	553.949	41.1389
High	[R].IAEFTTNLTEEEEK.[S]		1	1	10	P35579	P35579 [1001-1014]	Myosin-9 OS=Homo sapiens OX=9606 GN=MYH9 PE=1 SV=4			0	1653.79	2.02973e+07	407043816		4.70336e+08	2.34465e+08	2.54965e+07	2	827.397	43.3855
High	[K].AGYSQGATQYTQAQQTR.[Q]		1	1	3	Q96KR1	Q96KR1 [192-208]	Zinc finger RNA-binding protein OS=Homo sapiens OX=9606 GN=ZFR PE=1 SV=2			0	1858.87	3.55983e+06	6.46187e+06	1.49986e+07			5.75141e+06	2	929.939	26.408
High	[K].AIEDEGGNPDEIEITSEGNKK.[T]		1	1	8	Q15424	Q15424 [64-84]	Scaffold attachment factor B1 OS=Homo sapiens OX=9606 GN=SAFB PE=1 SV=4			1	2245.05	4.79353e+07	3.59668e+07	8.30115e+07	3.16053e+07	1.66047e+07	4.5617e+07	3	749.021	34.5026
High	[R].EDSQRPGAHLTVK.[K]		1	2	11	P09651	P09651 [93-105]	Heterogeneous nuclear ribonucleoprotein A1 OS=Homo sapiens OX=9606 GN=HNRNPA1 PE=1 SV=5			0	1437.74	2.88414e+08	334414216	2.07828e+08	1.66241e+08	3.27446e+08	1.89177e+08	3	479.92	15.1253
High	[K].HLQDLMEGLTAK.[V]		1	1	2	P11387	P11387 [576-587]	DNA topoisomerase 1 OS=Homo sapiens OX=9606 GN=TOP1 PE=1 SV=2			0	1355.7							2	678.353	46.5065
High	[K].SQHSGNAQVTQTK.[F]		1	1	6	Q92499	Q92499 [269-281]	ATP-dependent RNA helicase DDX1 OS=Homo sapiens OX=9606 GN=DDX1 PE=1 SV=2			0	1385.68	3.20568e+07	36387230		4.44001e+07	4.55327e+07		2	693.342	6.0972
High	[R].LLANQQVFHISCFR.[C]	1xCarbamidomethyl [C12]	1	1	3	Q9UHB6	Q9UHB6 [403-416]	LIM domain and actin-binding protein 1 OS=Homo sapiens OX=9606 GN=LIMA1 PE=1 SV=1			0	1732.9		10267217		1.37542e+07			2	866.952	49.3958
High	[R].SAPAAAGGDKEAAAR.[R]		1	1	3	Q96SB3	Q96SB3 [154-168]	Neurabin-2 OS=Homo sapiens OX=9606 GN=PPP1R9B PE=1 SV=3			1	1342.67		7.85216e+06			4.71821e+06		2	671.84	8.6987
High	[K].KTGQPMINLYTDRETGK.[L]		1	1	2	P35637	P35637 [316-332]	RNA-binding protein FUS OS=Homo sapiens OX=9606 GN=FUS PE=1 SV=1			2	1951.99	1.00563e+07	10939372		1.65979e+06		2.61387e+06	3	651.336	31.8151
High	[KR].KEEELQAALAR.[LVA]		2	3	6	P35579; Q7Z406	P35579 [1081-1091]; Q7Z406 [1105-1115]	Myosin-9 OS=Homo sapiens OX=9606 GN=MYH9 PE=1 SV=4 Myosin-14 OS=Homo sapiens OX=9606 GN=MYH14 PE=1 SV=2			1	1257.68	5.63252e+07	827690088	1.3622e+08	9.27772e+08	4.88475e+08	1.32715e+08	2	629.344	28.0681
High	[K].LVGILDILDEENRLPQPSDQHFTSAVHQK.[H]		1	1	1	Q9UM54	Q9UM54 [522-550]	Unconventional myosin-VI OS=Homo sapiens OX=9606 GN=MYO6 PE=1 SV=4			1	3299.7		32008154		2.19711e+07			4	825.68	54.3322
High	[R].GGPGGPGGPGGPMGR.[M]		1	1	7	Q01844	Q01844 [472-486]	RNA-binding protein EWS OS=Homo sapiens OX=9606 GN=EWSR1 PE=1 SV=1			0	1207.56	7.78822e+07	68054168		7.44184e+07	7.6166e+07		2	604.286	22.5371
High	[K].NFINNPLAQADWAAK.[K]		1	1	4	P35579	P35579 [15-29]	Myosin-9 OS=Homo sapiens OX=9606 GN=MYH9 PE=1 SV=4			0	1672.84	2.26575e+06	245793776	749554	8.47386e+07	6.86003e+07		2	836.927	54.2951
High	[R].MGQMAMGGAMGINNR.[G]	1xOxidation [M]	1	1	11	Q15233	Q15233 [384-398]	Non-POU domain-containing octamer-binding protein OS=Homo sapiens OX=9606 GN=NONO PE=1 SV=4			0	1554.66	6.18151e+08	359946328		3.89064e+08	2.79396e+08		2	777.836	33.082
High	[R].GPYESGSGHSSGLGHR.[E]		1	1	9	Q86YZ3	Q86YZ3 [1038-1053]; [1978-1993]; [2448-2463]	Hornerin OS=Homo sapiens OX=9606 GN=HRNR PE=1 SV=2			0	1584.71	1.39312e+08	6.4157e+07		5.2909e+07	2.44413e+07		2	792.863	13.6727
High	[R].IGELVGVLVNHFK.[S]		1	1	1	O94832	O94832 [942-954]	Unconventional myosin-Id OS=Homo sapiens OX=9606 GN=MYO1D PE=1 SV=2			0	1424.83							3	475.612	54.5377
High	[K].NTNTINNGTQQQAQSMTTTIKPGDDWKK.[T]		1	1	8	P26196	P26196 [47-74]	Probable ATP-dependent RNA helicase DDX6 OS=Homo sapiens OX=9606 GN=DDX6 PE=1 SV=2			1	3120.5	5.07473e+07	39179870				2.73969e+07	3	1040.84	35.9707
High	[R].REDIVDTMVFKPSDVMLVHFR.[N]	2xOxidation [M8; M16]	1	1	7	Q8WWM7	Q8WWM7 [176-196]	Ataxin-2-like protein OS=Homo sapiens OX=9606 GN=ATXN2L PE=1 SV=2			1	2566.28	1.77554e+07	14485369	2.42555e+08	2.0855e+06	5.5984e+06	5.88954e+08	4	642.325	40.2092
High	[R].KTFTAWCNSHLR.[K]	1xCarbamidomethyl [C7]	2	4	1	P12814; O43707	P12814 [35-46]; O43707 [54-65]	Alpha-actinin-1 OS=Homo sapiens OX=9606 GN=ACTN1 PE=1 SV=2 Alpha-actinin-4 OS=Homo sapiens OX=9606 GN=ACTN4 PE=1 SV=2			1	1520.74		3.27801e+06		9.62828e+06			3	507.586	28.6969
High	[K].VIEHIMEDLDTNADK.[Q]	1xOxidation [M6]	1	1	3	P06702	P06702 [58-72]	Protein S100-A9 OS=Homo sapiens OX=9606 GN=S100A9 PE=1 SV=1			0	1758.82	5.05285e+07	3684559			9.14224e+06		3	586.945	32.3208
High	[K].NELMYQLEQDHDLQAILQER.[E]	1xOxidation [M4]	1	1	2	Q08211	Q08211 [366-385]	ATP-dependent RNA helicase A OS=Homo sapiens OX=9606 GN=DHX9 PE=1 SV=4			0	2502.19			7.16628e+07			9.67642e+07	3	834.736	47.2281
High	[K].IVADKDYSVTANSK.[I]		1	1	3	P07195	P07195 [78-91]	L-lactate dehydrogenase B chain OS=Homo sapiens OX=9606 GN=LDHB PE=1 SV=2			1	1510.77		16378200		1.5187e+07			2	755.89	22.1132
High	[K].VAGHSLGYGFVNYVTAK.[D]		1	1	7	Q15717	Q15717 [56-72]	ELAV-like protein 1 OS=Homo sapiens OX=9606 GN=ELAVL1 PE=1 SV=2			0	1782.92	3.19675e+07	51369158	6.12194e+07	7.54532e+06	2.47516e+07	6.05791e+07	2	891.96	48.4916
High	[K].NELMYQLEQDHDLQAILQER.[E]		1	1	4	Q08211	Q08211 [366-385]	ATP-dependent RNA helicase A OS=Homo sapiens OX=9606 GN=DHX9 PE=1 SV=4			0	2486.2	3.12466e+07	3.6272e+06		7.41368e+06			2	1243.6	55.2106
High	[K].KEEELQGALAR.[G]		1	1	5	P35580	P35580 [1088-1098]	Myosin-10 OS=Homo sapiens OX=9606 GN=MYH10 PE=1 SV=3			1	1243.66	2.31339e+07	386193800	2.8022e+07	4.71444e+08	1.95882e+08	5.67824e+07	2	622.335	23.7314
High	[R].GQTGGDVNVEMDAAPGVDLSR.[I]		1	1	3	P08779	P08779 [264-284]	Keratin, type I cytoskeletal 16 OS=Homo sapiens OX=9606 GN=KRT16 PE=1 SV=4			0	2087.97	3.25467e+07	3.13004e+06					2	1044.5	49.8004
High	[R].GAPAAATAPAPTAHK.[A]		1	1	2	Q92522	Q92522 [129-143]	Histone H1.10 OS=Homo sapiens OX=9606 GN=H1-10 PE=1 SV=1			0	1331.71	4.04082e+07	62876016		1.33689e+07	2.33514e+07		2	666.357	14.29
High	[K].SEQDQAENEGEDSAVLMER.[L]		1	2	1	Q99613	Q99613 [532-550]	Eukaryotic translation initiation factor 3 subunit C OS=Homo sapiens OX=9606 GN=EIF3C PE=1 SV=1			0	2136.9							2	1068.95	40.0073
High	[K].DFSALESQLQDTQELLQEENR.[Q]		1	1	6	P35579	P35579 [1302-1322]	Myosin-9 OS=Homo sapiens OX=9606 GN=MYH9 PE=1 SV=4			0	2493.17		71973332		8.0003e+07			2	1247.09	59.6677
High	[R].LNDSILQATEQR.[R]		1	1	2	P15924	P15924 [1256-1267]	Desmoplakin OS=Homo sapiens OX=9606 GN=DSP PE=1 SV=3			0	1387.72	2.18676e+07	3.58421e+06	1.35715e+06			8.65856e+06	2	694.363	40.7484
High	[R].GQVGGDVNVEMDAAPGVDLSR.[I]		1	1	3	P02533	P02533 [262-282]	Keratin, type I cytoskeletal 14 OS=Homo sapiens OX=9606 GN=KRT14 PE=1 SV=4			0	2085.99	2.72008e+07		7.17717e+07	1.96032e+06		5.88167e+07	2	1043.5	50.2818
High	[R].STSHTSDFNPNSGSDQR.[V]		1	1	18	Q99700	Q99700 [528-544]	Ataxin-2 OS=Homo sapiens OX=9606 GN=ATXN2 PE=1 SV=2			0	1836.77	8.4387e+07	83230504	1.13528e+08	4.48105e+07	6.62478e+07	1.23447e+08	2	918.887	16.9105
High	[K].SSQGDSGVDLSAESR.[E]		1	1	3	Q5JSZ5	Q5JSZ5 [1666-1680]	Protein PRRC2B OS=Homo sapiens OX=9606 GN=PRRC2B PE=1 SV=2			0	1494.67	7.93796e+06	9541734			6.26348e+06		2	747.837	26.0873
High	[R].AAMEALVVEVTK.[Q]	1xOxidation [M3]	1	1	8	Q08211	Q08211 [1105-1116]	ATP-dependent RNA helicase A OS=Homo sapiens OX=9606 GN=DHX9 PE=1 SV=4			0	1276.68	1.59462e+07	24487826	8.49508e+07	7.08618e+06	1.21967e+07	1.14331e+08	2	638.845	38.4871
High	[R].HQEGEIFDTEKEK.[Y]		1	1	6	Q02878	Q02878 [227-239]	Large ribosomal subunit protein eL6 OS=Homo sapiens OX=9606 GN=RPL6 PE=1 SV=3			1	1589.74	2.91058e+07	43471649		3.57647e+06	2.05819e+07		3	530.586	20.7725
High	[R].GFGFVTFDDHDPVDK.[I]		1	1	4	P22626	P22626 [154-168]	Heterogeneous nuclear ribonucleoproteins A2/B1 OS=Homo sapiens OX=9606 GN=HNRNPA2B1 PE=1 SV=2			0	1695.76	6.57216e+06	5330450	4.75293e+07		7.30767e+06	9.27082e+07	3	565.927	53.0256
High	[K].VDNALQSGNSQESVTEQDSK.[D]		1	1	2	P01834	P01834 [43-62]	Immunoglobulin kappa constant OS=Homo sapiens OX=9606 GN=IGKC PE=1 SV=2			0	2135.97	3.46704e+07	4.12511e+06					2	1068.49	26.5168
High	[K].KSESEVEEAAAIIAQRPDNPR.[E]		1	1	5	Q16643	Q16643 [271-291]	Drebrin OS=Homo sapiens OX=9606 GN=DBN1 PE=1 SV=4			1	2310.17	1.10152e+06	64233304		4.26762e+07	5.30197e+07		3	770.729	44.4472
High	[K].APIRPDIVNFVHTNLR.[K]		1	1	18	P36578	P36578 [30-45]	Large ribosomal subunit protein uL4 OS=Homo sapiens OX=9606 GN=RPL4 PE=1 SV=5			0	1862.04	1.55077e+08	256852864	5.1994e+07	1.42976e+08	1.15434e+08	6.14708e+07	3	621.351	48.8357
High	[K].AVHNSVAAQLTGVAGH.[-]		1	1	8	Q9NUD5	Q9NUD5 [388-403]	Zinc finger CCHC domain-containing protein 3 OS=Homo sapiens OX=9606 GN=ZCCHC3 PE=1 SV=2			0	1531.8	1.95964e+07	29753566	2.4382e+07	2.30011e+07	1.95195e+07	1.61379e+07	2	766.402	32.9097
High	[K].TNHIGHTGYLNTVTVSPDGSLCASGGK.[D]	1xCarbamidomethyl [C22]	1	1	4	P63244	P63244 [186-212]	Small ribosomal subunit protein RACK1 OS=Homo sapiens OX=9606 GN=RACK1 PE=1 SV=3			0	2743.31	8.46058e+06	12541758					3	915.106	38.8391
High	[K].RGFAFVTFDDHDSVDK.[I]		1	3	3	P09651	P09651 [146-161]	Heterogeneous nuclear ribonucleoprotein A1 OS=Homo sapiens OX=9606 GN=HNRNPA1 PE=1 SV=5			1	1855.86	1.05283e+07	21278224		2.3056e+06			3	619.292	45.7868
High	[R].AGVLAHLEEERDLK.[I]		2	2	4	P35580; P35579	P35580 [772-785]; P35579 [765-778]	Myosin-10 OS=Homo sapiens OX=9606 GN=MYH10 PE=1 SV=3 Myosin-9 OS=Homo sapiens OX=9606 GN=MYH9 PE=1 SV=4			1	1579.84	3.73123e+06	163269641		5.48859e+07	3.2459e+07		3	527.287	35.9667
High	[K].EEASGSSVTAEEAKK.[F]		1	1	6	P13010	P13010 [689-703]	X-ray repair cross-complementing protein 5 OS=Homo sapiens OX=9606 GN=XRCC5 PE=1 SV=3			1	1522.72	2.57486e+07	44137081		7.22525e+07	3.22462e+07		3	508.245	13.889
High	[K].LQLLEDDKENR.[Y]		1	1	7	P09874	P09874 [572-582]	Poly [ADP-ribose] polymerase 1 OS=Homo sapiens OX=9606 GN=PARP1 PE=1 SV=4			1	1372.71	1.55582e+08	2.47338e+08	5.79551e+08	2.3494e+08	3.67286e+08	5.33464e+08	3	458.242	29.1232
High	[K].LQEEMLQREEAENTLQSFR.[Q]		1	1	4	P08670	P08670 [189-207]	Vimentin OS=Homo sapiens OX=9606 GN=VIM PE=1 SV=4			1	2351.13		124463568		9.88143e+07	2.15547e+07		3	784.379	50.6121
High	[R].AVCMLSNTTAIAEAWAR.[L]	1xCarbamidomethyl [C3]; 1xOxidation [M4]	1	6	4	P68363	P68363 [374-390]	Tubulin alpha-1B chain OS=Homo sapiens OX=9606 GN=TUBA1B PE=1 SV=1			0	1880.9		661420	3.96986e+07			1.74649e+08	3	627.638	43.7252
High	[R].QYYTLLNQAPDMLHR.[F]		1	1	5	Q13283	Q13283 [18-32]	Ras GTPase-activating protein-binding protein 1 OS=Homo sapiens OX=9606 GN=G3BP1 PE=1 SV=1			0	1862.92	4.23687e+07	33258796			3.91978e+06		2	931.965	52.4287
High	[R].TAGQPEGGPGADFGQSCFPAEAGR.[D]	1xCarbamidomethyl [C17]	1	1	10	Q14694	Q14694 [238-261]	Ubiquitin carboxyl-terminal hydrolase 10 OS=Homo sapiens OX=9606 GN=USP10 PE=1 SV=2			0	2364.03	5.11117e+07	36158808	2.14768e+08	1.5743e+07		1.11235e+08	2	1182.52	45.2942
High	[K].SDALETLGFLNHYQMK.[N]		1	1	3	P14866	P14866 [553-568]	Heterogeneous nuclear ribonucleoprotein L OS=Homo sapiens OX=9606 GN=HNRNPL PE=1 SV=2			0	1866.91	4.42244e+07			1.92178e+07		7.21942e+06	2	933.957	54.4343
High	[K].ASSEGGTAAGAGLDSLHK.[N]		1	1	3	O15143	O15143 [309-326]	Actin-related protein 2/3 complex subunit 1B OS=Homo sapiens OX=9606 GN=ARPC1B PE=1 SV=3			0	1628.79		10030762					2	814.897	26.5314
High	[K].SSVVGGFVSHYLLEK.[S]		1	1	5	Q9UM54	Q9UM54 [218-232]	Unconventional myosin-VI OS=Homo sapiens OX=9606 GN=MYO6 PE=1 SV=4			0	1621.86		50621908		3.7315e+07	1.16078e+07		2	811.428	53.8497
High	[K].VSHLLGINVTDFTR.[G]		1	1	8	P35579	P35579 [374-387]	Myosin-9 OS=Homo sapiens OX=9606 GN=MYH9 PE=1 SV=4			0	1571.85	1.8396e+07	3.42317e+08		2.07026e+08	1.606e+08		2	786.428	52.5833
High	[K].GYGFVHFETQEAAER.[A]		1	1	52	P11940	P11940 [139-153]	Polyadenylate-binding protein 1 OS=Homo sapiens OX=9606 GN=PABPC1 PE=1 SV=2			0	1740.8	1.07521e+09	1.55704e+09	1.54756e+09	6.6947e+08	1.16247e+09	1.29185e+09	2	870.903	42.8731
High	[R].GGSGGGGSISGGGYGSGGGSGGR.[Y]		1	1	8	P35908	P35908 [550-572]	Keratin, type II cytoskeletal 2 epidermal OS=Homo sapiens OX=9606 GN=KRT2 PE=1 SV=2			0	1741.75	1.85942e+08	5.04909e+07	2.75521e+07	4.49154e+07	3.94592e+07	8.45254e+07	2	871.376	14.7307
High	[R].KVESLQEEIAFLK.[K]		1	1	26	P08670	P08670 [223-235]	Vimentin OS=Homo sapiens OX=9606 GN=VIM PE=1 SV=4			1	1533.85	4.57883e+07	1241318352	7.00941e+07	7.20657e+08	1.18613e+09	1.88037e+08	2	767.429	53.7227
High	[K].EGTQASEGYFSQSQEEEFAQSEELCAK.[A]	1xCarbamidomethyl [C25]	1	1	1	Q16643	Q16643 [589-615]	Drebrin OS=Homo sapiens OX=9606 GN=DBN1 PE=1 SV=4			0	3069.29							3	1023.77	52.8621
High	[K].LGVCFDVPTASVTEIQEK.[W]	1xCarbamidomethyl [C4]	1	1	5	Q9NR30	Q9NR30 [679-696]	Nucleolar RNA helicase 2 OS=Homo sapiens OX=9606 GN=DDX21 PE=1 SV=5			0	1992.99	4.15794e+07	40980100	9.65936e+07	2.19004e+07	1.45309e+07	5.02456e+07	2	997.002	54.0348
High	[K].GQVCVMIHSGSR.[G]	1xCarbamidomethyl [C4]	1	1	12	Q9Y3I0	Q9Y3I0 [252-263]	RNA-splicing ligase RtcB homolog OS=Homo sapiens OX=9606 GN=RTCB PE=1 SV=1			0	1330.64	9.29979e+08	512689392		1.54436e+09	6.83863e+08		3	444.217	23.4361
High	[K].SQIDVALSQDSTYQGER.[A]		1	1	7	Q92900	Q92900 [1100-1116]	Regulator of nonsense transcripts 1 OS=Homo sapiens OX=9606 GN=UPF1 PE=1 SV=2			0	1896.89	1.14108e+07	13993333	2.52525e+07	1.49794e+06	2.76861e+06	2.12386e+07	2	948.957	41.4962
High	[K].NVNQSLLELHK.[L]		1	1	8	P02794	P02794 [110-120]	Ferritin heavy chain OS=Homo sapiens OX=9606 GN=FTH1 PE=1 SV=2			0	1294.71		883018		4.20035e+09	4.84386e+09	7.76681e+08	3	432.242	34.0928
High	[R].VNSININQGSITFAGGPGR.[D]		1	1	8	O00159	O00159 [1013-1031]	Unconventional myosin-Ic OS=Homo sapiens OX=9606 GN=MYO1C PE=1 SV=4			0	1901.98	865741	150576651		6.8932e+07	3.51031e+07		2	951.493	50.4262
High	[K].SKAEAESLYQSK.[Y]		1	1	21	P04264	P04264 [365-376]	Keratin, type II cytoskeletal 1 OS=Homo sapiens OX=9606 GN=KRT1 PE=1 SV=6			1	1340.67	5.92627e+09	927014817	4.95132e+08	1.01766e+09	6.54605e+08	9.8181e+08	2	670.839	19.7911
High	[K].ENSGAAEKPVTIHATPEGTSEACR.[M]	1xCarbamidomethyl [C23]	1	1	5	Q9Y6M1	Q9Y6M1 [233-256]	Insulin-like growth factor 2 mRNA-binding protein 2 OS=Homo sapiens OX=9606 GN=IGF2BP2 PE=1 SV=2			0	2512.17	1.64187e+07	12574626		7.85749e+06			3	838.066	23.267
High	[R].ADLEMQIESLKEELAYLK.[K]	1xOxidation [M5]	1	1	2	P02533	P02533 [233-250]	Keratin, type I cytoskeletal 14 OS=Homo sapiens OX=9606 GN=KRT14 PE=1 SV=4			1	2139.09	6.94286e+07	8400192		4.98274e+06			3	713.701	56.8693
High	[K].YFLHQSHEEREHAEK.[L]		1	1	7	P02794	P02794 [55-69]	Ferritin heavy chain OS=Homo sapiens OX=9606 GN=FTH1 PE=1 SV=2			1	1939.9				2.53141e+08	3.6105e+08	2.52556e+07	3	647.306	13.8232
High	[K].TATPQQAQEVHEK.[L]		1	1	3	P60174	P60174 [176-188]	Triosephosphate isomerase OS=Homo sapiens OX=9606 GN=TPI1 PE=1 SV=4			0	1466.72	4.71906e+06	1.85981e+07					3	489.58	13.5038
High	[K].KDVDGAYMTK.[V]		1	1	5	P04264	P04264 [289-298]	Keratin, type II cytoskeletal 1 OS=Homo sapiens OX=9606 GN=KRT1 PE=1 SV=6			1	1127.54	1.41335e+08	3.86427e+07	1.23278e+07	3.79448e+07	6.92162e+06	7.7709e+06	2	564.274	16.2528
High	[K].ITDVIIGFQACCR.[G]	2xCarbamidomethyl [C11; C12]	1	1	5	P35579	P35579 [779-791]	Myosin-9 OS=Homo sapiens OX=9606 GN=MYH9 PE=1 SV=4			0	1552.76		119970176		4.88332e+07	3.94038e+07		2	776.884	51.9614
High	[R].AQQVAVQEQEIAR.[R]		1	1	2	O75955	O75955 [262-274]	Flotillin-1 OS=Homo sapiens OX=9606 GN=FLOT1 PE=1 SV=3			0	1469.77		4.84689e+06		9.16771e+06			2	735.39	28.2122
High	[R].FVAASHQVAELVK.[E]		1	1	5	Q6P158	Q6P158 [1333-1345]	Putative ATP-dependent RNA helicase DHX57 OS=Homo sapiens OX=9606 GN=DHX57 PE=1 SV=2			0	1398.77	1.9466e+07	2.5347e+07	1.14746e+07	5.34241e+06	7.3382e+06	7.19469e+06	2	699.891	34.3134
High	[R].ILKEEQELYQK.[E]		1	1	4	Q9UM54	Q9UM54 [488-498]	Unconventional myosin-VI OS=Homo sapiens OX=9606 GN=MYO6 PE=1 SV=4			1	1420.77	3.99972e+06	135240046	3.74362e+07	2.08826e+08	8.28229e+07	1.89905e+08	2	710.888	28.453
High	[R].ELDDATEANEGLSR.[E]		1	1	3	P35580	P35580 [1906-1919]	Myosin-10 OS=Homo sapiens OX=9606 GN=MYH10 PE=1 SV=3			0	1519.69	1.60712e+07	222741392		3.69788e+08	7.53798e+07		2	760.347	30.9902
High	[R].RFMQTFVLAPEGSVANK.[F]	1xOxidation [M3]	1	1	6	Q13283	Q13283 [107-123]	Ras GTPase-activating protein-binding protein 1 OS=Homo sapiens OX=9606 GN=G3BP1 PE=1 SV=1			1	1910.98							3	637.665	32.1289
High	[R].TSQNSELNNMQDLVEDYKK.[K]	1xOxidation [M10]	1	1	7	P35908	P35908 [248-266]	Keratin, type II cytoskeletal 2 epidermal OS=Homo sapiens OX=9606 GN=KRT2 PE=1 SV=2			1	2272.04	3.06256e+08	6.0817e+07	6.31769e+07	3.63471e+07	1.45595e+07	5.33389e+07	3	758.018	33.8004
High	[R].GNFGGSFAGSFGGAGGHAPGVAR.[K]		1	1	12	P52272	P52272 [628-650]	Heterogeneous nuclear ribonucleoprotein M OS=Homo sapiens OX=9606 GN=HNRNPM PE=1 SV=3			0	2034.95	1.23737e+08	208984416	1.21133e+08	5.5164e+07	9.5385e+07	1.18517e+08	3	678.987	43.2446
High	[K].EQLAQAMFDHIPVGVGSK.[G]	1xOxidation [M7]	1	1	12	Q9Y3I0	Q9Y3I0 [141-158]	RNA-splicing ligase RtcB homolog OS=Homo sapiens OX=9606 GN=RTCB PE=1 SV=1			0	1942.97	1.14482e+08	106444660	2.71698e+08	6.45813e+07	1.79782e+08	4.41721e+08	3	648.328	45.0351
High	[K].QIGNVAALPGIVHR.[S]		1	1	25	Q9Y3I0	Q9Y3I0 [68-81]	RNA-splicing ligase RtcB homolog OS=Homo sapiens OX=9606 GN=RTCB PE=1 SV=1			0	1444.84	3.409e+08	304327294	2.0815e+08	1.37505e+08	2.83099e+08	1.66463e+08	3	482.284	42.3741
High	[K].LYTLVTYVPVTTFK.[N]		1	1	8	P62899	P62899 [102-115]	Large ribosomal subunit protein eL31 OS=Homo sapiens OX=9606 GN=RPL31 PE=1 SV=1			0	1644.92	1.31204e+07	42960376	9.94351e+07	7.30144e+06	1.05279e+07	1.58329e+08	2	822.967	55.2323
High	[K].SWAQASVTHGAHGDGGR.[A]		1	1	6	P48634	P48634 [141-157]	Protein PRRC2A OS=Homo sapiens OX=9606 GN=PRRC2A PE=1 SV=3			0	1693.78	4.85546e+06	7.71685e+06	1.33427e+07		5.51568e+06	1.24347e+07	3	565.264	14.7028
High	[K].DGGQTESNEEGKENR.[D]		1	1	9	Q14157	Q14157 [110-124]	Ubiquitin-associated protein 2-like OS=Homo sapiens OX=9606 GN=UBAP2L PE=1 SV=2			1	1649.7	2.90093e+07	2.36287e+07		1.30026e+07	1.7745e+07		3	550.571	7.6251
High	[R].KFGDPVVQSDMK.[H]		1	1	2	P0DMV9	P0DMV9 [77-88]	Heat shock 70 kDa protein 1B OS=Homo sapiens OX=9606 GN=HSPA1B PE=1 SV=1			1	1350.67							2	675.84	29.3779
High	[-].EVQLVESGGGLVQPGGSLR.[L]		1	2	1	A0AAG2SVT6	A0AAG2SVT6 [1-19]	Uncharacterized protein OS=Homo sapiens OX=9606 PE=4 SV=1			0	1882							2	941.503	48.6806
High	[K].KMEDSVGCLETAEEVK.[R]	1xCarbamidomethyl [C8]	1	1	4	P35579	P35579 [1372-1387]	Myosin-9 OS=Homo sapiens OX=9606 GN=MYH9 PE=1 SV=4			1	1824.84		1.75113e+07		1.18591e+07			2	912.925	37.2214
High	[R].KTCAAQLVSYPGK.[N]	1xCarbamidomethyl [C3]	1	1	2	Q09161	Q09161 [330-342]	Nuclear cap-binding protein subunit 1 OS=Homo sapiens OX=9606 GN=NCBP1 PE=1 SV=1			1	1422.74	1.33429e+07	17170716	1.22298e+07			1.64517e+07	2	711.874	28.0938
High	[K].GFGFVSYEKHEDANK.[A]		1	1	8	Q13310	Q13310 [232-246]	Polyadenylate-binding protein 4 OS=Homo sapiens OX=9606 GN=PABPC4 PE=1 SV=1			1	1727.8	2.25715e+07	51039208	9.03376e+07	8.44404e+06		2.76275e+07	3	576.606	32.1345
High	[R].AGFRPVEAGGQHGGR.[S]		1	1	5	O15234	O15234 [324-338]	Protein CASC3 OS=Homo sapiens OX=9606 GN=CASC3 PE=1 SV=2			0	1495.75	2.18659e+07	22873564	7.41764e+07		1.78543e+07	6.48177e+07	3	499.255	15.6008
High	[K].KHLEINPDHPIVETLR.[Q]		1	1	4	P08238	P08238 [624-639]	Heat shock protein HSP 90-beta OS=Homo sapiens OX=9606 GN=HSP90AB1 PE=1 SV=4			1	1911.04		25002238		3.16964e+07	1.77881e+07		4	478.517	33.2866
High	[K].GAVDGGLSIPHSTK.[R]		1	1	3	P46777	P46777 [165-178]	Large ribosomal subunit protein uL18 OS=Homo sapiens OX=9606 GN=RPL5 PE=1 SV=3			0	1338.7	2.99733e+07	112257896					2	669.855	29.8518
High	[K].LSLDVEQAPSGQHSQAQLSGQQQR.[L]		1	1	4	O00411	O00411 [202-225]	DNA-directed RNA polymerase, mitochondrial OS=Homo sapiens OX=9606 GN=POLRMT PE=1 SV=2			0	2592.28	3.41322e+06	5.92888e+06		5.90382e+06			3	864.763	35.0672
High	[K].GKHYYEVSCHDQGLCR.[V]	2xCarbamidomethyl [C9; C15]	1	1	10	Q92499	Q92499 [131-146]	ATP-dependent RNA helicase DDX1 OS=Homo sapiens OX=9606 GN=DDX1 PE=1 SV=2			1	2008.88	6.46328e+07	117482029		1.43312e+08	1.79959e+07		3	670.296	21.3796
High	[R].IAMENDDGRTEEEK.[H]	1xOxidation [M3]	1	1	7	Q8WWM7	Q8WWM7 [313-326]	Ataxin-2-like protein OS=Homo sapiens OX=9606 GN=ATXN2L PE=1 SV=2			1	1652.71	8.08123e+07	4.47068e+07	9.81679e+07	2.62292e+07	2.8768e+07	6.42828e+07	3	551.574	6.9324
High	[R].INEMVHFDLPGQEER.[E]		1	1	4	Q9NVI7	Q9NVI7 [515-529]	ATPase family AAA domain-containing protein 3A OS=Homo sapiens OX=9606 GN=ATAD3A PE=1 SV=2			0	1813.85				3.30154e+06			3	605.29	48.6721
High	[R].HVAAGTQQPYTDGVR.[M]		1	1	7	P14923	P14923 [541-555]	Junction plakoglobin OS=Homo sapiens OX=9606 GN=JUP PE=1 SV=3			0	1599.79	2.97034e+07	40400164	7.72168e+06	9.17097e+06		3.77839e+06	3	533.935	20.7736
High	[K].ENFPNFLSACDK.[K]	1xCarbamidomethyl [C10]	1	2	1	P31151	P31151 [38-49]	Protein S100-A7 OS=Homo sapiens OX=9606 GN=S100A7 PE=1 SV=4			0	1441.64	7.77931e+07						2	721.325	53.3052
High	[K].IWHHTFYNELR.[V]		3	9	27	P0CG39; P60709; P68133	P0CG39 [748-758]; P60709 [85-95]; P68133 [87-97]	POTE ankyrin domain family member J OS=Homo sapiens OX=9606 GN=POTEJ PE=1 SV=1 Actin, cytoplasmic 1 OS=Homo sapiens OX=9606 GN=ACTB PE=1 SV=1 Actin, alpha skeletal muscle OS=Homo sapiens OX=9606 GN=ACTA1 PE=1 SV=1			0	1515.75	1.28013e+08	4.17695e+09		7.96397e+09	4.69639e+09		3	505.921	34.588
High	[K].HGNSHQGEPR.[D]		1	1	4	P13645	P13645 [185-194]	Keratin, type I cytoskeletal 10 OS=Homo sapiens OX=9606 GN=KRT10 PE=1 SV=6			0	1118.51	2.03632e+07	1.99899e+06		2.51934e+06			3	373.508	5.8216
High	[R].SRTEAESWYQTK.[Y]		1	1	5	P13647	P13647 [353-364]	Keratin, type II cytoskeletal 5 OS=Homo sapiens OX=9606 GN=KRT5 PE=1 SV=3			1	1485.7	1.70886e+08	2.42278e+07	1.79299e+06		1.98981e+07		3	495.904	26.9474
High	[R].NPDDITNEEYGEFYK.[S]		1	1	3	P07900	P07900 [300-314]	Heat shock protein HSP 90-alpha OS=Homo sapiens OX=9606 GN=HSP90AA1 PE=1 SV=5			0	1833.78		29905180	1.22342e+07	1.14673e+07	4.73043e+06	3.44373e+07	2	917.395	48.5755
High	[R].LVAFCPFASSQVALENANAVSEGVVHEDLR.[L]	1xCarbamidomethyl [C5]	1	1	1	O00567	O00567 [48-77]	Nucleolar protein 56 OS=Homo sapiens OX=9606 GN=NOP56 PE=1 SV=4			0	3229.59			2.30724e+07				3	1077.2	53.421
High	[R].KAGNFYVPAEPK.[L]		1	1	3	P18124	P18124 [77-88]	Large ribosomal subunit protein uL30 OS=Homo sapiens OX=9606 GN=RPL7 PE=1 SV=1			1	1320.69	2.75002e+07	123756136	7.65615e+07			5.82097e+07	2	660.849	29.5226
High	[K].KEDALLYQSK.[G]		1	1	2	P50402	P50402 [79-88]	Emerin OS=Homo sapiens OX=9606 GN=EMD PE=1 SV=1			1	1194.64							2	597.823	22.9034
High	[K].LESEMEDAYHEHQANLLR.[Q]	1xOxidation [M5]	1	1	2	P23246	P23246 [519-536]	Splicing factor, proline- and glutamine-rich OS=Homo sapiens OX=9606 GN=SFPQ PE=1 SV=2			0	2200.99	1.86588e+07	19695510					3	734.337	30.3038
High	[K].DLEEALEMGVDWSLR.[E]	1xOxidation [M8]	1	1	32	Q9Y3I0	Q9Y3I0 [167-181]	RNA-splicing ligase RtcB homolog OS=Homo sapiens OX=9606 GN=RTCB PE=1 SV=1			0	1778.83	1.56664e+07	14297753	4.40583e+08	1.36087e+07	3.64872e+07	6.28609e+08	2	889.917	58.9793
High	[K].GIVEFSGKPAAR.[K]		1	1	14	Q15233	Q15233 [191-202]	Non-POU domain-containing octamer-binding protein OS=Homo sapiens OX=9606 GN=NONO PE=1 SV=4			0	1231.68	1.39612e+09	1825097248	1.42393e+09	6.26764e+08	9.98761e+08	6.37557e+08	3	411.231	27.3115
High	[K].KGFVPNMQVEGVFYVNDALEK.[L]		1	1	1	Q9Y3I0	Q9Y3I0 [24-44]	RNA-splicing ligase RtcB homolog OS=Homo sapiens OX=9606 GN=RTCB PE=1 SV=1			1	2384.2	1.84824e+07	10853029		1.07625e+07	2.65389e+07		3	795.403	54.4473
High	[R].HGFEAASIK.[E]		1	1	3	P35580	P35580 [43-51]	Myosin-10 OS=Homo sapiens OX=9606 GN=MYH10 PE=1 SV=3			0	959.495	4.00999e+06	60199584		4.69499e+07	7.54204e+06		2	480.251	19.5773
High	[R].LPRPPPPEMPESLK.[K]	1xOxidation [M9]	1	1	2	Q00325	Q00325 [342-355]	Solute carrier family 25 member 3 OS=Homo sapiens OX=9606 GN=SLC25A3 PE=1 SV=2			0	1603.85							3	535.288	22.7215
High	[R].LREDENAEPVGTTYQK.[T]		1	1	7	Q16643	Q16643 [150-165]	Drebrin OS=Homo sapiens OX=9606 GN=DBN1 PE=1 SV=4			1	1849.89	3.20604e+06	132129244		4.30823e+08	1.79662e+08		2	925.453	23.5327
High	[K].IFVGGIKEDTEEYNLR.[D]		1	1	7	P51991	P51991 [128-143]	Heterogeneous nuclear ribonucleoprotein A3 OS=Homo sapiens OX=9606 GN=HNRNPA3 PE=1 SV=2			1	1882.95	6.20264e+07	119181312	1.76054e+08		1.96221e+07	1.90549e+08	2	941.978	45.4559
High	[K].VGSVEEFQGQER.[S]		1	1	5	Q9HCE1	Q9HCE1 [862-873]	Helicase MOV-10 OS=Homo sapiens OX=9606 GN=MOV10 PE=1 SV=2			0	1364.64	7.38035e+07	78829264	1.07877e+08	1.67003e+07	5.09355e+07	7.65041e+07	2	682.825	29.0255
High	[K].HVHPTTAPDVTSSLPEEK.[N]		1	1	2	Q6WCQ1	Q6WCQ1 [481-498]	Myosin phosphatase Rho-interacting protein OS=Homo sapiens OX=9606 GN=MPRIP PE=1 SV=3			0	1944.97		14549342		7.5502e+06			3	648.994	27.5147
High	[K].TTISVAHLLAAR.[Q]		1	1	63	Q8NCA5	Q8NCA5 [261-272]	Protein FAM98A OS=Homo sapiens OX=9606 GN=FAM98A PE=1 SV=2			0	1252.74	3.51324e+09	3.29941e+09	3.04438e+09	3.20448e+09	3.71212e+09	3.1502e+09	3	418.249	45.7225
High	[R].EDLMGLAIGTHGSNIQQAR.[K]	1xOxidation [M4]	1	1	10	P51114	P51114 [227-245]	RNA-binding protein FXR1 OS=Homo sapiens OX=9606 GN=FXR1 PE=1 SV=3			0	2027	5.26224e+07	5.69853e+07	2.84007e+08	1.30391e+07	2.48137e+07	1.23651e+08	3	676.336	29.8997
High	[R].RGPNYTSGYGTNSELSNPSETESER.[K]		1	1	8	P51114	P51114 [391-415]	RNA-binding protein FXR1 OS=Homo sapiens OX=9606 GN=FXR1 PE=1 SV=3			1	2732.2	2.2063e+08	235345380	3.30118e+08	1.04449e+08	1.93944e+08	2.99314e+08	3	911.406	33.0343
High	[R].KAVDALLTHCK.[S]	1xCarbamidomethyl [C10]	1	1	4	O76021	O76021 [38-48]	Ribosomal L1 domain-containing protein 1 OS=Homo sapiens OX=9606 GN=RSL1D1 PE=1 SV=3			1	1255.68	1.07323e+07	14428300	1.38108e+07	8.39683e+06		5.852e+06	2	628.346	21.1719
High	[R].NYILDQTNVYGSAQR.[R]		1	1	6	Q9BUJ2	Q9BUJ2 [501-515]	Heterogeneous nuclear ribonucleoprotein U-like protein 1 OS=Homo sapiens OX=9606 GN=HNRNPUL1 PE=1 SV=2			0	1741.85	3.81619e+07	45356572	1.67295e+08	9.6046e+06	1.39288e+07	1.17783e+08	2	871.428	45.4107
High	[K].QEYDESGPSIVHR.[K]		2	7	6	P0CG39; P60709	P0CG39 [1023-1035]; P60709 [360-372]	POTE ankyrin domain family member J OS=Homo sapiens OX=9606 GN=POTEJ PE=1 SV=1 Actin, cytoplasmic 1 OS=Homo sapiens OX=9606 GN=ACTB PE=1 SV=1			0	1516.7	1.70691e+07	220799784	1.13551e+06	2.56483e+08	1.13334e+08	3.12122e+06	3	506.239	27.1656
High	[K].SAVADKHELLSLASSNHLGK.[N]		1	1	2	O15372	O15372 [222-241]	Eukaryotic translation initiation factor 3 subunit H OS=Homo sapiens OX=9606 GN=EIF3H PE=1 SV=1			1	2077.1	8.04168e+06	15280733					3	693.038	37.8066
High	[R].KNHEEEMLALR.[G]		1	1	1	P08779	P08779 [253-263]	Keratin, type I cytoskeletal 16 OS=Homo sapiens OX=9606 GN=KRT16 PE=1 SV=4			1	1369.69	3.83868e+07	1870709				2.22734e+06	3	457.234	26.6842
High	[R].LRSEIDHVKK.[Q]		2	3	5	P04259; P02538	P04259 [391-400]; P02538 [391-400]	Keratin, type II cytoskeletal 6B OS=Homo sapiens OX=9606 GN=KRT6B PE=1 SV=5 Keratin, type II cytoskeletal 6A OS=Homo sapiens OX=9606 GN=KRT6A PE=1 SV=3			2	1224.71	1.62046e+08	6.70278e+06					3	408.907	8.7389
High	[K].LFTAHNNMTNYATVWASK.[T]		1	1	6	Q08211	Q08211 [738-755]	ATP-dependent RNA helicase A OS=Homo sapiens OX=9606 GN=DHX9 PE=1 SV=4			0	2068.99	3.4617e+07	35935348		2.15103e+07	8.39418e+06		3	690.335	49.6418
High	[K].SDLLLEGFNNYR.[F]		1	1	5	P35580	P35580 [297-308]	Myosin-10 OS=Homo sapiens OX=9606 GN=MYH10 PE=1 SV=3			0	1440.71		128385832		6.42249e+07	2.44593e+07		2	720.86	54.5755
High	[K].ASVHTLSGHTNAVATVR.[C]		1	1	2	O43660	O43660 [321-337]	Pleiotropic regulator 1 OS=Homo sapiens OX=9606 GN=PLRG1 PE=1 SV=1			0	1720.91	1.09511e+07	10430286		3.46081e+06			3	574.306	20.8835
High	[K].VGINYQPPTVVPGGDLAK.[V]		2	7	20	P68363; Q9BQE3	P68363 [353-370]; Q9BQE3 [353-370]	Tubulin alpha-1B chain OS=Homo sapiens OX=9606 GN=TUBA1B PE=1 SV=1 Tubulin alpha-1C chain OS=Homo sapiens OX=9606 GN=TUBA1C PE=1 SV=1			0	1824.99	9.69124e+07	173544919	1.67621e+08	7.55528e+08	7.95332e+08	6.1769e+07	2	912.997	51.1715
High	[K].VEDKEKELEK.[I]		1	1	4	Q5JSZ5	Q5JSZ5 [952-961]	Protein PRRC2B OS=Homo sapiens OX=9606 GN=PRRC2B PE=1 SV=2			2	1246.65	8.30723e+06	10006128			5.46311e+06		2	623.83	8.7409
High	[R].TEMEDLMSSKDDVGK.[S]	2xOxidation [M3; M7]	1	1	5	P35579	P35579 [1504-1518]	Myosin-9 OS=Homo sapiens OX=9606 GN=MYH9 PE=1 SV=4			1	1716.73	900327	60476066		8.77648e+06			2	858.87	19.2219
High	[R].MGLAISLVATEKEK.[V]	1xOxidation [M1]	1	1	7	Q92499	Q92499 [612-625]	ATP-dependent RNA helicase DDX1 OS=Homo sapiens OX=9606 GN=DDX1 PE=1 SV=2			1	1505.82	1.37441e+07	22477684	3.45248e+07	4.10605e+06	3.45374e+07	4.7821e+06	2	753.415	39.3669
High	[K].AGAKPDQIGIITPYEGQR.[S]		1	1	12	Q92900	Q92900 [794-811]	Regulator of nonsense transcripts 1 OS=Homo sapiens OX=9606 GN=UPF1 PE=1 SV=2			0	1914.01	9.82777e+07	9.34061e+07	1.73458e+08	4.37449e+07	9.35268e+07	1.45156e+08	2	957.508	40.0423
High	[K].ADQEEQIHPR.[S]		1	1	3	Q9UHB6	Q9UHB6 [118-127]	LIM domain and actin-binding protein 1 OS=Homo sapiens OX=9606 GN=LIMA1 PE=1 SV=1			0	1222.58	1.97006e+06	4.92403e+07		1.08157e+08	3.8911e+07		2	611.794	13.6454
High	[R].DLDELSRYPEDK.[I]		1	1	7	P43243	P43243 [121-132]	Matrin-3 OS=Homo sapiens OX=9606 GN=MATR3 PE=1 SV=2			1	1479.7	2.73812e+07	25136580	4.71713e+07			5.40484e+07	2	740.351	38.43
High	[R].ATQFTGATGAIMTTETTK.[T]		1	1	1	Q14126	Q14126 [729-746]	Desmoglein-2 OS=Homo sapiens OX=9606 GN=DSG2 PE=1 SV=2			0	1829.89		18581098					2	915.453	41.7017
High	[K].MQQALVQLQAACEK.[R]	1xCarbamidomethyl [C12]	1	1	1	Q4VCS5	Q4VCS5 [606-619]	Angiomotin OS=Homo sapiens OX=9606 GN=AMOT PE=1 SV=1			0	1617.81							2	809.407	41.0141
High	[K].VQISQLHQEIQR.[L]		1	1	1	Q8N1N4	Q8N1N4 [327-338]	Keratin, type II cytoskeletal 78 OS=Homo sapiens OX=9606 GN=KRT78 PE=1 SV=2			0	1478.81	3.08846e+07	4291390					2	739.907	31.183
High	[K].TDLEKDIISDTSGDFRK.[L]		1	2	2	P07355	P07355 [153-169]	Annexin A2 OS=Homo sapiens OX=9606 GN=ANXA2 PE=1 SV=2			2	1939.96	9.11296e+06		2.53335e+06	1.0979e+06	1.12767e+06	9.19313e+06	3	647.326	46.4943
High	[K].VFNTTPDDLDLHVIYDVSHNIAK.[V]		1	1	41	Q9Y3I0	Q9Y3I0 [335-357]	RNA-splicing ligase RtcB homolog OS=Homo sapiens OX=9606 GN=RTCB PE=1 SV=1			0	2626.31	1.61995e+09	1458373488	1.53056e+09	8.5196e+08	1.87241e+09	2.14276e+09	4	657.331	55.7224
High	[R].SQYEQLAEQNRK.[D]		1	1	24	P13645	P13645 [323-334]	Keratin, type I cytoskeletal 10 OS=Homo sapiens OX=9606 GN=KRT10 PE=1 SV=6			1	1493.73	7.32286e+09	1.26976e+09	7.53511e+08	1.19687e+09	7.15052e+08	6.60722e+08	2	747.371	22.2122
High	[R].RFDSELSQAHEEAQR.[E]		1	1	1	Q92614	Q92614 [1462-1476]	Unconventional myosin-XVIIIa OS=Homo sapiens OX=9606 GN=MYO18A PE=1 SV=3			1	1802.84		8873319		1.7406e+07	3.73498e+06		3	601.618	26.3492
High	[R].ETNLDSLPLVDTHSKR.[T]		1	1	8	P08670	P08670 [425-440]	Vimentin OS=Homo sapiens OX=9606 GN=VIM PE=1 SV=4			1	1824.95		211973528		2.20553e+07	4.10737e+06		3	608.986	37.3584
High	[R].TKYEHELALR.[Q]		1	1	2	P08779	P08779 [204-213]	Keratin, type I cytoskeletal 16 OS=Homo sapiens OX=9606 GN=KRT16 PE=1 SV=4			1	1259.67	2.68788e+08	17935459	1.62721e+07	1.84218e+07	5.42498e+06		3	420.563	22.2616
High	[K].KDNIQAMVIVPTR.[E]		1	1	3	P26196	P26196 [162-174]	Probable ATP-dependent RNA helicase DDX6 OS=Homo sapiens OX=9606 GN=DDX6 PE=1 SV=2			1	1484.83	1.19515e+07	3335494	1.81536e+08	4.11896e+06		1.6068e+08	2	742.916	39.4703
High	[K].GYAFIEFASFEDAK.[E]		1	1	1	P19338	P19338 [524-537]	Nucleolin OS=Homo sapiens OX=9606 GN=NCL PE=1 SV=3			0	1594.74							2	797.875	56.0346
High	[R].LFVGNLPADITEDEFKR.[L]		1	1	49	P23246	P23246 [299-315]	Splicing factor, proline- and glutamine-rich OS=Homo sapiens OX=9606 GN=SFPQ PE=1 SV=2			1	1964.01	2.2891e+09	3.69776e+09	3.12921e+09	3.56412e+08	1.09622e+09	1.95324e+09	2	982.51	53.9563
High	[K].ADTLTDEINFLR.[A]		2	3	7	P04259; P02538	P04259 [288-299]; P02538 [288-299]	Keratin, type II cytoskeletal 6B OS=Homo sapiens OX=9606 GN=KRT6B PE=1 SV=5 Keratin, type II cytoskeletal 6A OS=Homo sapiens OX=9606 GN=KRT6A PE=1 SV=3			0	1407.71	3.4378e+08	9971359	1.9886e+07	7.48343e+06	1.08553e+07	3.64316e+07	2	704.358	56.1418
High	[R].MHNQIPQVTSDGKR.[L]		1	1	28	Q92499	Q92499 [387-400]	ATP-dependent RNA helicase DDX1 OS=Homo sapiens OX=9606 GN=DDX1 PE=1 SV=2			1	1610.81	1.13691e+09	1.16983e+09		1.45764e+09	1.21172e+09		3	537.606	19.7934
High	[K].AMGIMNSFVNDIFER.[I]	1xOxidation [M2]	2	14	2	Q16778; Q5QNW6	Q16778 [59-73]; Q5QNW6 [59-73]	Histone H2B type 2-E OS=Homo sapiens OX=9606 GN=H2BC21 PE=1 SV=3 Histone H2B type 2-F OS=Homo sapiens OX=9606 GN=H2BC18 PE=1 SV=3			0	1759.81							2	880.41	56.7257
High	[K].GFGFVCFSSPEEATK.[A]	1xCarbamidomethyl [C6]	3	4	34	Q9H361; Q13310; P11940	Q9H361 [334-348]; Q13310 [334-348]; P11940 [334-348]	Polyadenylate-binding protein 3 OS=Homo sapiens OX=9606 GN=PABPC3 PE=1 SV=2 Polyadenylate-binding protein 4 OS=Homo sapiens OX=9606 GN=PABPC4 PE=1 SV=1 Polyadenylate-binding protein 1 OS=Homo sapiens OX=9606 GN=PABPC1 PE=1 SV=2			0	1662.75	8.19791e+08	842874224	1.87912e+09	2.71082e+08	2.89521e+08	1.38377e+09	2	831.88	58.599
High	[R].VASETHSEGSEYEELPK.[R]		1	1	7	Q5JSZ5	Q5JSZ5 [1130-1146]	Protein PRRC2B OS=Homo sapiens OX=9606 GN=PRRC2B PE=1 SV=2			0	1891.86	2.93629e+07	36017286		6.40964e+06	2.57107e+07		2	946.435	28.0187
High	[K].DKVQAGDVITIDK.[A]		1	1	1	Q9Y230	Q9Y230 [185-197]	RuvB-like 2 OS=Homo sapiens OX=9606 GN=RUVBL2 PE=1 SV=3			1	1401.76							2	701.385	32.3379
High	[K].SGGGGGGGGSSWGGR.[S]		1	1	5	Q13151	Q13151 [270-284]	Heterogeneous nuclear ribonucleoprotein A0 OS=Homo sapiens OX=9606 GN=HNRNPA0 PE=1 SV=1			0	1192.51	2.29083e+07	30043364	3.4112e+07		8.0503e+06	5.16795e+07	2	596.757	15.7776
High	[K].KPAEDEWGK.[T]		1	1	1	P02792	P02792 [84-92]	Ferritin light chain OS=Homo sapiens OX=9606 GN=FTL PE=1 SV=2			0	1059.51				5.88026e+08	5.38128e+08	5.05828e+06	2	530.259	15.3838
High	[R].TINEVENQILTR.[D]		2	2	2	P12814; O43707	P12814 [727-738]; O43707 [746-757]	Alpha-actinin-1 OS=Homo sapiens OX=9606 GN=ACTN1 PE=1 SV=2 Alpha-actinin-4 OS=Homo sapiens OX=9606 GN=ACTN4 PE=1 SV=2			0	1429.76		26570486	3.41708e+07	4.54809e+07	8.79771e+06	3.37924e+07	2	715.386	46.0434
High	[K].LDLQQGQNLLQGLSK.[L]		1	1	5	Q9HCE1	Q9HCE1 [953-967]	Helicase MOV-10 OS=Homo sapiens OX=9606 GN=MOV10 PE=1 SV=2			0	1654.91	1.26051e+07	14737040	9.54685e+07		6.25037e+06	1.0821e+08	2	827.959	54.4884
High	[K].NFGEDMDDERLK.[D]	1xOxidation [M6]	2	2	11	Q9H361; P11940	Q9H361 [197-208]; P11940 [197-208]	Polyadenylate-binding protein 3 OS=Homo sapiens OX=9606 GN=PABPC3 PE=1 SV=2 Polyadenylate-binding protein 1 OS=Homo sapiens OX=9606 GN=PABPC1 PE=1 SV=2			1	1484.63	1.57904e+08	129955578	3.45338e+08	4.76922e+07	8.79492e+07	3.64018e+08	3	495.549	25.4649
High	[R].MGPLGLDHMASSIER.[M]		1	1	5	P52272	P52272 [457-471]	Heterogeneous nuclear ribonucleoprotein M OS=Homo sapiens OX=9606 GN=HNRNPM PE=1 SV=3			0	1613.78	5.42917e+07	57338560	2.45024e+07	2.60356e+07		1.37616e+07	3	538.598	47.6443
High	[K].NYLAWYQQKPGQPPK.[L]		1	1	9	P06312	P06312 [57-71]	Immunoglobulin kappa variable 4-1 OS=Homo sapiens OX=9606 GN=IGKV4-1 PE=1 SV=1			0	1817.93	9.01365e+06	9976919	1.45749e+07		7.75605e+06	1.3631e+07	2	909.47	40.9604
High	[K].VIQYLAHVASSPK.[G]		1	1	2	Q7Z406	Q7Z406 [211-223]	Myosin-14 OS=Homo sapiens OX=9606 GN=MYH14 PE=1 SV=2			0	1412.79		22582472	1.98035e+07	2.28179e+07		3.76469e+06	2	706.899	33.5406
High	[R].MEELHNQEVQK.[R]	1xOxidation [M1]	1	1	6	Q15233	Q15233 [326-336]	Non-POU domain-containing octamer-binding protein OS=Homo sapiens OX=9606 GN=NONO PE=1 SV=4			0	1400.65	1.64785e+08	167144268		5.37208e+07	9.54009e+07		2	700.823	13.4566
High	[R].VHAAVQPGSLDSESGIFACAFDQSESR.[L]	1xCarbamidomethyl [C19]	1	1	3	O43660	O43660 [450-476]	Pleiotropic regulator 1 OS=Homo sapiens OX=9606 GN=PLRG1 PE=1 SV=1			0	2865.31			2.39301e+07			1.13173e+07	3	955.776	44.9079
High	[K].TGYGELNGNAGER.[E]		1	1	11	Q7Z417	Q7Z417 [92-104]	FMR1-interacting protein NUFIP2 OS=Homo sapiens OX=9606 GN=NUFIP2 PE=1 SV=1			0	1337.61	1.14228e+08	180286736	4.32478e+08	8.2638e+07	1.57167e+08	2.95887e+08	2	669.308	25.7779
High	[R].RMEELHNQEVQK.[R]	1xOxidation [M2]	1	1	7	Q15233	Q15233 [325-336]	Non-POU domain-containing octamer-binding protein OS=Homo sapiens OX=9606 GN=NONO PE=1 SV=4			1	1556.75	3.4053e+08	369499721	2.98211e+08	7.41811e+07	6.11705e+07	2.92231e+08	3	519.588	9.4034
High	[K].ASESSKPWPDATYGTGSASR.[A]		1	1	12	Q9Y2W1	Q9Y2W1 [216-235]	Thyroid hormone receptor-associated protein 3 OS=Homo sapiens OX=9606 GN=THRAP3 PE=1 SV=2			0	2054.94	7.84983e+07	7.34791e+07		1.38188e+07	4.7568e+07		3	685.652	32.0698
High	[K].LALDIEIATYR.[KT]		4	6	22	P04264; Q6KB66; P05787; P19013	P04264 [473-483]; Q6KB66 [374-384]; P05787 [382-392]; P19013 [430-440]	Keratin, type II cytoskeletal 1 OS=Homo sapiens OX=9606 GN=KRT1 PE=1 SV=6 Keratin, type II cytoskeletal 80 OS=Homo sapiens OX=9606 GN=KRT80 PE=1 SV=2 Keratin, type II cytoskeletal 8 OS=Homo sapiens OX=9606 GN=KRT8 PE=1 SV=7 Keratin, type II cytoskeletal 4 OS=Homo sapiens OX=9606 GN=KRT4 PE=1 SV=5			0	1277.71	2.74021e+08	4.29308e+07		1.75184e+07	4.22464e+07		2	639.358	54.3863
High	[K].VVSIIAELLSTK.[T]		1	1	2	O94832	O94832 [296-307]	Unconventional myosin-Id OS=Homo sapiens OX=9606 GN=MYO1D PE=1 SV=2			0	1272.78		9512190		5.08918e+06			2	636.892	56.919
High	[K].LKQVEDEKNSFR.[E]		1	1	1	P35579	P35579 [1331-1342]	Myosin-9 OS=Homo sapiens OX=9606 GN=MYH9 PE=1 SV=4			2	1492.78							3	498.263	18.4481
High	[R].KGHFLLSSK.[S]		1	1	3	P19474	P19474 [366-374]	E3 ubiquitin-protein ligase TRIM21 OS=Homo sapiens OX=9606 GN=TRIM21 PE=1 SV=1			1	1016.59	3.68145e+07	34516288		3.99941e+07	4.65598e+07	8.60242e+06	2	508.798	16.3398
High	[R].LQQELDDLTVDLDHQR.[Q]		1	1	11	P35580	P35580 [1425-1440]	Myosin-10 OS=Homo sapiens OX=9606 GN=MYH10 PE=1 SV=3			0	1937.96	3.86332e+06	218672648	3.75165e+06	2.2161e+08	6.30174e+07		3	646.657	50.494
High	[K].AAGFSSSTTSTSWEGNR.[A]		1	1	4	Q7Z478	Q7Z478 [1187-1203]	ATP-dependent RNA helicase DHX29 OS=Homo sapiens OX=9606 GN=DHX29 PE=1 SV=2			0	1745.77			1.53661e+07			9.50982e+06	2	873.392	35.7499
High	[K].VDNAYWLWTFQGR.[L]		1	1	2	P55884	P55884 [677-689]	Eukaryotic translation initiation factor 3 subunit B OS=Homo sapiens OX=9606 GN=EIF3B PE=1 SV=3			0	1655.8		192885936	2.03849e+07	3.16004e+07	2.39784e+07	1.38979e+07	2	828.403	53.6234
High	[K].LGFAGLVQEISFGTTK.[D]		1	1	1	P48643	P48643 [353-368]	T-complex protein 1 subunit epsilon OS=Homo sapiens OX=9606 GN=CCT5 PE=1 SV=1			0	1667.9						7.76456e+06	2	834.454	54.1641
High	[K].TTDDTTTDNYIAQGK.[R]		1	1	4	Q7Z2T5	Q7Z2T5 [595-609]	TRMT1-like protein OS=Homo sapiens OX=9606 GN=TRMT1L PE=1 SV=2			0	1643.74	4.05497e+06	6.58348e+06			5.02416e+06		2	822.374	27.2839
High	[K].ASGDSARPVLLQVAESAYR.[F]		1	1	5	Q9UJS0	Q9UJS0 [313-331]	Electrogenic aspartate/glutamate antiporter SLC25A13, mitochondrial OS=Homo sapiens OX=9606 GN=SLC25A13 PE=1 SV=2			0	1990.04			7.14775e+06	1.23548e+07	1.13109e+07	2.15514e+07	3	664.017	41.6372
High	[K].SNNHENVSLAK.[A]		1	1	3	Q96MU7	Q96MU7 [362-372]	YTH domain-containing protein 1 OS=Homo sapiens OX=9606 GN=YTHDC1 PE=1 SV=3			0	1212.6	4.86004e+06	7.284e+06					2	606.803	13.0463
High	[R].STGEAFVQFASK.[E]		1	1	11	P31942	P31942 [56-67]	Heterogeneous nuclear ribonucleoprotein H3 OS=Homo sapiens OX=9606 GN=HNRNPH3 PE=1 SV=2			0	1271.63	4.21076e+07	49912064	2.15416e+08	4.18831e+06	4.8398e+07	2.36733e+08	2	636.317	43.0905
High	[K].SGYAFVDCPDEHWAMK.[A]	1xCarbamidomethyl [C8]	1	1	8	Q9NZI8	Q9NZI8 [37-52]	Insulin-like growth factor 2 mRNA-binding protein 1 OS=Homo sapiens OX=9606 GN=IGF2BP1 PE=1 SV=2			0	1912.8	9.38523e+07	70868218		4.08198e+07	1.3797e+07		3	638.272	49.3582
High	[R].HEMPPHIYAITDTAYR.[S]	1xOxidation [M3]	1	1	3	P35579	P35579 [144-159]	Myosin-9 OS=Homo sapiens OX=9606 GN=MYH9 PE=1 SV=4			0	1930.91	4.58595e+06	90147217		3.49163e+07	1.3183e+07		3	644.307	35.0457
High	[R].ETQAQYQALER.[K]		1	1	2	Q96SB3	Q96SB3 [743-753]	Neurabin-2 OS=Homo sapiens OX=9606 GN=PPP1R9B PE=1 SV=3			0	1336.65		18328146		2.10127e+07	1.01657e+07		2	668.828	27.1607
High	[K].DCGSVSTVDEFPEAR.[G]	1xCarbamidomethyl [C2]	1	1	9	Q01804	Q01804 [902-916]	OTU domain-containing protein 4 OS=Homo sapiens OX=9606 GN=OTUD4 PE=1 SV=4			0	1668.72	2.37096e+07	12662193	2.21923e+07	1.3835e+07		1.75882e+07	2	834.863	41.9475
High	[K].SQIFSTASDNQPTVTIK.[V]		1	1	7	P11021	P11021 [448-464]	Endoplasmic reticulum chaperone BiP OS=Homo sapiens OX=9606 GN=HSPA5 PE=1 SV=2			0	1836.93	1.33808e+07	3149952	2.83859e+07		2.85891e+06	3.76333e+07	2	918.966	33.8022
High	[R].NLDFQDVLDKLADMGIAIR.[V]	1xOxidation [M14]	1	1	8	Q9Y3I0	Q9Y3I0 [442-460]	RNA-splicing ligase RtcB homolog OS=Homo sapiens OX=9606 GN=RTCB PE=1 SV=1			1	2163.11	4.71494e+06	44010472	3.2711e+08	1.18726e+07	7.93432e+07	2.39481e+08	3	721.708	54.739
High	[R].MAKPEEVLVVENDQGEVVR.[E]	1xOxidation [M1]	1	1	2	O14980	O14980 [424-442]	Exportin-1 OS=Homo sapiens OX=9606 GN=XPO1 PE=1 SV=1			0	2157.09						2.06482e+07	3	719.7	30.1916
High	[K].MSVQPTVSLGGFEITPPVVLR.[L]	1xOxidation [M1]	1	1	4	P06748	P06748 [81-101]	Nucleophosmin OS=Homo sapiens OX=9606 GN=NPM1 PE=1 SV=2			0	2243.21			1.15712e+08			1.07643e+08	3	748.408	53.522
High	[K].TVFAEHISDECK.[R]	1xCarbamidomethyl [C11]	1	1	12	P39023	P39023 [104-115]	Large ribosomal subunit protein uL3 OS=Homo sapiens OX=9606 GN=RPL3 PE=1 SV=2			0	1435.65	9.66422e+07	1.26515e+08	5.65644e+07	8.81829e+07	1.00074e+08	4.2101e+07	2	718.331	28.6954
High	[K].NTAPLTLCPLNIGSQGSTDY.[-]	1xCarbamidomethyl [C8]	1	1	3	P19474	P19474 [456-475]	E3 ubiquitin-protein ligase TRIM21 OS=Homo sapiens OX=9606 GN=TRIM21 PE=1 SV=1			0	2122.01			4.04618e+07			3.24822e+07	2	1061.51	55.9876
High	[K].VSRPENEQLR.[N]		1	1	9	Q8ND56	Q8ND56 [244-253]	Protein LSM14 homolog A OS=Homo sapiens OX=9606 GN=LSM14A PE=1 SV=3			0	1227.64	1.57709e+08	182014596	1.51514e+08	7.16557e+07	3.11526e+08	1.32407e+08	3	409.886	14.8731
High	[K].TPVEEVPAAIAPFQGR.[V]		1	1	4	Q15393	Q15393 [943-958]	Splicing factor 3B subunit 3 OS=Homo sapiens OX=9606 GN=SF3B3 PE=1 SV=4			0	1681.89			4.10398e+07				2	841.449	52.1508
High	[R].SGPFGQIFRPDNFVFGQSGAGNNWAK.[G]		5	5	11	Q13885; P04350; P07437; P68371; Q9BVA1	Q13885 [78-103]; P04350 [78-103]; P07437 [78-103]; P68371 [78-103]; Q9BVA1 [78-103]	Tubulin beta-2A chain OS=Homo sapiens OX=9606 GN=TUBB2A PE=1 SV=1 Tubulin beta-4A chain OS=Homo sapiens OX=9606 GN=TUBB4A PE=1 SV=2 Tubulin beta chain OS=Homo sapiens OX=9606 GN=TUBB PE=1 SV=2 Tubulin beta-4B chain OS=Homo sapiens OX=9606 GN=TUBB4B PE=1 SV=1 Tubulin beta-2B chain OS=Homo sapiens OX=9606 GN=TUBB2B PE=1 SV=1			0	2798.34	3.889e+07	33524210	7.858e+07	2.60481e+08	1.96943e+08	5.31723e+08	3	933.453	52.4411
High	[R].LNQDQLDAVSK.[Y]		1	1	12	Q14444	Q14444 [88-98]	Caprin-1 OS=Homo sapiens OX=9606 GN=CAPRIN1 PE=1 SV=2			0	1230.63	1.80129e+09	2407763978	4.18388e+09	1.05394e+09	1.9228e+09	2.4116e+09	2	615.82	28.8175
High	[K].MGDHLTNLHR.[L]		1	1	2	P02792	P02792 [145-154]	Ferritin light chain OS=Homo sapiens OX=9606 GN=FTL PE=1 SV=2			0	1193.58				6.11277e+08	4.66137e+08		3	398.533	18.654
High	[K].TKEQILEEFSK.[V]		1	1	8	O60506	O60506 [255-265]	Heterogeneous nuclear ribonucleoprotein Q OS=Homo sapiens OX=9606 GN=SYNCRIP PE=1 SV=2			1	1351.71	5.62778e+07	6.99588e+07	1.03412e+08	2.75853e+07	9.1328e+07	7.38099e+07	2	676.359	38.3596
High	[K].GTDIMYTGTLDCWR.[K]	1xCarbamidomethyl [C12]	1	1	2	P05141	P05141 [246-259]	ADP/ATP translocase 2 OS=Homo sapiens OX=9606 GN=SLC25A5 PE=1 SV=7			0	1688.74				4.27311e+07	1.95222e+07		2	844.875	53.9632
High	[R].YLTESYGTGQDIDDR.[I]		1	1	4	Q9UM54	Q9UM54 [167-181]	Unconventional myosin-VI OS=Homo sapiens OX=9606 GN=MYO6 PE=1 SV=4			0	1732.77		56400808		8.61372e+07	6.99486e+07	2.5164e+06	2	866.888	37.8845
High	[K].LISWYDNEFGYSNR.[V]		1	1	6	P04406	P04406 [310-323]	Glyceraldehyde-3-phosphate dehydrogenase OS=Homo sapiens OX=9606 GN=GAPDH PE=1 SV=3			0	1763.8		957089	1.09578e+07	3.33115e+07	2.85113e+07	2.78169e+07	2	882.403	54.661
High	[R].SNEKEQLQGLNDR.[F]		1	1	5	P07197	P07197 [99-111]	Neurofilament medium polypeptide OS=Homo sapiens OX=9606 GN=NEFM PE=1 SV=3			1	1530.75	633967	15870715		1.59413e+07	8.23401e+06		2	765.878	22.3518
High	[K].VIQYLAHVASSHK.[G]		1	1	5	P35580	P35580 [191-203]	Myosin-10 OS=Homo sapiens OX=9606 GN=MYH10 PE=1 SV=3			0	1452.8	1.20365e+07	271461928		4.16486e+08	1.17213e+08		2	726.902	28.3407
High	[K].AMVNKDDIQK.[M]		1	1	6	P35580	P35580 [69-78]	Myosin-10 OS=Homo sapiens OX=9606 GN=MYH10 PE=1 SV=3			1	1161.59	3.82364e+06	77225658	2.21281e+07	1.75662e+08	2.90017e+07	2.87043e+06	2	581.301	16.2095
High	[R].GGSGGSYGGGGSGGGYGGGSGSR.[G]		1	1	14	P35527	P35527 [491-513]	Keratin, type I cytoskeletal 9 OS=Homo sapiens OX=9606 GN=KRT9 PE=1 SV=3			0	1791.73	7.33338e+08	4.03943e+08	1.39819e+08	3.57607e+08	3.88759e+08	4.26126e+08	2	896.368	17.7501
High	[K].AVTEQGAELSNEER.[N]		1	1	3	P27348	P27348 [28-41]	14-3-3 protein theta OS=Homo sapiens OX=9606 GN=YWHAQ PE=1 SV=1			0	1532.72		7.60361e+06	4.93041e+07			9.4769e+07	2	766.863	25.2343
High	[K].AFYPEEISSMVLTK.[ML]		2	2	4	P0DMV9; P34931	P0DMV9 [113-126]; P34931 [115-128]	Heat shock 70 kDa protein 1B OS=Homo sapiens OX=9606 GN=HSPA1B PE=1 SV=1 Heat shock 70 kDa protein 1-like OS=Homo sapiens OX=9606 GN=HSPA1L PE=1 SV=2			0	1614.81	3.33242e+06			1.344e+08	6.04242e+07		2	807.908	55.3114
High	[K].TTYDSSLSSYTVPLEK.[D]		1	1	13	Q8WWM7	Q8WWM7 [268-283]	Ataxin-2-like protein OS=Homo sapiens OX=9606 GN=ATXN2L PE=1 SV=2			0	1790.87	5.3182e+08	444197952	7.83301e+08	1.64364e+08	2.10892e+08	6.95439e+08	2	895.939	50.5386
High	[K].SQEEPKDTFEHDPSESIDEFNK.[S]		1	1	3	Q9NYF8	Q9NYF8 [183-204]	Bcl-2-associated transcription factor 1 OS=Homo sapiens OX=9606 GN=BCLAF1 PE=1 SV=2			1	2608.13	1.06155e+07						3	870.05	39.3483
High	[K].IVIGYQSHADTATK.[S]		1	1	2	P06730	P06730 [193-206]	Eukaryotic translation initiation factor 4E OS=Homo sapiens OX=9606 GN=EIF4E PE=1 SV=2			0	1503.78		659499328	6.08747e+07			4.72389e+07	2	752.4	25.9356
High	[R].SMMQDREDQSILCTGESGAGK.[T]	1xCarbamidomethyl [C13]; 1xOxidation [M]	1	1	10	P35579	P35579 [160-180]	Myosin-9 OS=Homo sapiens OX=9606 GN=MYH9 PE=1 SV=4			1	2315.99		45691012		3.00364e+07			3	772.668	32.2578
High	[R].DQAVMISGESGAGK.[T]		1	1	1	O00159	O00159 [133-146]	Unconventional myosin-Ic OS=Homo sapiens OX=9606 GN=MYO1C PE=1 SV=4			0	1349.64							2	675.325	27.7524
High	[R].GSAFAIGSDGLCCQSR.[E]	2xCarbamidomethyl [C12; C13]	1	1	21	Q92499	Q92499 [99-114]	ATP-dependent RNA helicase DDX1 OS=Homo sapiens OX=9606 GN=DDX1 PE=1 SV=2			0	1685.74	8.37205e+08	1.26764e+09	1.62183e+09	8.59728e+08	5.57261e+08	9.2406e+08	2	843.373	45.986
High	[K].ENIKPNETSPSFSK.[A]		1	1	9	Q99700	Q99700 [764-777]	Ataxin-2 OS=Homo sapiens OX=9606 GN=ATXN2 PE=1 SV=2			0	1577.78	4.47914e+07	36650635	5.58801e+07	2.00015e+07	6.32885e+06	7.48042e+07	3	526.598	24.2691
High	[R].ELAQQVQQVAAEYCR.[A]	1xCarbamidomethyl [C14]	1	1	4	P17844	P17844 [178-192]	Probable ATP-dependent RNA helicase DDX5 OS=Homo sapiens OX=9606 GN=DDX5 PE=1 SV=1			0	1792.86	8.3351e+07	70443024	3.4975e+08			2.74822e+08	2	896.938	52.4612
High	[R].QVQSLTCEVDALK.[G]	1xCarbamidomethyl [C7]	1	1	6	P08670	P08670 [322-334]	Vimentin OS=Homo sapiens OX=9606 GN=VIM PE=1 SV=4			0	1490.75	4.0646e+06	65804176	1.17058e+07	2.66949e+07	9.42047e+06	6.75555e+06	2	745.88	45.9216
High	[K].VMSQNFTNCHTK.[I]	1xCarbamidomethyl [C9]; 1xOxidation [M2]	1	1	15	Q13283	Q13283 [65-76]	Ras GTPase-activating protein-binding protein 1 OS=Homo sapiens OX=9606 GN=G3BP1 PE=1 SV=1			0	1482.65	3.89392e+07	37864785	3.49207e+08	1.57795e+07		1.79228e+08	3	494.887	14.8734
High	[R].RDNYVPEVSALDQEIIEVDPDTKEMLK.[L]	1xOxidation [M25]	1	1	6	P08708	P08708 [81-107]	Small ribosomal subunit protein eS17 OS=Homo sapiens OX=9606 GN=RPS17 PE=1 SV=2			2	3162.55	3.82629e+06	625004	1.01951e+08		1.65547e+06	9.81451e+07	4	791.395	46.6583
High	[K].RGPEVTSQGVQTSSPACK.[Q]	1xCarbamidomethyl [C17]	1	1	13	Q99700	Q99700 [876-893]	Ataxin-2 OS=Homo sapiens OX=9606 GN=ATXN2 PE=1 SV=2			1	1888.92	5.30536e+07	54439300	1.2411e+08	4.56044e+07	1.44664e+07	9.41209e+07	2	944.96	15.3271
High	[R].IINEPTAAAIAYGLDKK.[GV]		1	2	13	P11142	P11142 [172-188]	Heat shock cognate 71 kDa protein OS=Homo sapiens OX=9606 GN=HSPA8 PE=1 SV=1			1	1787.99	2.21925e+07	62295856	1.3474e+08	3.59387e+07	3.78138e+07	2.01229e+08	2	894.497	48.2928
High	[K].EVDGLLTSEPMGSPVSSK.[T]		1	1	4	Q8WWM7	Q8WWM7 [582-599]	Ataxin-2-like protein OS=Homo sapiens OX=9606 GN=ATXN2L PE=1 SV=2			0	1832.89	6.49201e+07	3.53043e+06		2.10039e+07	6.55474e+06		2	916.952	48.851
High	[K].TPLTATLSK.[S]		1	1	2	P01876	P01876 [213-221]	Immunoglobulin heavy constant alpha 1 OS=Homo sapiens OX=9606 GN=IGHA1 PE=1 SV=3			0	931.546	8.69616e+07		3.75328e+07			3.91979e+07	2	466.276	29.0127
High	[R].IFYHPETTQLMILSASEATVK.[R]		1	1	3	P51114	P51114 [159-179]	RNA-binding protein FXR1 OS=Homo sapiens OX=9606 GN=FXR1 PE=1 SV=3			0	2379.23	6.03569e+07	70772944		1.49691e+07	1.92259e+07		3	793.746	54.1383
High	[K].HLPSTEPDPHVVR.[I]		1	1	6	Q9BUJ2	Q9BUJ2 [271-283]	Heterogeneous nuclear ribonucleoprotein U-like protein 1 OS=Homo sapiens OX=9606 GN=HNRNPUL1 PE=1 SV=2			0	1483.77	4.15631e+07	3.76582e+07	3.49089e+07	1.13308e+07	1.72649e+07	3.8555e+07	3	495.26	22.297
High	[K].SKSEEAHAEDSVMDHHFR.[K]	1xOxidation [M13]	1	1	3	Q8NC51	Q8NC51 [328-345]	SERPINE1 mRNA-binding protein 1 OS=Homo sapiens OX=9606 GN=SERBP1 PE=1 SV=2			1	2127.91	1.77416e+06	6373441					4	532.734	19.4187
High	[R].IAMENDDGRTEEEKHSAVQR.[Q]		1	1	10	Q8WWM7	Q8WWM7 [313-332]	Ataxin-2-like protein OS=Homo sapiens OX=9606 GN=ATXN2L PE=1 SV=2			2	2315.07	9.12771e+07	98396444		1.40553e+08	5.44479e+07		4	579.522	18.5235
High	[K].TSYAQHQQVR.[Q]		1	1	8	P61247	P61247 [153-162]	Small ribosomal subunit protein eS1 OS=Homo sapiens OX=9606 GN=RPS3A PE=1 SV=2			0	1217.6	1.83212e+08	2.72074e+08		6.1912e+07	7.72703e+07		3	406.539	9.9608
High	[K].FNADEFEDMVAEK.[R]	1xOxidation [M9]	1	1	11	P27635	P27635 [176-188]	Large ribosomal subunit protein uL16 OS=Homo sapiens OX=9606 GN=RPL10 PE=1 SV=5			0	1560.65	4.20566e+07	66106550	6.80997e+07	3.35134e+06	1.52813e+07	8.27245e+07	2	780.831	46.8813
High	[R].KSGVGNIFIK.[N]		1	3	11	P11940	P11940 [95-104]	Polyadenylate-binding protein 1 OS=Homo sapiens OX=9606 GN=PABPC1 PE=1 SV=2			1	1062.63	2.67867e+08	313498688	2.77127e+08	7.63554e+07	1.49687e+08	2.44946e+08	2	531.82	30.0771
High	[R].AGSQLGPGYQHHAQPK.[R]		1	1	2	Q02241	Q02241 [941-956]	Kinesin-like protein KIF23 OS=Homo sapiens OX=9606 GN=KIF23 PE=1 SV=3			0	1675.83	5.20303e+06	5.52534e+06			8.47381e+06		3	559.282	14.3826
High	[R].GFAAMEETHQK.[K]		1	1	2	Q6WCQ1	Q6WCQ1 [727-737]	Myosin phosphatase Rho-interacting protein OS=Homo sapiens OX=9606 GN=MPRIP PE=1 SV=3			0	1248.57	469159	10250764					2	624.788	22.143
High	[R].HPGSFDVVHVK.[D]		1	2	7	P62701	P62701 [201-211]	Small ribosomal subunit protein eS4, X isoform OS=Homo sapiens OX=9606 GN=RPS4X PE=1 SV=2			0	1221.64	1.30143e+08	141533364	3.60502e+07	3.40208e+07	8.7637e+07	3.06344e+07	2	611.322	24.5254
High	[K].LSQAYAISAGVSLEGQQLFQTIHK.[T]		1	1	4	Q3MHD2	Q3MHD2 [99-122]	Protein LSM12 OS=Homo sapiens OX=9606 GN=LSM12 PE=1 SV=2			0	2589.37	3.14604e+07	39406476	3.06324e+07	1.166e+07	7.73697e+06	4.01904e+07	3	863.795	55.0371
High	[R].STAYEDYYYHPPPR.[M]		1	1	13	O43390	O43390 [428-441]	Heterogeneous nuclear ribonucleoprotein R OS=Homo sapiens OX=9606 GN=HNRNPR PE=1 SV=1			0	1758.78	7.83598e+07	1.07057e+08	9.39781e+07	2.50716e+07	1.32639e+07	7.02784e+07	2	879.89	36.4478
High	[R].VIISAPSADAPMFVMGVNHEK.[Y]		1	1	2	P04406	P04406 [119-139]	Glyceraldehyde-3-phosphate dehydrogenase OS=Homo sapiens OX=9606 GN=GAPDH PE=1 SV=3			0	2213.11							3	738.376	52.948
High	[K].VEQLGAEGNVEESQK.[V]		1	1	4	Q9Y383	Q9Y383 [140-154]	Putative RNA-binding protein Luc7-like 2 OS=Homo sapiens OX=9606 GN=LUC7L2 PE=1 SV=2			0	1616.78	1.88148e+07	25879560	2.2102e+07	2.7406e+07	2.35887e+07	2.74596e+07	2	808.893	26.0394
High	[R].GVGSGGQGPPPPR.[R]		1	1	6	P48634	P48634 [905-917]	Protein PRRC2A OS=Homo sapiens OX=9606 GN=PRRC2A PE=1 SV=3			0	1162.6	2.39197e+07	21190176			6.0487e+06		2	581.802	15.3696
High	[K].AQADFDSCISSQR.[I]	1xCarbamidomethyl [C8]	1	1	5	Q5JSZ5	Q5JSZ5 [812-824]	Protein PRRC2B OS=Homo sapiens OX=9606 GN=PRRC2B PE=1 SV=2			0	1484.64	1.46339e+07	14221381	2.01142e+07			1.44264e+07	2	742.824	32.4775
High	[K].FVINYDYPNSSEDYIHR.[I]		1	1	11	P17844	P17844 [412-428]	Probable ATP-dependent RNA helicase DDX5 OS=Homo sapiens OX=9606 GN=DDX5 PE=1 SV=1			0	2131.97	7.0896e+07	86587312	2.14649e+08	4.01076e+06	2.65359e+06	1.75075e+08	2	1066.49	50.3252
High	[R].NQDLAPNSAEQASILSLVTK.[I]		1	1	7	Q12905	Q12905 [61-80]	Interleukin enhancer-binding factor 2 OS=Homo sapiens OX=9606 GN=ILF2 PE=1 SV=2			0	2099.1	1.22809e+07	26864514	2.03833e+08		1.28377e+07	1.81023e+08	2	1050.05	55.0086
High	[R].EQLEEEEEAKHNLEK.[Q]		1	1	10	P35579	P35579 [1343-1357]	Myosin-9 OS=Homo sapiens OX=9606 GN=MYH9 PE=1 SV=4			1	1854.87	2.61135e+07	465671558		4.82211e+08	2.34495e+08		2	927.942	25.0642
High	[R].NTDQASMPENTVAQK.[L]		1	1	4	P35580	P35580 [366-380]	Myosin-10 OS=Homo sapiens OX=9606 GN=MYH10 PE=1 SV=3			0	1633.75	4.16138e+06	81613064		1.71868e+08	2.00644e+07		2	817.377	24.0386
High	[K].ADDKETCFAEEGKK.[L]	1xCarbamidomethyl [C7]	1	1	2	P02768	P02768 [585-598]	Albumin OS=Homo sapiens OX=9606 GN=ALB PE=1 SV=2			2	1627.73	8.65719e+07	4382057		1.75924e+06			2	814.367	15.4901
High	[K].AQAAAPASVPAQAPK.[R]		1	1	5	P47914	P47914 [135-149]	Large ribosomal subunit protein eL29 OS=Homo sapiens OX=9606 GN=RPL29 PE=1 SV=2			0	1377.75	4.00656e+07	1.35861e+08	2.46781e+08	3.14293e+07	4.86442e+07	1.91464e+08	2	689.378	23.0118
High	[K].DVEVTKEEFVLAAQK.[F]		1	1	5	Q9UJS0	Q9UJS0 [246-260]	Electrogenic aspartate/glutamate antiporter SLC25A13, mitochondrial OS=Homo sapiens OX=9606 GN=SLC25A13 PE=1 SV=2			1	1705.9				1.03874e+07	1.68948e+07	9.14746e+08	2	853.453	45.1324
High	[R].NFILDQTNVSAAAQR.[R]		1	1	27	Q00839	Q00839 [576-590]	Heterogeneous nuclear ribonucleoprotein U OS=Homo sapiens OX=9606 GN=HNRNPU PE=1 SV=6			0	1647.84	5.10912e+08	727899551	4.59509e+08	4.00024e+08	7.12214e+08	2.89103e+08	2	824.426	48.5621
High	[K].TLFATEDALEVR.[R]		1	1	2	O00159	O00159 [722-733]	Unconventional myosin-Ic OS=Homo sapiens OX=9606 GN=MYO1C PE=1 SV=4			0	1364.71		134026056		4.71728e+07	4.51823e+07		2	682.856	52.0849
High	[K].NTGVILANDANAER.[L]		1	1	3	P46087	P46087 [408-421]	28S rRNA (cytosine(4447)-C(5))-methyltransferase OS=Homo sapiens OX=9606 GN=NOP2 PE=1 SV=2			0	1457.73	7.20967e+06	11030474		1.09696e+07	1.59009e+07		2	729.371	31.1975
High	[R].KLVIIEGDLER.[T]		1	1	1	P06753	P06753 [169-179]	Tropomyosin alpha-3 chain OS=Homo sapiens OX=9606 GN=TPM3 PE=1 SV=2			1	1284.75	1.63588e+06	24639408			2.06456e+07		2	642.881	39.0429
High	[R].STGEAFVQFASQEIAEK.[A]		2	2	15	P31943; P55795	P31943 [151-167]; P55795 [151-167]	Heterogeneous nuclear ribonucleoprotein H OS=Homo sapiens OX=9606 GN=HNRNPH1 PE=1 SV=4 Heterogeneous nuclear ribonucleoprotein H2 OS=Homo sapiens OX=9606 GN=HNRNPH2 PE=1 SV=1			0	1841.89	3.06771e+08	378242240	1.35878e+09	2.04115e+08	3.14497e+08	1.14816e+09	2	921.449	48.3742
High	[R].EVATNSELVQSGK.[S]		2	2	4	P02533; Q04695	P02533 [316-328]; Q04695 [285-297]	Keratin, type I cytoskeletal 14 OS=Homo sapiens OX=9606 GN=KRT14 PE=1 SV=4 Keratin, type I cytoskeletal 17 OS=Homo sapiens OX=9606 GN=KRT17 PE=1 SV=2			0	1361.69	4.52364e+08	60968324	1.7421e+07	6.60442e+07	3.59423e+07	3.79081e+07	2	681.348	23.4963
High	[K].QGLETFKPDYSEQK.[G]		1	1	6	Q7Z417	Q7Z417 [256-269]	FMR1-interacting protein NUFIP2 OS=Homo sapiens OX=9606 GN=NUFIP2 PE=1 SV=1			0	1669.81	6.06514e+07	5.96417e+07	4.02262e+07		6.87053e+06	2.50343e+07	3	557.274	33.6823
High	[R].IIGHFFASQTAQR.[K]		1	1	8	Q9Y6M1	Q9Y6M1 [561-573]	Insulin-like growth factor 2 mRNA-binding protein 2 OS=Homo sapiens OX=9606 GN=IGF2BP2 PE=1 SV=2			0	1475.78	5.43939e+07	52063188	4.74387e+07	5.15137e+06	3.93701e+07	3.39715e+07	3	492.597	27.0518
High	[K].IKGEHPGLSIGDVAK.[K]		1	2	4	P09429	P09429 [113-127]	High mobility group protein B1 OS=Homo sapiens OX=9606 GN=HMGB1 PE=1 SV=3			1	1520.84			1.69078e+08			1.72667e+07	3	507.619	21.2948
High	[K].MSQSIIVSGESGAGK.[T]	1xOxidation [M1]	1	1	3	Q9UM54	Q9UM54 [143-157]	Unconventional myosin-VI OS=Homo sapiens OX=9606 GN=MYO6 PE=1 SV=4			0	1466.72	1.1652e+06	19017318		1.1091e+07	9.17837e+06		2	733.859	26.4434
High	[R].QSSGASSSSFSSSR.[A]		1	1	5	O00571	O00571 [604-617]	ATP-dependent RNA helicase DDX3X OS=Homo sapiens OX=9606 GN=DDX3X PE=1 SV=3			0	1361.59	1.35718e+07	13699766	2.36003e+07	6.1022e+06	7.13818e+06	1.60118e+07	2	681.299	15.0467
High	[R].KLQSNPSLEGVSHVIVDEVHER.[D]		1	1	3	Q7L2E3	Q7L2E3 [543-564]	ATP-dependent RNA helicase DHX30 OS=Homo sapiens OX=9606 GN=DHX30 PE=1 SV=1			1	2472.28	1.41996e+07			4.09679e+06	7.17402e+06		4	618.827	46.6539
High	[R].ANNHQQQQGLQDSSSK.[C]		1	1	2	Q8WVV4	Q8WVV4 [382-397]	Protein POF1B OS=Homo sapiens OX=9606 GN=POF1B PE=1 SV=3			0	1769.82	1.07676e+07				2.03978e+06		3	590.61	8.076
High	[K].IYAMHWGTDSR.[L]		2	2	2	P62873; P62879	P62873 [58-68]; P62879 [58-68]	Guanine nucleotide-binding protein G(I)/G(S)/G(T) subunit beta-1 OS=Homo sapiens OX=9606 GN=GNB1 PE=1 SV=3 Guanine nucleotide-binding protein G(I)/G(S)/G(T) subunit beta-2 OS=Homo sapiens OX=9606 GN=GNB2 PE=1 SV=3			0	1336.61		43077464		1.84765e+07			2	668.811	37.8509
High	[R].IFYHPETTQLMILSASEATVKR.[V]	1xOxidation [M11]	1	1	1	P51114	P51114 [159-180]	RNA-binding protein FXR1 OS=Homo sapiens OX=9606 GN=FXR1 PE=1 SV=3			1	2551.32			8.95195e+06				4	638.586	39.1246
High	[K].VWLDPNETNEIANANSR.[Q]		1	1	21	P84098	P84098 [22-38]	Large ribosomal subunit protein eL19 OS=Homo sapiens OX=9606 GN=RPL19 PE=1 SV=1			0	1942.93	6.91362e+07	186892848	1.52449e+08	1.67683e+07	1.0364e+08	1.93581e+08	2	971.969	50.0884
High	[K].TGKPLPFGTLGVHK.[K]		1	1	1	P49916	P49916 [568-581]	DNA ligase 3 OS=Homo sapiens OX=9606 GN=LIG3 PE=1 SV=2			0	1451.84	2.91015e+06	4.16776e+06			7.39379e+06	1.00786e+06	3	484.618	32.9746
High	[R].KASGPPVSELITK.[A]		1	3	10	P16402	P16402 [35-47]	Histone H1.3 OS=Homo sapiens OX=9606 GN=H1-3 PE=1 SV=2			1	1326.76	1.52293e+08	3.16621e+08	2.98594e+08	3.41425e+07	4.04868e+07	3.43538e+08	2	663.885	30.9076
High	[R].GQTGGDVNVEMDAAPGVDLSR.[I]	1xOxidation [M11]	1	1	6	P08779	P08779 [264-284]	Keratin, type I cytoskeletal 16 OS=Homo sapiens OX=9606 GN=KRT16 PE=1 SV=4			0	2103.96	9.79283e+07						2	1052.48	40.5175
High	[K].DSRPSQAAGDNQGDEAK.[E]		1	1	5	Q9Y2W1	Q9Y2W1 [186-202]	Thyroid hormone receptor-associated protein 3 OS=Homo sapiens OX=9606 GN=THRAP3 PE=1 SV=2			0	1745.77	2.65562e+07	19117750		1.56694e+07	2.83577e+07		3	582.595	10.3194
High	[K].TTYDSSLSSYTVPLEKDNSEEFR.[Q]		1	1	5	Q8WWM7	Q8WWM7 [268-290]	Ataxin-2-like protein OS=Homo sapiens OX=9606 GN=ATXN2L PE=1 SV=2			1	2668.23	7.31698e+07	98885504	3.7537e+08	3.37961e+07	3.88432e+07	1.88512e+08	3	890.08	51.7635
High	[R].KVPGVTAIDLDEDTCTFHIYGEDQDAVK.[K]	1xCarbamidomethyl [C15]	1	1	6	Q06787	Q06787 [246-273]	Fragile X messenger ribonucleoprotein 1 OS=Homo sapiens OX=9606 GN=FMR1 PE=1 SV=1			1	3136.48			6.91442e+07			6.47293e+07	3	1046.16	52.954
High	[K].SDLEMQYETLQEELMALKK.[N]	2xOxidation [M5; M15]	1	1	4	P35527	P35527 [272-290]	Keratin, type I cytoskeletal 9 OS=Homo sapiens OX=9606 GN=KRT9 PE=1 SV=3			1	2331.11	9.71888e+07		1.15804e+08			6.37397e+07	3	777.708	55.2443
High	[K].LSELEAALQR.[A]		1	1	1	P05787	P05787 [353-362]	Keratin, type II cytoskeletal 8 OS=Homo sapiens OX=9606 GN=KRT8 PE=1 SV=7			0	1129.62	421121	40094860		2.81668e+07	2.50868e+07		2	565.314	43.5675
High	[K].YQELQVSAQLHGDR.[M]		1	1	2	Q8N1N4	Q8N1N4 [308-321]	Keratin, type II cytoskeletal 78 OS=Homo sapiens OX=9606 GN=KRT78 PE=1 SV=2			0	1643.81	1.42352e+07				1.73573e+06		3	548.61	33.2639
High	[R].TAAENDFVVLKK.[D]		1	1	1	P19013	P19013 [235-246]	Keratin, type II cytoskeletal 4 OS=Homo sapiens OX=9606 GN=KRT4 PE=1 SV=5			1	1334.73	2.99493e+07						2	667.87	32.511
High	[R].KLDYGQHVVAGTPGR.[V]		1	1	7	P38919	P38919 [152-166]	Eukaryotic initiation factor 4A-III OS=Homo sapiens OX=9606 GN=EIF4A3 PE=1 SV=4			1	1597.84	2.84133e+07	30406571	3.37423e+07	2.54397e+07	2.49105e+07	2.77545e+07	2	799.425	24.2473
High	[R].VGQAMASTEEK.[A]		1	1	1	P46977	P46977 [555-565]	Dolichyl-diphosphooligosaccharide--protein glycosyltransferase subunit STT3A OS=Homo sapiens OX=9606 GN=STT3A PE=1 SV=2			0	1150.54							2	575.777	15.1058
High	[R].AQQMVEILSDENR.[N]		1	1	2	Q4VCS5	Q4VCS5 [434-446]	Angiomotin OS=Homo sapiens OX=9606 GN=AMOT PE=1 SV=1			0	1532.74		6762614		2.1856e+06	2.3893e+06		2	766.872	44.6359
High	[K].AMGIMNSFVNDIFER.[I]		2	14	4	Q16778; Q5QNW6	Q16778 [59-73]; Q5QNW6 [59-73]	Histone H2B type 2-E OS=Homo sapiens OX=9606 GN=H2BC21 PE=1 SV=3 Histone H2B type 2-F OS=Homo sapiens OX=9606 GN=H2BC18 PE=1 SV=3			0	1743.82			100644	2.19831e+07	2.39362e+07	173047	2	872.414	56.9049
High	[R].GGGVGGFLPAMK.[Q]		1	1	19	Q9Y3I0	Q9Y3I0 [56-67]	RNA-splicing ligase RtcB homolog OS=Homo sapiens OX=9606 GN=RTCB PE=1 SV=1			0	1090.57	9.91766e+08	921045488		1.08002e+09	7.95815e+08		2	545.789	50.61
High	[K].FPSLLTHNENMVAK.[V]		1	1	4	P62906	P62906 [134-147]	Large ribosomal subunit protein uL1 OS=Homo sapiens OX=9606 GN=RPL10A PE=1 SV=2			0	1600.82	2.81366e+07	64114740		3.4348e+06			3	534.276	42.4606
High	[K].KINSWVESQTNEK.[I]		2	2	1	P48594; P29508	P48594 [146-158]; P29508 [146-158]	Serpin B4 OS=Homo sapiens OX=9606 GN=SERPINB4 PE=1 SV=2 Serpin B3 OS=Homo sapiens OX=9606 GN=SERPINB3 PE=1 SV=2			1	1562.78	6.62635e+06						2	781.893	26.7384
High	[K].EQDQRPLHPVANPHAEISTK.[V]		1	1	2	Q9NX58	Q9NX58 [149-168]	Cell growth-regulating nucleolar protein OS=Homo sapiens OX=9606 GN=LYAR PE=1 SV=3			0	2267.15	2.18709e+06	15058847					4	567.544	21.5556
High	[R].DREVGIPPEQSLETAK.[A]		1	1	2	P61158	P61158 [210-225]	Actin-related protein 3 OS=Homo sapiens OX=9606 GN=ACTR3 PE=1 SV=3			1	1768.91		21289316		1.45682e+07	6.74481e+06		2	884.958	34.506
High	[K].IHSDCAANQQVTYR.[I]	1xCarbamidomethyl [C5]	1	1	2	Q02413	Q02413 [73-86]	Desmoglein-1 OS=Homo sapiens OX=9606 GN=DSG1 PE=1 SV=2			0	1662.77	1.15242e+07						3	554.926	19.6823
High	[R].HDDYLVMLK.[A]	1xOxidation [M7]	1	1	5	Q9Y224	Q9Y224 [146-154]	RNA transcription, translation and transport factor protein OS=Homo sapiens OX=9606 GN=RTRAF PE=1 SV=1			0	1149.56	1.58023e+08	131392600	2.52419e+08	1.31288e+08	1.43633e+08	2.76802e+08	2	575.284	34.8994
High	[R].KVFDPVPVGVTK.[V]		1	1	6	Q08211	Q08211 [697-708]	ATP-dependent RNA helicase A OS=Homo sapiens OX=9606 GN=DHX9 PE=1 SV=4			1	1285.75	6.1003e+07	58971424	4.96829e+07	3.63352e+07	6.83979e+07	3.54096e+07	2	643.379	35.2203
High	[R].FAQPGSFEYEYAMR.[W]	1xOxidation [M13]	1	1	18	Q15233	Q15233 [257-270]	Non-POU domain-containing octamer-binding protein OS=Homo sapiens OX=9606 GN=NONO PE=1 SV=4			0	1711.74	5.07814e+08	574452112	2.14079e+09	1.14845e+08	3.41287e+08	1.56275e+09	2	856.375	47.4153
High	[R].EDQSILCTGESGAGK.[T]	1xCarbamidomethyl [C7]	3	4	6	P35580; P35579; Q7Z406	P35580 [170-184]; P35579 [166-180]; Q7Z406 [190-204]	Myosin-10 OS=Homo sapiens OX=9606 GN=MYH10 PE=1 SV=3 Myosin-9 OS=Homo sapiens OX=9606 GN=MYH9 PE=1 SV=4 Myosin-14 OS=Homo sapiens OX=9606 GN=MYH14 PE=1 SV=2			0	1551.7	2.23817e+07	178124637	3.06887e+07	2.59677e+08	1.16122e+08		2	776.349	31.5693
High	[R].EDITQSAQHALR.[L]		1	1	11	Q12906	Q12906 [312-323]	Interleukin enhancer-binding factor 3 OS=Homo sapiens OX=9606 GN=ILF3 PE=1 SV=3			0	1368.69	1.60971e+08	216541114	2.32825e+08	3.86421e+07	9.2737e+07	1.35517e+08	3	456.901	30.1335
High	[R].IDLAVLLGK.[T]		1	1	5	Q14157	Q14157 [282-290]	Ubiquitin-associated protein 2-like OS=Homo sapiens OX=9606 GN=UBAP2L PE=1 SV=2			0	941.603	1.56272e+07	27229004	1.88279e+08		2.05232e+07	1.29152e+08	2	471.305	55.4996
High	[R].KEFSPFGSITSAK.[V]		1	1	9	Q13310	Q13310 [312-324]	Polyadenylate-binding protein 4 OS=Homo sapiens OX=9606 GN=PABPC4 PE=1 SV=1			1	1398.73	4.78857e+07	60009549	8.25111e+07	2.0975e+07	5.40401e+07	7.9367e+07	2	699.866	40.963
High	[K].TEELNKEVASNSELVQSSR.[S]		1	1	2	P08779	P08779 [312-330]	Keratin, type I cytoskeletal 16 OS=Homo sapiens OX=9606 GN=KRT16 PE=1 SV=4			1	2120.05	9.97818e+07	539012	7.20761e+06				2	1060.53	33.9121
High	[K].KGTNYLADVFEK.[K]		1	1	2	P31151	P31151 [50-61]	Protein S100-A7 OS=Homo sapiens OX=9606 GN=S100A7 PE=1 SV=4			1	1384.71	5.62074e+07	2398859					2	692.859	46.8083
High	[R].VADNAQQQYVR.[S]		1	1	6	Q8TDD1	Q8TDD1 [511-521]	ATP-dependent RNA helicase DDX54 OS=Homo sapiens OX=9606 GN=DDX54 PE=1 SV=2			0	1291.64							2	646.322	21.138
High	[R].TDGSISGDRQPVTVADYISR.[A]		1	1	6	P51116	P51116 [598-617]	RNA-binding protein FXR2 OS=Homo sapiens OX=9606 GN=FXR2 PE=1 SV=2			1	2137.05	2.36763e+07	37739840	1.61534e+08	1.58057e+07	2.48609e+06	3.10604e+07	3	713.022	34.0937
High	[K].KPGGFDISLFYR.[D]		1	1	6	P12956	P12956 [207-218]	X-ray repair cross-complementing protein 6 OS=Homo sapiens OX=9606 GN=XRCC6 PE=1 SV=2			0	1399.74	1.97738e+07	33037025		1.63109e+07	3.88232e+07		2	700.372	53.7856
High	[R].ELEDATETADAMNR.[E]	1xOxidation [M12]	1	1	4	P35579	P35579 [1899-1912]	Myosin-9 OS=Homo sapiens OX=9606 GN=MYH9 PE=1 SV=4			0	1581.67		168097760		1.50348e+08	7.9488e+07		2	791.34	25.0018
High	[K].NLPIYSEEIVEMYK.[G]	1xOxidation [M12]	1	1	7	P35579	P35579 [126-139]	Myosin-9 OS=Homo sapiens OX=9606 GN=MYH9 PE=1 SV=4			0	1743.85	6.24396e+06	85607976		3.54569e+07	6.11976e+07		2	872.432	54.02
High	[K].EILGTAQSVGCNVDGR.[H]	1xCarbamidomethyl [C11]	1	1	8	P30050	P30050 [131-146]	Large ribosomal subunit protein uL11 OS=Homo sapiens OX=9606 GN=RPL12 PE=1 SV=1			0	1675.81	2.55409e+07	54085921	4.69501e+07	1.28638e+07	3.14874e+07	4.33439e+07	2	838.407	38.4768
High	[R].ALEQQVEEMK.[T]		1	1	3	P35579	P35579 [1529-1538]	Myosin-9 OS=Homo sapiens OX=9606 GN=MYH9 PE=1 SV=4			0	1204.59		307612576		7.74424e+08	1.42559e+08		2	602.798	34.0652
High	[R].HGSLGFLPR.[K]		1	1	9	P39023	P39023 [11-19]	Large ribosomal subunit protein uL3 OS=Homo sapiens OX=9606 GN=RPL3 PE=1 SV=2			0	983.542	1.96642e+08	284620608	9.68934e+07	7.15424e+07	1.86322e+08	6.66014e+07	2	492.275	33.63
High	[R].AITGASLADIMAK.[R]		1	1	2	P83731	P83731 [81-93]	Large ribosomal subunit protein eL24 OS=Homo sapiens OX=9606 GN=RPL24 PE=1 SV=1			0	1261.68	1.42569e+08	232113552		2.30536e+06	7.74311e+06		2	631.345	52.7558
High	[K].KKAEPSEVDMNSPK.[S]	1xOxidation [M10]	1	1	4	Q9NR30	Q9NR30 [60-73]	Nucleolar RNA helicase 2 OS=Homo sapiens OX=9606 GN=DDX21 PE=1 SV=5			2	1575.77	4.67578e+06	5523684					3	525.927	8.6255
High	[R].GGNLLKEEK.[Q]		1	1	2	O43663	O43663 [382-390]	Protein regulator of cytokinesis 1 OS=Homo sapiens OX=9606 GN=PRC1 PE=1 SV=2			1	987.547	8.65366e+06	12623673	2.06139e+07	2.62995e+06	1.30061e+07		2	494.277	14.3381
High	[RK].AEDTAVYYCAR.[-]	1xCarbamidomethyl [C9]	1	10	1	A0A0B4J1X5	A0A0B4J1X5 [107-117]	Immunoglobulin heavy variable 3-74 OS=Homo sapiens OX=9606 GN=IGHV3-74 PE=1 SV=1			0	1318.57							2	659.79	30.2657
High	[K].HLEINPDHSIIETLR.[Q]		1	1	1	P07900	P07900 [633-647]	Heat shock protein HSP 90-alpha OS=Homo sapiens OX=9606 GN=HSP90AA1 PE=1 SV=5			0	1786.94		22261548		5.16433e+06	2.87341e+06		3	596.319	43.9351
High	[R].KLQSLEQEK.[G]		1	1	1	Q96SB3	Q96SB3 [691-699]	Neurabin-2 OS=Homo sapiens OX=9606 GN=PPP1R9B PE=1 SV=3			1	1102.61		7.30512e+06	2.65061e+07	1.62875e+07			2	551.809	14.7981
High	[K].STYEQVDLIGKK.[T]		1	1	8	Q9NR30	Q9NR30 [392-403]	Nucleolar RNA helicase 2 OS=Homo sapiens OX=9606 GN=DDX21 PE=1 SV=5			1	1380.74	4.14381e+07	66673080	9.65951e+07	4.46163e+07	3.32853e+07	6.73542e+07	2	690.872	32.4401
High	[R].LDMVPHLETDMMQGGVYGSGGER.[Y]	3xOxidation [M3; M11; M12]	1	1	3	Q9ULX6	Q9ULX6 [99-121]	A-kinase anchor protein 8-like OS=Homo sapiens OX=9606 GN=AKAP8L PE=1 SV=4			0	2527.09							3	843.034	29.9108
High	[K].KDCEVVMMIGLPGAGK.[T]	1xCarbamidomethyl [C3]; 1xOxidation [M]	1	1	6	Q00839	Q00839 [495-510]	Heterogeneous nuclear ribonucleoprotein U OS=Homo sapiens OX=9606 GN=HNRNPU PE=1 SV=6			1	1720.84							2	860.925	46.5386
High	[K].IILDLISESPIK.[G]		1	1	5	P61978	P61978 [208-219]	Heterogeneous nuclear ribonucleoprotein K OS=Homo sapiens OX=9606 GN=HNRNPK PE=1 SV=1			0	1340.8	4.79079e+07	37200872	3.39189e+08			2.47152e+08	2	670.904	55.3451
High	[K].GYDVIAQAQSGTGK.[T]		1	2	4	P60842	P60842 [69-82]	Eukaryotic initiation factor 4A-I OS=Homo sapiens OX=9606 GN=EIF4A1 PE=1 SV=1			0	1394.69	9.2339e+06	27067670		2.29452e+07	4.19397e+07		2	697.848	33.9712
High	[K].WELLQQVDTSTR.[T]		1	1	3	P04264	P04264 [212-223]	Keratin, type II cytoskeletal 1 OS=Homo sapiens OX=9606 GN=KRT1 PE=1 SV=6			0	1475.75	1.68826e+07			6.72596e+06			2	738.375	53.2856
High	[R].TPLHEIALSIK.[L]		1	1	11	Q08211	Q08211 [796-806]	ATP-dependent RNA helicase A OS=Homo sapiens OX=9606 GN=DHX9 PE=1 SV=4			0	1221.72	1.67224e+08	198103866	1.63931e+08	9.51114e+07	1.70078e+08	1.19165e+08	3	407.911	31.5844
High	[R].AAEFGEPTSEQTGTAAGK.[T]		1	1	2	O95425	O95425 [1055-1072]	Supervillin OS=Homo sapiens OX=9606 GN=SVIL PE=1 SV=2			0	1751.81		7.09358e+06	4.5271e+07			5.50761e+07	2	876.41	27.9639
High	[R].GGPGGPGGPGGPMGR.[M]	1xOxidation [M13]	1	1	5	Q01844	Q01844 [472-486]	RNA-binding protein EWS OS=Homo sapiens OX=9606 GN=EWSR1 PE=1 SV=1			0	1223.56	3.34211e+07	52340800	2.726e+08	3.3847e+07	7.70981e+07	2.25591e+08	2	612.283	15.376
High	[R].KHQQLLEEK.[N]		1	1	10	P35580	P35580 [881-889]	Myosin-10 OS=Homo sapiens OX=9606 GN=MYH10 PE=1 SV=3			1	1152.64	1.45098e+07	2.35104e+08		1.70224e+08	9.90727e+07		3	384.884	9.9813
High	[R].ISEQFTAMFR.[R]		6	6	6	Q13885; Q13509; P04350; P07437; P68371; Q9BVA1	Q13885 [381-390]; Q13509 [381-390]; P04350 [381-390]; P07437 [381-390]; P68371 [381-390]; Q9BVA1 [381-390]	Tubulin beta-2A chain OS=Homo sapiens OX=9606 GN=TUBB2A PE=1 SV=1 Tubulin beta-3 chain OS=Homo sapiens OX=9606 GN=TUBB3 PE=1 SV=2 Tubulin beta-4A chain OS=Homo sapiens OX=9606 GN=TUBB4A PE=1 SV=2 Tubulin beta chain OS=Homo sapiens OX=9606 GN=TUBB PE=1 SV=2 Tubulin beta-4B chain OS=Homo sapiens OX=9606 GN=TUBB4B PE=1 SV=1 Tubulin beta-2B chain OS=Homo sapiens OX=9606 GN=TUBB2B PE=1 SV=1			0	1229.6	3.70395e+07	5.4075e+07	8.02036e+06	2.89903e+08	1.84622e+08	2.41957e+06	2	615.304	53.2193
High	[R].KGVAINFVK.[N]		1	1	5	P38919	P38919 [374-382]	Eukaryotic initiation factor 4A-III OS=Homo sapiens OX=9606 GN=EIF4A3 PE=1 SV=4			1	975.599	3.29008e+07	33603088	9.62367e+07	2.36721e+07	3.35364e+07	6.85323e+07	2	488.303	28.9789
High	[R].RPDQQLQGEGK.[I]		1	1	8	Q8NC51	Q8NC51 [112-122]	SERPINE1 mRNA-binding protein 1 OS=Homo sapiens OX=9606 GN=SERBP1 PE=1 SV=2			0	1255.64	1.73507e+08	192756119	1.81387e+08	1.40886e+08	2.58374e+08	3.89386e+07	2	628.323	6.9707
High	[R].AIEALHGHELRPGR.[A]		1	1	8	Q96PK6	Q96PK6 [51-64]	RNA-binding protein 14 OS=Homo sapiens OX=9606 GN=RBM14 PE=1 SV=2			0	1555.85	1.33571e+08	180132603		8.51755e+07	1.31933e+08		3	519.287	21.099
High	[R].LEQELFSGGNTGINFEK.[Y]		1	2	8	O00571	O00571 [146-162]	ATP-dependent RNA helicase DDX3X OS=Homo sapiens OX=9606 GN=DDX3X PE=1 SV=3			0	1882.92	4.62676e+07	70647840	4.98066e+08	5.76568e+07	1.02844e+08	5.42968e+08	2	941.968	53.5562
High	[R].TNFISSHTEKPVR.[I]		1	1	2	Q8N3C0	Q8N3C0 [1473-1485]	Activating signal cointegrator 1 complex subunit 3 OS=Homo sapiens OX=9606 GN=ASCC3 PE=1 SV=3			0	1515.79	6.31478e+06	7.78024e+06	1.47856e+08	4.35904e+06		3.34586e+07	3	505.936	21.3804
High	[R].TVYHAEEVQCDGR.[S]	1xCarbamidomethyl [C10]	1	1	4	Q16527	Q16527 [16-28]	Cysteine and glycine-rich protein 2 OS=Homo sapiens OX=9606 GN=CSRP2 PE=1 SV=3			0	1563.69	1.72579e+07	14724444		9.86462e+06	1.78478e+07		2	782.346	20.1699
High	[K].GVDEVTIVNILTNR.[S]		1	1	1	P07355	P07355 [50-63]	Annexin A2 OS=Homo sapiens OX=9606 GN=ANXA2 PE=1 SV=2			0	1542.85							2	771.928	56.1947
High	[K].DKLESEMEDAYHEHQANLLR.[Q]	1xOxidation [M7]	1	1	17	P23246	P23246 [517-536]	Splicing factor, proline- and glutamine-rich OS=Homo sapiens OX=9606 GN=SFPQ PE=1 SV=2			1	2444.11	8.58944e+08	9.91137e+08	4.24819e+08	2.99243e+08	8.08833e+08	3.60783e+08	2	1222.56	32.928
High	[R].TDPHLCDFLETHFLDEEVK.[L]	1xCarbamidomethyl [C6]	1	1	9	P02792	P02792 [122-140]	Ferritin light chain OS=Homo sapiens OX=9606 GN=FTL PE=1 SV=2			0	2345.08	2.86113e+06			2.82582e+08	1.58186e+08	1.52108e+08	2	1173.04	54.6998
High	[R].LPAAGVGDMVMATVK.[K]	2xOxidation [M9; M11]	1	1	7	P62829	P62829 [52-66]	Large ribosomal subunit protein uL14 OS=Homo sapiens OX=9606 GN=RPL23 PE=1 SV=1			0	1491.75	4.22039e+07	87778050	8.52072e+07	5.96592e+06	4.96813e+07	1.30554e+08	2	746.381	34.8356
High	[K].GNEFEDYCLKR.[E]	1xCarbamidomethyl [C8]	1	1	11	P26196	P26196 [95-105]	Probable ATP-dependent RNA helicase DDX6 OS=Homo sapiens OX=9606 GN=DDX6 PE=1 SV=2			1	1430.64	1.2442e+08	99052976	2.8386e+08	1.23523e+08	8.03139e+07	1.59492e+08	3	477.552	34.8602
High	[K].GYGYGQGAGTLNMDR.[G]	1xOxidation [M13]	1	1	5	Q16527	Q16527 [70-84]	Cysteine and glycine-rich protein 2 OS=Homo sapiens OX=9606 GN=CSRP2 PE=1 SV=3			0	1575.69	2.23249e+07	25974828			2.16506e+07		2	788.346	31.6824
High	[K].APTADTQTQNVNQAK.[M]		1	1	4	Q9Y5V3	Q9Y5V3 [190-204]	Melanoma-associated antigen D1 OS=Homo sapiens OX=9606 GN=MAGED1 PE=1 SV=3			0	1586.78	1.77523e+06	2.36954e+06					2	793.894	15.0865
High	[K].DYAFIHFDER.[D]		1	1	3	O60506	O60506 [372-381]	Heterogeneous nuclear ribonucleoprotein Q OS=Homo sapiens OX=9606 GN=SYNCRIP PE=1 SV=2			0	1312.6	5.49247e+06	6437381			6.73228e+06		2	656.801	51.7779
High	[R].TPCTVSCNIPVVSGK.[E]	2xCarbamidomethyl [C3; C7]	1	1	10	P02675	P02675 [225-239]	Fibrinogen beta chain OS=Homo sapiens OX=9606 GN=FGB PE=1 SV=2			0	1618.79	1.86234e+08	11584446	2.69586e+07	1.95069e+08	2.02732e+08	2.61277e+07	2	809.9	37.8283
High	[K].KFEEDLLLLEDQNSK.[L]		1	1	1	Q7Z406	Q7Z406 [999-1013]	Myosin-14 OS=Homo sapiens OX=9606 GN=MYH14 PE=1 SV=2			1	1820.93							2	910.968	51.9197
High	[K].GLAPDLPEDLYHLIK.[K]		1	1	7	P62277	P62277 [79-93]	Small ribosomal subunit protein uS15 OS=Homo sapiens OX=9606 GN=RPS13 PE=1 SV=2			0	1693.92	1.14997e+07	3.99843e+07	1.43014e+08	1.11857e+07	1.74286e+07	1.97253e+08	3	565.31	55.508
High	[K].TCTTVAFTQVNSEDKGALAK.[L]	1xCarbamidomethyl [C2]	1	1	7	P62424	P62424 [198-217]	Large ribosomal subunit protein eL8 OS=Homo sapiens OX=9606 GN=RPL7A PE=1 SV=2			1	2141.05	5.79727e+07	64490588	5.58362e+07		3.51255e+07	4.1631e+07	3	714.356	27.7101
High	[R].GPHHLDNSSPGPGSEAR.[G]		1	1	15	Q8WWM7	Q8WWM7 [383-399]	Ataxin-2-like protein OS=Homo sapiens OX=9606 GN=ATXN2L PE=1 SV=2			0	1714.79	7.00686e+08	720022632	2.69583e+08	1.22284e+08	3.71346e+08	1.58607e+08	4	429.453	13.2011
High	[K].YFLHQSHEER.[E]		1	1	9	P02794	P02794 [55-64]	Ferritin heavy chain OS=Homo sapiens OX=9606 GN=FTH1 PE=1 SV=2			0	1345.63			1.20009e+07	1.406e+09	1.86817e+09	2.31616e+08	2	673.317	16.2789
High	[R].SNHEEEVADLLAQIQASHITVER.[K]		1	1	2	P07197	P07197 [236-258]	Neurofilament medium polypeptide OS=Homo sapiens OX=9606 GN=NEFM PE=1 SV=3			0	2589.29				1.02544e+07			3	863.771	54.3357
High	[R].VFCVEEEDSESSLQK.[R]	1xCarbamidomethyl [C3]	1	1	4	Q14684	Q14684 [384-398]	Ribosomal RNA processing protein 1 homolog B OS=Homo sapiens OX=9606 GN=RRP1B PE=1 SV=3			0	1785.78	1.115e+07		1.46668e+07			1.10035e+07	2	893.396	39.189
High	[R].MEELHNQEMQK.[R]	1xOxidation [M]	1	1	13	P23246	P23246 [549-559]	Splicing factor, proline- and glutamine-rich OS=Homo sapiens OX=9606 GN=SFPQ PE=1 SV=2			0	1432.62	2.16397e+08	228860146	7.3782e+06	2.41004e+07	9.72447e+07	6.03103e+06	3	478.211	13.4998
High	[R].EELGFRPEYSASQLK.[G]		1	1	8	P09874	P09874 [168-182]	Poly [ADP-ribose] polymerase 1 OS=Homo sapiens OX=9606 GN=PARP1 PE=1 SV=4			0	1753.88	7.60743e+07	41717520	1.40344e+07	3.89091e+06		3.06752e+07	2	877.441	41.6257
High	[K].GVFVQSVLPYFVATK.[L]		1	1	3	Q53GQ0	Q53GQ0 [224-238]	Very-long-chain 3-oxoacyl-CoA reductase OS=Homo sapiens OX=9606 GN=HSD17B12 PE=1 SV=2			0	1654.92	1.26051e+07	14737040	8.41539e+06		6.25037e+06	4.24328e+07	2	827.965	53.4421
High	[KR].KFDQLLAEEK.[SNTA]		3	4	6	P35580; P35579; Q7Z406	P35580 [1452-1461]; P35579 [1445-1454]; Q7Z406 [1469-1478]	Myosin-10 OS=Homo sapiens OX=9606 GN=MYH10 PE=1 SV=3 Myosin-9 OS=Homo sapiens OX=9606 GN=MYH9 PE=1 SV=4 Myosin-14 OS=Homo sapiens OX=9606 GN=MYH14 PE=1 SV=2			1	1220.65	4.08497e+07	7.99889e+08		1.17333e+09	4.28424e+08		2	610.829	32.9041
High	[K].VKDAVEQQGEVKK.[N]		1	1	2	Q9NX58	Q9NX58 [174-186]	Cell growth-regulating nucleolar protein OS=Homo sapiens OX=9606 GN=LYAR PE=1 SV=3			2	1457.8	2.96364e+06	6.53961e+06			3.12299e+06		3	486.603	8.7841
High	[K].YQGTILSIDDNLQR.[T]		1	1	2	Q02413	Q02413 [460-473]	Desmoglein-1 OS=Homo sapiens OX=9606 GN=DSG1 PE=1 SV=2			0	1635.83	1.65695e+07						2	818.421	51.0447
High	[K].THEAQIQEMR.[Q]		1	1	6	P35579	P35579 [1182-1191]	Myosin-9 OS=Homo sapiens OX=9606 GN=MYH9 PE=1 SV=4			0	1242.59	1.96451e+07	253092880		5.63373e+08	1.15065e+08		2	621.799	17.6877
High	[K].KRPPGYYSYLK.[D]		1	1	3	Q14694	Q14694 [154-164]	Ubiquitin carboxyl-terminal hydrolase 10 OS=Homo sapiens OX=9606 GN=USP10 PE=1 SV=2			1	1371.74	1.41965e+07	23833260		1.53291e+07	1.85768e+07		3	457.919	25.5382
High	[K].MAVTFIGNSTAIQELFK.[R]	1xOxidation [M1]	1	1	4	P07437	P07437 [363-379]	Tubulin beta chain OS=Homo sapiens OX=9606 GN=TUBB PE=1 SV=2			0	1885.97			6.0029e+07	1.22983e+07	6.56318e+07	2.37882e+08	2	943.489	53.4105
High	[K].KLEEEQIILEDQNCK.[L]	1xCarbamidomethyl [C14]	1	1	7	P35579	P35579 [975-989]	Myosin-9 OS=Homo sapiens OX=9606 GN=MYH9 PE=1 SV=4			1	1888.93	1.56597e+07	3.10475e+08	9.22159e+06	1.55886e+08	1.48573e+08	2.29071e+07	2	944.969	36.907
High	[K].GTEITHAVVIK.[K]		1	2	4	Q99613	Q99613 [321-331]	Eukaryotic translation initiation factor 3 subunit C OS=Homo sapiens OX=9606 GN=EIF3C PE=1 SV=1			0	1167.67	1.60631e+07	22014701	3.32834e+07	5.05057e+06	1.11013e+07	1.93732e+07	2	584.341	25.5162
High	[R].HQGVMVGMGQK.[D]		2	7	8	P60709; P68133	P60709 [40-50]; P68133 [42-52]	Actin, cytoplasmic 1 OS=Homo sapiens OX=9606 GN=ACTB PE=1 SV=1 Actin, alpha skeletal muscle OS=Homo sapiens OX=9606 GN=ACTA1 PE=1 SV=1			0	1171.57	6.14426e+07	607934640		1.18773e+09	2.74654e+08	4.57721e+06	2	586.289	19.1585
High	[R].SLLEGEGSSGGGGR.[G]		1	1	14	P13645	P13645 [451-464]	Keratin, type I cytoskeletal 10 OS=Homo sapiens OX=9606 GN=KRT10 PE=1 SV=6			0	1262.6	3.72047e+09	5.98388e+08	3.08331e+08	6.68753e+08	4.00317e+08	4.06412e+08	2	631.802	24.5609
High	[K].VTDEMFLEALNSK.[L]		1	1	2	O94832	O94832 [466-478]	Unconventional myosin-Id OS=Homo sapiens OX=9606 GN=MYO1D PE=1 SV=2			0	1496.73				2.06388e+07			2	748.868	54.7239
High	[R].YINENLIVNTDELGR.[D]		1	1	5	P17987	P17987 [131-145]	T-complex protein 1 subunit alpha OS=Homo sapiens OX=9606 GN=TCP1 PE=1 SV=1			0	1762.9				5.52848e+06	4.87737e+06		2	881.953	52.6483
High	[R].VLHNAQEVEKEPGQR.[R]		1	1	1	P49916	P49916 [454-468]	DNA ligase 3 OS=Homo sapiens OX=9606 GN=LIG3 PE=1 SV=2			1	1733.89	3.00136e+06	2.56399e+06		8.6332e+06	1.56532e+07		3	578.636	15.5991
High	[K].IDTIEIITDR.[Q]		1	1	11	P22626	P22626 [138-147]	Heterogeneous nuclear ribonucleoproteins A2/B1 OS=Homo sapiens OX=9606 GN=HNRNPA2B1 PE=1 SV=2			0	1188.65	1.06301e+08	167536960		4.21497e+07	1.0769e+08		2	594.827	50.0723
High	[K].KKEEPSQNDISPK.[T]		1	1	11	Q9NR30	Q9NR30 [79-91]	Nucleolar RNA helicase 2 OS=Homo sapiens OX=9606 GN=DDX21 PE=1 SV=5			2	1499.77	3.07939e+07	3.36102e+07	5.17749e+07	1.78453e+07	2.07505e+07		3	500.595	11.3925
High	[K].RNFILDQTNVSAAAQR.[R]		1	1	5	Q00839	Q00839 [575-590]	Heterogeneous nuclear ribonucleoprotein U OS=Homo sapiens OX=9606 GN=HNRNPU PE=1 SV=6			1	1803.95	1.28315e+07	15996695	9.14797e+06	3.98126e+06	3.75861e+07	4.90636e+06	3	601.987	39.3459
High	[R].DLQGRDEQSEEK.[K]		1	1	5	P35579	P35579 [1572-1583]	Myosin-9 OS=Homo sapiens OX=9606 GN=MYH9 PE=1 SV=4			1	1433.65	9.85792e+06	217692016		2.49405e+08	4.83436e+07		2	717.33	12.3462
High	[K].IISNASCTTNCLAPLAK.[V]	2xCarbamidomethyl [C7; C11]	1	1	9	P04406	P04406 [146-162]	Glyceraldehyde-3-phosphate dehydrogenase OS=Homo sapiens OX=9606 GN=GAPDH PE=1 SV=3			0	1833.92	1.99295e+07	2.35393e+07	3.23224e+07	1.15855e+07	5.94287e+07	5.32949e+07	2	917.465	40.0767
High	[R].KADIDLTK.[R]		1	1	7	P62269	P62269 [47-54]	Small ribosomal subunit protein uS13 OS=Homo sapiens OX=9606 GN=RPS18 PE=1 SV=3			1	903.515	6.23196e+07	106692936	1.15158e+08	6.66192e+07	9.70695e+07	2.27755e+08	2	452.261	15.9473
High	[R].ASRDEIFAQSK.[E]		1	1	7	P35580	P35580 [1666-1676]	Myosin-10 OS=Homo sapiens OX=9606 GN=MYH10 PE=1 SV=3			1	1251.63	5.31477e+06	145575856	1.42025e+07	1.66653e+08	5.68363e+07		2	626.32	21.9581
High	[K].HQQLLEEK.[N]		1	1	3	P35580	P35580 [882-889]	Myosin-10 OS=Homo sapiens OX=9606 GN=MYH10 PE=1 SV=3			0	1024.54	6.58778e+06	57963484	2.4258e+06	3.73686e+07	1.33715e+07		2	512.775	14.7991
High	[R].IVGSKPLYVALAQR.[K]		1	1	16	Q13310	Q13310 [357-370]	Polyadenylate-binding protein 4 OS=Homo sapiens OX=9606 GN=PABPC4 PE=1 SV=1			0	1514.91	4.164e+08	681266464	1.06774e+09	2.83398e+08	5.28189e+08	7.22693e+08	3	505.64	40.5536
High	[R].TDITYPAGFMDVISIDK.[T]		1	1	11	P62701	P62701 [78-94]	Small ribosomal subunit protein eS4, X isoform OS=Homo sapiens OX=9606 GN=RPS4X PE=1 SV=2			0	1885.93	1.28043e+08	102622840		3.87313e+07		4.75518e+06	2	943.465	56.42
High	[K].FATEAAITILR.[I]		1	1	3	P17987	P17987 [516-526]	T-complex protein 1 subunit alpha OS=Homo sapiens OX=9606 GN=TCP1 PE=1 SV=1			0	1205.69				1.19255e+07	1.19196e+07		2	603.349	51.7764
High	[K].AEGSSTASSGSQLAEGK.[G]		1	1	4	Q9NZB2	Q9NZB2 [503-519]	Constitutive coactivator of PPAR-gamma-like protein 1 OS=Homo sapiens OX=9606 GN=FAM120A PE=1 SV=2			0	1566.72	3.57883e+07	36494468	8.26092e+07	2.19256e+07	2.13101e+07	6.31696e+07	2	783.866	18.6914
High	[R].MAGAIAQGLIR.[A]		1	1	1	Q53H96	Q53H96 [19-29]	Pyrroline-5-carboxylate reductase 3 OS=Homo sapiens OX=9606 GN=PYCR3 PE=1 SV=3			0	1100.62	1.48257e+06			3.69927e+07	3.56869e+07		2	550.816	42.0498
High	[K].LAELEEALQK.[A]		1	1	14	P13647	P13647 [432-441]	Keratin, type II cytoskeletal 5 OS=Homo sapiens OX=9606 GN=KRT5 PE=1 SV=3			0	1143.63	4.91078e+08	8.03479e+07	5.10799e+07	5.74365e+07	5.58709e+07	6.82204e+07	2	572.316	42.1003
High	[R].VEEEEERNQILQNEKK.[K]		1	1	2	P35580	P35580 [931-946]	Myosin-10 OS=Homo sapiens OX=9606 GN=MYH10 PE=1 SV=3			2	2015		31731694	4.60704e+06	1.8984e+07		7.89782e+06	3	672.339	22.5361
High	[K].SDLEMQYETLQEELMALKK.[N]		1	1	2	P35527	P35527 [272-290]	Keratin, type I cytoskeletal 9 OS=Homo sapiens OX=9606 GN=KRT9 PE=1 SV=3			1	2299.12	3.80885e+07			1.05449e+07			3	767.043	55.8092
High	[R].DLYEDELVPLFEK.[A]		1	1	5	O43390	O43390 [175-187]	Heterogeneous nuclear ribonucleoprotein R OS=Homo sapiens OX=9606 GN=HNRNPR PE=1 SV=1			0	1609.8	1.23189e+07	18257578	6.15653e+07	1.34005e+07		5.4747e+07	2	805.405	56.8929
High	[R].ADMEDLMSSKDDVGK.[N]	1xOxidation [M7]	1	1	1	P35580	P35580 [1511-1525]	Myosin-10 OS=Homo sapiens OX=9606 GN=MYH10 PE=1 SV=3			1	1656.71		20414576					2	828.859	27.47
High	[K].ENAAYFQFFEEAQSTEAYLK.[G]		1	1	1	P15924	P15924 [374-393]	Desmoplakin OS=Homo sapiens OX=9606 GN=DSP PE=1 SV=3			0	2386.09							2	1193.55	56.8232
High	[R].GHLENNPALEK.[L]		1	2	7	P05388	P05388 [67-77]	Large ribosomal subunit protein uL10 OS=Homo sapiens OX=9606 GN=RPLP0 PE=1 SV=1			0	1221.62	8.7542e+07	200256192	9.7046e+07	9.93986e+07	9.102e+07	9.97183e+07	2	611.315	16.3323
High	[R].DNIQGITKPAIR.[R]		1	1	8	P62805	P62805 [25-36]	Histone H4 OS=Homo sapiens OX=9606 GN=H4C16 PE=1 SV=2			0	1325.75	2.32063e+08	151269296	5.84068e+07	3.4934e+08	1.4249e+08	9.11442e+07	2	663.381	29.8767
High	[R].IFYHPETTQLMILSASEATVK.[R]	1xOxidation [M11]	1	1	4	P51114	P51114 [159-179]	RNA-binding protein FXR1 OS=Homo sapiens OX=9606 GN=FXR1 PE=1 SV=3			0	2395.22			2.60609e+08			2.33636e+08	3	799.078	42.2337
High	[R].LRSEIDHVK.[K]		2	3	2	P04259; P02538	P04259 [391-399]; P02538 [391-399]	Keratin, type II cytoskeletal 6B OS=Homo sapiens OX=9606 GN=KRT6B PE=1 SV=5 Keratin, type II cytoskeletal 6A OS=Homo sapiens OX=9606 GN=KRT6A PE=1 SV=3			1	1096.61	1.05961e+08	2459318	1.8377e+06	2.7674e+06		6.88712e+06	3	366.209	13.0753
High	[R].KADIDLTKR.[A]		1	1	1	P62269	P62269 [47-55]	Small ribosomal subunit protein uS13 OS=Homo sapiens OX=9606 GN=RPS18 PE=1 SV=3			2	1059.62	2.21892e+07	39949916		1.82238e+07			2	530.312	14.6212
High	[R].SIIGMIDMFHK.[Y]		1	2	2	P31151	P31151 [9-19]	Protein S100-A7 OS=Homo sapiens OX=9606 GN=S100A7 PE=1 SV=4			0	1291.65	8.02979e+07						2	646.331	54.9565
High	[K].MSQSIIVSGESGAGK.[T]		1	1	1	Q9UM54	Q9UM54 [143-157]	Unconventional myosin-VI OS=Homo sapiens OX=9606 GN=MYO6 PE=1 SV=4			0	1450.72		30459102	3.25314e+07	4.27531e+07		3.91242e+07	2	725.86	31.4293
High	[K].WNLLQQQTTTTSSK.[N]		1	1	1	P19013	P19013 [169-182]	Keratin, type II cytoskeletal 4 OS=Homo sapiens OX=9606 GN=KRT4 PE=1 SV=5			0	1635.83	1.78206e+07						2	818.421	43.4572
High	[K].NMDPLNDNVATLLHQSSDR.[F]	1xOxidation [M2]	1	1	6	P35580	P35580 [595-613]	Myosin-10 OS=Homo sapiens OX=9606 GN=MYH10 PE=1 SV=3			0	2156		32546946		1.08132e+07			3	719.336	50.4922
High	[K].DLLHPSPEEEK.[R]		1	1	1	P42677	P42677 [6-16]	Small ribosomal subunit protein eS27 OS=Homo sapiens OX=9606 GN=RPS27 PE=1 SV=3			0	1293.63							2	647.319	29.4593
High	[R].ELISNSSDALDKIR.[Y]		1	1	2	P07900	P07900 [47-60]	Heat shock protein HSP 90-alpha OS=Homo sapiens OX=9606 GN=HSP90AA1 PE=1 SV=5			1	1560.82							2	780.914	39.9438
High	[K].ILLAELEQLKGQGK.[S]		1	1	20	P08670	P08670 [130-143]	Vimentin OS=Homo sapiens OX=9606 GN=VIM PE=1 SV=4			1	1539.91	8.88359e+06	445641124	4.46463e+07	2.19591e+08	8.77451e+07	3.45881e+07	3	513.975	49.4523
High	[K].SFFDNISCDDNR.[E]	1xCarbamidomethyl [C8]	1	1	6	Q8ND56	Q8ND56 [368-379]	Protein LSM14 homolog A OS=Homo sapiens OX=9606 GN=LSM14A PE=1 SV=3			0	1489.6	2.83027e+07	16181784	6.5398e+06	8.29233e+06	2.42557e+07	1.41091e+07	2	745.304	48.81
High	[R].RSLGYAYVNFQQPADAER.[A]		2	2	8	Q13310; P11940	Q13310 [50-67]; P11940 [50-67]	Polyadenylate-binding protein 4 OS=Homo sapiens OX=9606 GN=PABPC4 PE=1 SV=1 Polyadenylate-binding protein 1 OS=Homo sapiens OX=9606 GN=PABPC1 PE=1 SV=2			1	2085.01	2.54171e+07	48931062	3.23177e+08	6.87765e+06		1.47353e+08	3	695.676	43.8911
High	[R].LLSRPQDVLEGVVLSPSLEAR.[V]		1	2	4	Q5T9A4	Q5T9A4 [307-327]	ATPase family AAA domain-containing protein 3B OS=Homo sapiens OX=9606 GN=ATAD3B PE=1 SV=1			0	2278.28			9.06285e+06			5.36511e+07	3	760.097	48.2392
High	[R].TVSLGAGAKDELHIVEAEAMNYEGSPIK.[V]	1xOxidation [M20]	1	1	3	P06748	P06748 [46-73]	Nucleophosmin OS=Homo sapiens OX=9606 GN=NPM1 PE=1 SV=2			1	2945.46		1139928	6.99368e+07			6.64353e+07	4	737.119	46.5686
High	[K].IIHEDGYSEDECK.[Q]	1xCarbamidomethyl [C12]	1	1	3	P08754	P08754 [55-67]	Guanine nucleotide-binding protein G(i) subunit alpha-3 OS=Homo sapiens OX=9606 GN=GNAI3 PE=1 SV=3			0	1594.67		13667321		1.20822e+07			2	797.839	21.4695
High	[K].KRPETVATQFK.[M]		1	1	5	O00159	O00159 [595-605]	Unconventional myosin-Ic OS=Homo sapiens OX=9606 GN=MYO1C PE=1 SV=4			1	1304.73	2.71203e+06	197623488		1.87748e+08	6.94992e+07	5.48529e+06	2	652.87	15.3735
High	[R].LLQSNPVLEAFGNAK.[T]		1	1	3	O00159	O00159 [174-188]	Unconventional myosin-Ic OS=Homo sapiens OX=9606 GN=MYO1C PE=1 SV=4			0	1600.87		132323896		3.06067e+07	2.55222e+07		2	800.939	54.5058
High	[R].CPEALFQPSFLGMESCGIHETTFNSIMK.[C]	2xCarbamidomethyl [C1; C16]; 1xOxidation [M]	1	2	4	P60709	P60709 [257-284]	Actin, cytoplasmic 1 OS=Homo sapiens OX=9606 GN=ACTB PE=1 SV=1			0	3247.46							3	1083.15	56.6935
High	[R].DGFIDKEDLHDMLASLGK.[N]		1	3	2	O14950	O14950 [46-63]	Myosin regulatory light chain 12B OS=Homo sapiens OX=9606 GN=MYL12B PE=1 SV=2			1	2003.97		14769778		9.19432e+06	5.81322e+06		3	668.664	55.1425
High	[K].SLNNQFASFIDKVR.[F]		1	1	8	P04264	P04264 [186-199]	Keratin, type II cytoskeletal 1 OS=Homo sapiens OX=9606 GN=KRT1 PE=1 SV=6			1	1638.86	5.76036e+06	31177340	1.25146e+08		8.184e+06	1.10152e+08	3	546.956	53.814
High	[R].LTADLSAETLQAR.[R]		1	1	5	Q9UN81	Q9UN81 [249-261]	LINE-1 retrotransposable element ORF1 protein OS=Homo sapiens OX=9606 GN=L1RE1 PE=1 SV=1			0	1388.74	9.89568e+06	6522143	2.9911e+07			2.60024e+07	2	694.873	41.4137
High	[R].HSQYHVDGSLEKDR.[T]		1	1	5	Q96HS1	Q96HS1 [105-118]	Serine/threonine-protein phosphatase PGAM5, mitochondrial OS=Homo sapiens OX=9606 GN=PGAM5 PE=1 SV=2			1	1670.79	1.3173e+07	14782369	1.68663e+06				3	557.601	16.8066
High	[R].VALENDDRSEEEKYTAVQR.[N]		1	1	9	Q99700	Q99700 [458-476]	Ataxin-2 OS=Homo sapiens OX=9606 GN=ATXN2 PE=1 SV=2			2	2252.08		98852518	1.62931e+08	4.58369e+07	3.63257e+07	1.04552e+08	3	751.363	29.1642
High	[K].LCYVALDFEQEMATAASSSSLEK.[S]	1xCarbamidomethyl [C2]	1	3	15	P60709	P60709 [216-238]	Actin, cytoplasmic 1 OS=Homo sapiens OX=9606 GN=ACTB PE=1 SV=1			0	2550.17		1.3446e+08	1.17457e+08	3.61873e+08	1.42509e+08	6.02675e+07	3	850.73	53.9379
High	[K].YEELQVTAGR.[H]		1	3	3	P02538	P02538 [360-369]	Keratin, type II cytoskeletal 6A OS=Homo sapiens OX=9606 GN=KRT6A PE=1 SV=3			0	1165.58	6.08749e+08	44509432	9.00474e+06	5.10317e+07	4.81801e+07		2	583.296	31.8183
High	[K].LDELRDEGK.[A]		1	1	1	P02768	P02768 [206-214]	Albumin OS=Homo sapiens OX=9606 GN=ALB PE=1 SV=2			1	1074.54	1.8665e+08	16058993					2	537.775	16.4007
High	[K].EFEKDKDDDEVFEK.[K]		1	1	2	Q04637	Q04637 [850-863]	Eukaryotic translation initiation factor 4 gamma 1 OS=Homo sapiens OX=9606 GN=EIF4G1 PE=1 SV=4			2	1772.79			2.6125e+07			1.60831e+07	3	591.601	20.0592
High	[K].NSMIALVDNLASK.[E]		1	1	1	O94832	O94832 [570-582]	Unconventional myosin-Id OS=Homo sapiens OX=9606 GN=MYO1D PE=1 SV=2			0	1375.72	2.7097e+06	19446006		3.82887e+07	2.00175e+07		2	688.367	54.7934
High	[K].VIQYLAYVASSHK.[S]		1	1	13	P35579	P35579 [187-199]	Myosin-9 OS=Homo sapiens OX=9606 GN=MYH9 PE=1 SV=4			0	1478.8		490813136		4.38562e+08	1.5077e+08		3	493.605	44.5245
High	[R].NTGESASQLLDAETAER.[L]		1	1	2	Q92614	Q92614 [1303-1319]	Unconventional myosin-XVIIIa OS=Homo sapiens OX=9606 GN=MYO18A PE=1 SV=3			0	1791.84							2	896.422	42.7798
High	[K].SPYQEFTDHLVK.[T]		1	1	17	P15880	P15880 [264-275]	Small ribosomal subunit protein uS5 OS=Homo sapiens OX=9606 GN=RPS2 PE=1 SV=2			0	1463.72	4.94665e+08	930300584	4.36346e+08	1.90655e+08	8.44775e+07	4.2272e+08	3	488.577	46.6484
High	[K].GADNDGSGSESGYTTPK.[K]		1	1	8	Q7Z417	Q7Z417 [206-222]	FMR1-interacting protein NUFIP2 OS=Homo sapiens OX=9606 GN=NUFIP2 PE=1 SV=1			0	1642.68	1.29209e+08	1.79889e+08	3.11205e+08	5.68363e+07	1.46311e+08	2.59284e+08	2	821.845	20.134
High	[K].YSTPTYTGGQSESHVQSASEDTVTER.[V]		1	1	3	Q7Z2T5	Q7Z2T5 [691-716]	TRMT1-like protein OS=Homo sapiens OX=9606 GN=TRMT1L PE=1 SV=2			0	2817.24	5.20027e+06	9535939					3	939.754	32.9083
High	[K].GLSEDTTEETLK.[E]		1	1	5	P19338	P19338 [578-589]	Nucleolin OS=Homo sapiens OX=9606 GN=NCL PE=1 SV=3			0	1322.63	3.11048e+07	56218600			1.00606e+07		2	661.82	30.1381
High	[K].SQLDIIIHSLKK.[C]		1	1	2	P13010	P13010 [145-156]	X-ray repair cross-complementing protein 5 OS=Homo sapiens OX=9606 GN=XRCC5 PE=1 SV=3			1	1394.84	9.02378e+06	19319694		4.49429e+06	5.63937e+06		3	465.617	47.3984
High	[R].NKLDHYAIIK.[F]		1	1	3	P62750	P62750 [69-78]	Large ribosomal subunit protein uL23 OS=Homo sapiens OX=9606 GN=RPL23A PE=1 SV=1			1	1214.69	1.11371e+07	20773152				1.74887e+06	2	607.848	25.5595
High	[K].KPAEDEWGKTPDAMK.[A]	1xOxidation [M14]	1	1	4	P02792	P02792 [84-98]	Ferritin light chain OS=Homo sapiens OX=9606 GN=FTL PE=1 SV=2			1	1718.81				1.27081e+08	1.61484e+08	1.06164e+08	3	573.606	19.5739
High	[K].AQIHSCISR.[H]	1xCarbamidomethyl [C6]	1	1	7	Q13772	Q13772 [50-58]	Nuclear receptor coactivator 4 OS=Homo sapiens OX=9606 GN=NCOA4 PE=1 SV=1			0	1071.54				9.79795e+09	8.73934e+09	9.52766e+08	3	357.85	13.8806
High	[K].SGYAFVDCPDEHWAMK.[A]	1xCarbamidomethyl [C8]; 1xOxidation [M15]	1	1	9	Q9NZI8	Q9NZI8 [37-52]	Insulin-like growth factor 2 mRNA-binding protein 1 OS=Homo sapiens OX=9606 GN=IGF2BP1 PE=1 SV=2			0	1928.79	2.16689e+07	11966164	1.14744e+08			7.12037e+07	2	964.903	44.4899
High	[R].DMVGIAQTGSGK.[T]		1	1	5	Q92841	Q92841 [210-221]	Probable ATP-dependent RNA helicase DDX17 OS=Homo sapiens OX=9606 GN=DDX17 PE=1 SV=2			0	1163.57	5.15894e+07	52628144		4.12804e+07	2.14441e+07		2	582.289	30.4702
High	[R].ASHTAPQVLFSHR.[E]		1	1	5	O15144	O15144 [191-203]	Actin-related protein 2/3 complex subunit 2 OS=Homo sapiens OX=9606 GN=ARPC2 PE=1 SV=1			0	1450.75	1.39418e+06	2.89367e+07	2.35154e+06	5.92319e+07	9.97776e+06		3	484.256	25.0266
High	[R].VFLQDHCLAEGYGTK.[K]	1xCarbamidomethyl [C7]	1	2	5	A0AAG2UWQ9	A0AAG2UWQ9 [474-488]	NF-kappa-B-repressing factor OS=Homo sapiens OX=9606 GN=NKRF PE=4 SV=1			0	1737.83	1.39368e+07	8.97201e+06	1.35025e+07	1.10919e+06		1.02197e+07	2	869.418	39.5049
High	[K].LAASIAPEIYGHEDVKK.[A]		1	1	1	P33993	P33993 [336-352]	DNA replication licensing factor MCM7 OS=Homo sapiens OX=9606 GN=MCM7 PE=1 SV=4			1	1840.98							3	614.334	34.5435
High	[K].NGMPVEPKPEPEKHK.[D]		1	1	1	Q13772	Q13772 [440-454]	Nuclear receptor coactivator 4 OS=Homo sapiens OX=9606 GN=NCOA4 PE=1 SV=1			1	1716.87							3	572.963	14.1247
High	[K].VGAAEIISR.[I]		1	1	2	O75533	O75533 [844-852]	Splicing factor 3B subunit 1 OS=Homo sapiens OX=9606 GN=SF3B1 PE=1 SV=3			0	915.526			6.20994e+07			1.63619e+08	2	458.266	22.3882
High	[R].KDELSDWSLAGEDDRDSR.[H]		1	1	18	P51114	P51114 [416-433]	RNA-binding protein FXR1 OS=Homo sapiens OX=9606 GN=FXR1 PE=1 SV=3			2	2093.94	8.12327e+07	1.05945e+08	1.05782e+08	3.30725e+07	5.83381e+07	1.10181e+08	3	698.65	40.8501
High	[K].VNGVDDAANFR.[T]		1	1	3	O43795	O43795 [242-252]	Unconventional myosin-Ib OS=Homo sapiens OX=9606 GN=MYO1B PE=1 SV=3			0	1177.56	2.64499e+07	135931712	1.89024e+07	8.45659e+07	4.4762e+07	3.58306e+07	2	589.283	31.6839
High	[R].TTSSANNPNLMYQDECDR.[R]	1xCarbamidomethyl [C16]	1	1	2	Q92841	Q92841 [569-586]	Probable ATP-dependent RNA helicase DDX17 OS=Homo sapiens OX=9606 GN=DDX17 PE=1 SV=2			0	2115.87	6.3852e+06	4.77296e+06					2	1058.44	33.2573
High	[R].AFVHWYVGEGMEEGEFSEAR.[E]	1xOxidation [M11]	2	6	13	P68363; Q9BQE3	P68363 [403-422]; Q9BQE3 [403-422]	Tubulin alpha-1B chain OS=Homo sapiens OX=9606 GN=TUBA1B PE=1 SV=1 Tubulin alpha-1C chain OS=Homo sapiens OX=9606 GN=TUBA1C PE=1 SV=1			0	2346.01	4.72061e+06	1.70289e+07	3.82722e+06	5.62172e+07	8.99037e+07	7.79315e+07	3	782.676	40.9124
High	[R].GFAFVTFDDHDSVDK.[I]		1	3	12	P09651	P09651 [147-161]	Heterogeneous nuclear ribonucleoprotein A1 OS=Homo sapiens OX=9606 GN=HNRNPA1 PE=1 SV=5			0	1699.76	1.61049e+08	1.63211e+08	1.01902e+08	2.65771e+07	8.96736e+07	1.32051e+08	3	567.258	52.2386
High	[K].VNGRPLEMIEPR.[T]		1	1	8	P62249	P62249 [34-45]	Small ribosomal subunit protein uS9 OS=Homo sapiens OX=9606 GN=RPS16 PE=1 SV=2			0	1410.75	4.74197e+07	91501032		1.06637e+07	1.86592e+07		3	470.922	35.5772
High	[R].FGQAATMEGIGAIGGTPPAFNR.[A]	1xOxidation [M7]	1	1	26	Q15233	Q15233 [435-456]	Non-POU domain-containing octamer-binding protein OS=Homo sapiens OX=9606 GN=NONO PE=1 SV=4			0	2179.06	5.99371e+08	764208584	2.31982e+09	6.9794e+07	3.33266e+08	1.72387e+09	2	1090.03	52.4749
High	[R].HQEGEIFDTEK.[E]		1	1	5	Q02878	Q02878 [227-237]	Large ribosomal subunit protein eL6 OS=Homo sapiens OX=9606 GN=RPL6 PE=1 SV=3			0	1332.61	2.56823e+07	51803380	690913			4.16133e+06	2	666.807	25.032
High	[R].VTGEADVEFATHEDAVAAMSK.[D]		1	1	4	P31943	P31943 [327-347]	Heterogeneous nuclear ribonucleoprotein H OS=Homo sapiens OX=9606 GN=HNRNPH1 PE=1 SV=4			0	2178	1.48702e+07			4.40443e+06	5.55468e+06		3	726.676	46.4512
High	[R].GLCAIAQAESLR.[Y]	1xCarbamidomethyl [C3]	1	1	17	P23396	P23396 [95-106]	Small ribosomal subunit protein uS3 OS=Homo sapiens OX=9606 GN=RPS3 PE=1 SV=2			0	1288.67	1.59308e+08	339094894	3.46032e+08	3.30268e+08	3.92319e+08	5.29433e+08	2	644.839	46.0274
High	[K].SSVNCPFSSQDMK.[Y]	1xCarbamidomethyl [C5]	1	1	4	Q08211	Q08211 [1025-1037]	ATP-dependent RNA helicase A OS=Homo sapiens OX=9606 GN=DHX9 PE=1 SV=4			0	1486.63	6.84254e+07	32685162		6.22799e+07			2	743.82	33.7259
High	[K].RMATEVAADALGEEWK.[G]	1xOxidation [M2]	1	1	2	P62753	P62753 [31-46]	Small ribosomal subunit protein eS6 OS=Homo sapiens OX=9606 GN=RPS6 PE=1 SV=1			1	1792.85			1.49592e+07			1.29457e+07	3	598.289	34.3329
High	[K].ADLINNLGTIAK.[SF]		2	4	7	P07900; P08238	P07900 [101-112]; P08238 [96-107]	Heat shock protein HSP 90-alpha OS=Homo sapiens OX=9606 GN=HSP90AA1 PE=1 SV=5 Heat shock protein HSP 90-beta OS=Homo sapiens OX=9606 GN=HSP90AB1 PE=1 SV=4			0	1242.71	1.57146e+06	134619144	8.93481e+07	1.14836e+08	5.91987e+07	1.69112e+08	2	621.855	48.9181
High	[K].EEVKLEAHIR.[V]		2	2	2	Q9Y6M1; O00425	Q9Y6M1 [506-515]; O00425 [484-493]	Insulin-like growth factor 2 mRNA-binding protein 2 OS=Homo sapiens OX=9606 GN=IGF2BP2 PE=1 SV=2 Insulin-like growth factor 2 mRNA-binding protein 3 OS=Homo sapiens OX=9606 GN=IGF2BP3 PE=1 SV=2			1	1223.67	1.42693e+07	27402200					3	408.563	22.2077
High	[R].KIFVGTK.[G]		1	1	1	P62701	P62701 [128-134]	Small ribosomal subunit protein eS4, X isoform OS=Homo sapiens OX=9606 GN=RPS4X PE=1 SV=2			1	792.498	1.20854e+08	183705872		1.31978e+08	1.8541e+08		2	396.753	14.0491
High	[K].IRELESQISELQEDLESER.[A]		1	1	6	P35579	P35579 [1106-1124]	Myosin-9 OS=Homo sapiens OX=9606 GN=MYH9 PE=1 SV=4			1	2303.14		216966344	2.02772e+07	7.30001e+07		3.06295e+06	2	1152.07	54.4427
High	[R].APSTYGGGLSVSSR.[F]		1	1	5	P08779	P08779 [42-55]	Keratin, type I cytoskeletal 16 OS=Homo sapiens OX=9606 GN=KRT16 PE=1 SV=4			0	1338.66	2.2732e+08	18291632		1.08556e+07			2	669.836	30.6369
High	[K].SGDWVCPNPSCGNMNFAR.[R]	2xCarbamidomethyl [C6; C11]	1	1	17	Q92804	Q92804 [355-372]	TATA-binding protein-associated factor 2N OS=Homo sapiens OX=9606 GN=TAF15 PE=1 SV=1			0	2068.84	1.30821e+08	121459966		2.01732e+07	5.37853e+07		2	1034.93	49.2317
High	[R].LTEMETLQSQLMAEK.[L]	1xOxidation [M]	1	1	7	P35579	P35579 [868-882]	Myosin-9 OS=Homo sapiens OX=9606 GN=MYH9 PE=1 SV=4			0	1767.85	1.54426e+06	138433466		8.05224e+07	3.70201e+07		2	884.424	46.3577
High	[K].EVAGAKPHITAAEGK.[L]		1	1	1	Q16891	Q16891 [316-330]	MICOS complex subunit MIC60 OS=Homo sapiens OX=9606 GN=IMMT PE=1 SV=1			0	1478.8							3	493.603	13.8166
High	[R].TIVITSHPGQIVK.[H]		1	1	2	P31689	P31689 [284-296]	DnaJ homolog subfamily A member 1 OS=Homo sapiens OX=9606 GN=DNAJA1 PE=1 SV=2			0	1392.82					5.97615e+07		2	696.914	31.0078
High	[K].NQVAMNPTNTVFDAK.[R]		1	1	5	P11142	P11142 [57-71]	Heat shock cognate 71 kDa protein OS=Homo sapiens OX=9606 GN=HSPA8 PE=1 SV=1			0	1649.8	2.21255e+07	26391644		1.15062e+08	7.49245e+07		2	825.401	41.9411
High	[K].YIMQYIAAITNPSQR.[A]		1	1	3	O94832	O94832 [114-128]	Unconventional myosin-Id OS=Homo sapiens OX=9606 GN=MYO1D PE=1 SV=2			0	1768.91				1.94463e+07			2	884.954	55.9797
High	[R].ELQTAQAQLSEWR.[R]		1	1	2	Q7Z406	Q7Z406 [1382-1394]	Myosin-14 OS=Homo sapiens OX=9606 GN=MYH14 PE=1 SV=2			0	1559.78							2	780.393	46.1091
High	[R].INEMVHFDLPGQEERER.[L]		1	1	1	Q9NVI7	Q9NVI7 [515-531]	ATPase family AAA domain-containing protein 3A OS=Homo sapiens OX=9606 GN=ATAD3A PE=1 SV=2			1	2099							3	700.341	43.9581
High	[R].VIQPHGGGSNPLEGTQHLQDVPYVMVR.[E]		1	1	1	Q14126	Q14126 [991-1017]	Desmoglein-2 OS=Homo sapiens OX=9606 GN=DSG2 PE=1 SV=2			0	2928.48							4	732.873	49.1352
High	[K].NLTEQNSYSNIPHEGK.[H]		1	2	3	Q9NZB2	Q9NZB2 [411-426]	Constitutive coactivator of PPAR-gamma-like protein 1 OS=Homo sapiens OX=9606 GN=FAM120A PE=1 SV=2			0	1830.86	1.44215e+07	17167044					2	915.935	29.1083
High	[K].GQVCVMIHSGSR.[G]	1xCarbamidomethyl [C4]; 1xOxidation [M6]	1	1	11	Q9Y3I0	Q9Y3I0 [252-263]	RNA-splicing ligase RtcB homolog OS=Homo sapiens OX=9606 GN=RTCB PE=1 SV=1			0	1346.63	1.83557e+08	153334904	6.42598e+08	2.77487e+08	2.70881e+08	6.46475e+08	3	449.548	18.5936
High	[K].LLMMAGIDDCYTSAR.[G]	1xCarbamidomethyl [C10]; 2xOxidation [M3; M4]	1	1	6	P15880	P15880 [213-227]	Small ribosomal subunit protein uS5 OS=Homo sapiens OX=9606 GN=RPS2 PE=1 SV=2			0	1748.77	1.81303e+07	24294118	1.54508e+08	3.28157e+06	2.6532e+07	1.82602e+08	2	874.886	39.5398
High	[R].ETNLDSLPLVDTHSK.[R]		1	1	39	P08670	P08670 [425-439]	Vimentin OS=Homo sapiens OX=9606 GN=VIM PE=1 SV=4			0	1668.84	6.21195e+07	1275433725	2.42475e+07	1.36234e+09	9.59829e+08	6.6862e+07	2	834.925	45.2419
High	[K].AALRPTDVVLEVGPGTGNMTVK.[L]	1xOxidation [M19]	1	1	3	Q9UNQ2	Q9UNQ2 [52-73]	Dimethyladenosine transferase OS=Homo sapiens OX=9606 GN=DIMT1 PE=1 SV=1			0	2241.19			8.85152e+06			8.95267e+06	3	747.736	35.1743
High	[K].GYGYGQGAGTLNMDR.[G]		1	1	4	Q16527	Q16527 [70-84]	Cysteine and glycine-rich protein 2 OS=Homo sapiens OX=9606 GN=CSRP2 PE=1 SV=3			0	1559.69	2.12907e+07	12410928		1.28739e+07	1.15891e+07		2	780.349	38.6671
High	[K].LGNIEFKPESR.[V]		1	1	9	O43795	O43795 [281-291]	Unconventional myosin-Ib OS=Homo sapiens OX=9606 GN=MYO1B PE=1 SV=3			0	1289.68	9.86726e+06	320357888		2.97211e+08	1.26028e+08		3	430.566	31.8471
High	[K].VLHEAEGHIVTCETNTGEVYR.[G]	1xCarbamidomethyl [C12]	1	1	2	P62318	P62318 [9-29]	Small nuclear ribonucleoprotein Sm D3 OS=Homo sapiens OX=9606 GN=SNRPD3 PE=1 SV=1			0	2414.14	3.35574e+06	3849012				5.1771e+06	3	805.383	31.6816
High	[R].ASSLNENVDHSALLK.[L]		1	1	2	Q96SB3	Q96SB3 [98-112]	Neurabin-2 OS=Homo sapiens OX=9606 GN=PPP1R9B PE=1 SV=3			0	1597.82		3.21604e+07		4.45104e+07			2	799.417	32.2143
High	[R].AIGGGLSSVGGGSSTIK.[Y]		1	2	8	P02538	P02538 [534-550]	Keratin, type II cytoskeletal 6A OS=Homo sapiens OX=9606 GN=KRT6A PE=1 SV=3			0	1447.78	2.84166e+08	25297760		2.07446e+07	2.0125e+07		2	724.392	34.8115
High	[R].KAQCPIVER.[L]	1xCarbamidomethyl [C4]	1	1	8	P46782	P46782 [63-71]	Small ribosomal subunit protein uS7 OS=Homo sapiens OX=9606 GN=RPS5 PE=1 SV=4			1	1100.59	6.00233e+07	117568012	1.21859e+07	2.12887e+07	7.33605e+07	1.31263e+07	2	550.798	14.1222
High	[K].FTDSAIAMNSK.[V]		1	1	2	Q8WWM7	Q8WWM7 [208-218]	Ataxin-2-like protein OS=Homo sapiens OX=9606 GN=ATXN2L PE=1 SV=2			0	1184.56	3.98512e+07	32646844		2.16537e+07	8.09548e+06		2	592.784	31.0229
High	[R].KYGGPPPDSVYSGQQPSVGTEIFVGK.[I]		1	1	6	O60506	O60506 [143-168]	Heterogeneous nuclear ribonucleoprotein Q OS=Homo sapiens OX=9606 GN=SYNCRIP PE=1 SV=2			1	2694.34	2.9774e+07	50256540	5.27847e+07	3.97458e+06	1.58893e+07	3.72073e+07	3	898.782	48.4055
High	[R].GGCITLISSEGYVSSK.[Y]	1xCarbamidomethyl [C3]	1	1	2	P01833	P01833 [62-77]	Polymeric immunoglobulin receptor OS=Homo sapiens OX=9606 GN=PIGR PE=1 SV=4			0	1657.81	2.11822e+07	1.09238e+06	2.60445e+07		1.96486e+06		2	829.41	46.4146
High	[K].RPETVATQFK.[M]		1	1	3	O00159	O00159 [596-605]	Unconventional myosin-Ic OS=Homo sapiens OX=9606 GN=MYO1C PE=1 SV=4			0	1176.64	817271	62661308		3.39846e+07	1.92245e+07		2	588.822	20.1095
High	[R].LAETQEEISAEVAAK.[A]		1	1	4	Q9Y383	Q9Y383 [108-122]	Putative RNA-binding protein Luc7-like 2 OS=Homo sapiens OX=9606 GN=LUC7L2 PE=1 SV=2			0	1588.81	8.23935e+06	14508690			1.18201e+07		2	794.905	38.2442
High	[R].IINEPTAAAIAYGLDKR.[E]		1	1	4	P11021	P11021 [198-214]	Endoplasmic reticulum chaperone BiP OS=Homo sapiens OX=9606 GN=HSPA5 PE=1 SV=2			1	1816			3.58835e+07			3.38163e+07	3	606.004	38.5872
High	[K].ACQSIYPLHDVFVR.[K]	1xCarbamidomethyl [C2]	1	1	12	P61247	P61247 [200-213]	Small ribosomal subunit protein eS1 OS=Homo sapiens OX=9606 GN=RPS3A PE=1 SV=2			0	1704.85	1.77273e+08	291651128	2.55928e+08	1.06859e+08	9.62654e+07	2.56998e+08	3	568.956	49.4645
High	[K].GFALVGVGSEASSK.[K]		1	1	5	Q16630	Q16630 [125-138]	Cleavage and polyadenylation specificity factor subunit 6 OS=Homo sapiens OX=9606 GN=CPSF6 PE=1 SV=2			0	1308.68	7.21999e+06	7.07804e+06	1.75981e+07		1.10865e+06	1.3202e+07	2	654.844	43.3091
High	[K].NQLTSNPENTVFDAK.[R]		1	1	6	P11021	P11021 [82-96]	Endoplasmic reticulum chaperone BiP OS=Homo sapiens OX=9606 GN=HSPA5 PE=1 SV=2			0	1677.81	1.31204e+07	35788463	2.38995e+07	1.154e+07	3.44303e+06	3.29203e+07	2	839.408	40.9661
High	[R].YESLTDPSKLDSGK.[E]		2	4	4	P07900; P08238	P07900 [61-74]; P08238 [56-69]	Heat shock protein HSP 90-alpha OS=Homo sapiens OX=9606 GN=HSP90AA1 PE=1 SV=5 Heat shock protein HSP 90-beta OS=Homo sapiens OX=9606 GN=HSP90AB1 PE=1 SV=4			1	1539.75							2	770.381	32.0208
High	[K].KYDAFLASESLIK.[Q]		1	1	4	P62906	P62906 [106-118]	Large ribosomal subunit protein uL1 OS=Homo sapiens OX=9606 GN=RPL10A PE=1 SV=2			1	1484.8			1.04933e+08			9.64418e+07	2	742.903	38.6536
High	[R].TEAPSATGQASSLLGGR.[L]		1	2	4	P39060	P39060 [1711-1727]	Collagen alpha-1(XVIII) chain OS=Homo sapiens OX=9606 GN=COL18A1 PE=1 SV=5			0	1602.81	8.01344e+06	8940262		8.48606e+06	1.42555e+07		2	801.908	39.2947
High	[K].KLLMMAGIDDCYTSAR.[G]	1xCarbamidomethyl [C11]; 2xOxidation [M4; M5]	1	1	7	P15880	P15880 [212-227]	Small ribosomal subunit protein uS5 OS=Homo sapiens OX=9606 GN=RPS2 PE=1 SV=2			1	1876.86	1.46649e+07	23246712	1.2739e+08		9.85881e+06	1.11944e+08	3	626.292	26.6884
High	[K].FEHCNFNDVTTR.[L]	1xCarbamidomethyl [C4]	1	1	1	P13987	P13987 [67-78]	CD59 glycoprotein OS=Homo sapiens OX=9606 GN=CD59 PE=1 SV=1			0	1539.66		26070222					2	770.335	29.1248
High	[K].AAIDWFDGKEFHGNIIK.[V]		1	1	16	Q92804	Q92804 [298-314]	TATA-binding protein-associated factor 2N OS=Homo sapiens OX=9606 GN=TAF15 PE=1 SV=1			1	1960.99	9.72037e+07	252591460	4.70066e+08		1.11156e+08	4.65131e+08	3	654.34	53.0881
High	[R].ATGEADVEFVTHEDAVAAMSK.[D]	1xOxidation [M19]	1	1	3	P31942	P31942 [233-253]	Heterogeneous nuclear ribonucleoprotein H3 OS=Homo sapiens OX=9606 GN=HNRNPH3 PE=1 SV=2			0	2194			1.05713e+08			1.68067e+08	3	732.003	32.6039
High	[K].VSMSSQNDGFFAVHLK.[E]	1xOxidation [M3]	1	1	2	O43795	O43795 [1037-1052]	Unconventional myosin-Ib OS=Homo sapiens OX=9606 GN=MYO1B PE=1 SV=3			0	1782.85		36684423		2.9383e+06			3	594.954	44.2851
High	[K].KGPGLAVQSGDK.[T]		1	1	8	Q96PK6	Q96PK6 [153-164]	RNA-binding protein 14 OS=Homo sapiens OX=9606 GN=RBM14 PE=1 SV=2			1	1156.63	1.09277e+08	118548664	2.06155e+07	4.07999e+07	6.17241e+07	5.06958e+07	2	578.82	14.5053
High	[K].DKFTDSAIAMNSK.[V]		1	1	10	Q8WWM7	Q8WWM7 [206-218]	Ataxin-2-like protein OS=Homo sapiens OX=9606 GN=ATXN2L PE=1 SV=2			1	1427.68	2.27786e+08	204673135	2.13433e+07	2.59818e+08	1.47219e+08	1.10137e+07	2	714.345	32.6496
High	[R].TGIDLGTTGR.[L]		1	1	4	Q14498	Q14498 [347-356]	RNA-binding protein 39 OS=Homo sapiens OX=9606 GN=RBM39 PE=1 SV=2			0	990.521	4.80864e+07	64080944	9.34736e+07	1.64949e+07	4.06452e+07	8.00179e+07	2	495.765	29.3185
High	[K].RVGIVAWHPTAR.[N]		1	1	2	Q9ULV4	Q9ULV4 [132-143]	Coronin-1C OS=Homo sapiens OX=9606 GN=CORO1C PE=1 SV=1			1	1362.78		10582230		8.07242e+06			3	454.93	28.9762
High	[K].KESKEEETSIDVAGKPNEVTK.[A]		1	1	2	P53985	P53985 [459-479]	Monocarboxylate transporter 1 OS=Homo sapiens OX=9606 GN=SLC16A1 PE=1 SV=3			2	2318.17							3	773.397	20.5555
High	[K].NHEEEMK.[ANDE]		2	6	1	P13645; P13646	P13645 [286-292]; P13646 [242-248]	Keratin, type I cytoskeletal 10 OS=Homo sapiens OX=9606 GN=KRT10 PE=1 SV=6 Keratin, type I cytoskeletal 13 OS=Homo sapiens OX=9606 GN=KRT13 PE=1 SV=4			0	916.383	9.33303e+06						2	458.695	5.8765
High	[K].AMVNKDDIQK.[M]	1xOxidation [M2]	1	1	3	P35580	P35580 [69-78]	Myosin-10 OS=Homo sapiens OX=9606 GN=MYH10 PE=1 SV=3			1	1177.59	1.29734e+06	48753077	2.27949e+07	5.29382e+07	2.15665e+07	1.88819e+07	2	589.298	12.2601
High	[K].LATQLTGPVMPVR.[N]	1xOxidation [M10]	1	1	6	P26373	P26373 [146-158]	Large ribosomal subunit protein eL13 OS=Homo sapiens OX=9606 GN=RPL13 PE=1 SV=4			0	1398.78	3.5236e+07	9.97842e+07	3.09611e+08		3.38163e+07	3.0155e+08	2	699.893	37.3923
High	[R].EEAETPAEATGKPQR.[D]		1	1	2	Q8N9T8	Q8N9T8 [593-607]	Protein KRI1 homolog OS=Homo sapiens OX=9606 GN=KRI1 PE=1 SV=3			0	1613.78							2	807.392	15.0749
High	[K].YSHEVLSEENFK.[V]		1	1	1	Q7Z2W4	Q7Z2W4 [108-119]	Zinc finger CCCH-type antiviral protein 1 OS=Homo sapiens OX=9606 GN=ZC3HAV1 PE=1 SV=3			0	1481.69	8.88772e+06	14618710					3	494.569	32.005
High	[K].HEAMITDLEER.[L]		1	1	1	P35579	P35579 [1025-1035]	Myosin-9 OS=Homo sapiens OX=9606 GN=MYH9 PE=1 SV=4			0	1343.63	5.06335e+06	61582216		6.6244e+07	1.27694e+07	1.0414e+06	2	672.316	33.5634
High	[K].NMSVHLSPCFR.[D]	1xCarbamidomethyl [C9]	1	1	11	P62280	P62280 [108-118]	Small ribosomal subunit protein uS17 OS=Homo sapiens OX=9606 GN=RPS11 PE=1 SV=3			0	1347.63	8.60741e+07	76396948		4.62277e+07	3.47522e+07		2	674.319	38.184
High	[K].RHEMPPHIYAITDTAYR.[S]	1xOxidation [M4]	1	1	1	P35579	P35579 [143-159]	Myosin-9 OS=Homo sapiens OX=9606 GN=MYH9 PE=1 SV=4			1	2087.01		8533733					4	522.508	31.2169
High	[K].NCLTNFHGMDLTR.[D]	1xCarbamidomethyl [C2]	1	1	8	P61247	P61247 [95-107]	Small ribosomal subunit protein eS1 OS=Homo sapiens OX=9606 GN=RPS3A PE=1 SV=2			0	1578.72	1.07629e+08	112590402		5.58962e+07	3.5545e+07		3	526.91	43.9186
High	[K].KVEAQLQELQVK.[F]		1	1	7	P35579	P35579 [1249-1260]	Myosin-9 OS=Homo sapiens OX=9606 GN=MYH9 PE=1 SV=4			1	1412.81	1.18763e+07	214049622		2.85891e+08	1.43171e+08		2	706.908	32.2159
High	[K].LLSELDQQSTEMPR.[T]		1	1	3	O95793	O95793 [552-565]	Double-stranded RNA-binding protein Staufen homolog 1 OS=Homo sapiens OX=9606 GN=STAU1 PE=1 SV=2			0	1646.81	9.51467e+06	8422605	1.66672e+06		1.24318e+06		2	823.907	43.7114
High	[R].ELEDVTESAESMNR.[E]		1	1	1	Q7Z406	Q7Z406 [1923-1936]	Myosin-14 OS=Homo sapiens OX=9606 GN=MYH14 PE=1 SV=2			0	1609.7							2	805.355	39.0334
High	[R].LHSLLGDYYQAIK.[V]		1	1	2	Q9Y262	Q9Y262 [280-292]	Eukaryotic translation initiation factor 3 subunit L OS=Homo sapiens OX=9606 GN=EIF3L PE=1 SV=1			0	1520.81			1.65797e+07			1.01456e+07	3	507.609	40.2757
High	[R].NRPAPYSRPK.[Q]		1	1	3	Q86V81	Q86V81 [72-81]	THO complex subunit 4 OS=Homo sapiens OX=9606 GN=ALYREF PE=1 SV=3			0	1185.65	9.61479e+06	23315660			4.59447e+06		3	395.888	8.0592
High	[K].DLEAQIEAANK.[A]		1	1	2	P35580	P35580 [1628-1638]	Myosin-10 OS=Homo sapiens OX=9606 GN=MYH10 PE=1 SV=3			0	1201.61		69820072		2.43471e+07	1.32602e+07		2	601.307	43.197
High	[K].NEHRPASALVNPLAR.[G]		1	1	1	O15027	O15027 [325-339]	Protein transport protein Sec16A OS=Homo sapiens OX=9606 GN=SEC16A PE=1 SV=4			0	1644.89							3	548.969	22.7076
High	[K].GEGAGPPPPLPPAQPGAEGGGDR.[G]		2	2	11	Q5T9A4; Q9NVI7	Q5T9A4 [13-35]; Q9NVI7 [13-35]	ATPase family AAA domain-containing protein 3B OS=Homo sapiens OX=9606 GN=ATAD3B PE=1 SV=1 ATPase family AAA domain-containing protein 3A OS=Homo sapiens OX=9606 GN=ATAD3A PE=1 SV=2			0	2081	5.93679e+07	1.55028e+07		2.57459e+07	3.16417e+07	1.90863e+06	2	1041.01	33.9718
High	[R].TYNASITLQQQLK.[E]		1	1	2	P11387	P11387 [591-603]	DNA topoisomerase 1 OS=Homo sapiens OX=9606 GN=TOP1 PE=1 SV=2			0	1507.81	8.2746e+06	16651641					2	754.409	41.1336
High	[K].ADFCIIHYAGK.[V]	1xCarbamidomethyl [C4]	2	2	15	P35580; P35579	P35580 [573-583]; P35579 [566-576]	Myosin-10 OS=Homo sapiens OX=9606 GN=MYH10 PE=1 SV=3 Myosin-9 OS=Homo sapiens OX=9606 GN=MYH9 PE=1 SV=4			0	1294.62	1.77535e+07	405819540		4.60829e+08	1.92755e+08		2	647.816	43.5983
High	[K].NCIVLIDSTPYR.[Q]	1xCarbamidomethyl [C2]	1	1	9	P62241	P62241 [99-110]	Small ribosomal subunit protein eS8 OS=Homo sapiens OX=9606 GN=RPS8 PE=1 SV=2			0	1450.74	6.92632e+07	188113616	2.49288e+08	2.92783e+07	6.19812e+07	2.28042e+08	2	725.869	49.7099
High	[R].RQEEEAGALEAGEEAR.[R]		1	1	2	Q7Z406	Q7Z406 [1396-1411]	Myosin-14 OS=Homo sapiens OX=9606 GN=MYH14 PE=1 SV=2			1	1744.81		8.34269e+06		5.45367e+06			3	582.274	24.8271
High	[K].KLASQGDSISSQLGPIHPPPR.[T]		1	1	2	Q92945	Q92945 [122-142]	Far upstream element-binding protein 2 OS=Homo sapiens OX=9606 GN=KHSRP PE=1 SV=4			1	2185.17		958203	1.55411e+07			1.73061e+07	4	547.049	27.0439
High	[R].SLPIYSPEKVEEYR.[N]		1	1	3	O43795	O43795 [60-73]	Unconventional myosin-Ib OS=Homo sapiens OX=9606 GN=MYO1B PE=1 SV=3			1	1709.87		88652074	928176	7.51299e+06			2	855.44	42.9245
High	[K].IECVSAETTEDCIAK.[I]	2xCarbamidomethyl [C3; C12]	1	1	1	P02787	P02787 [385-399]	Serotransferrin OS=Homo sapiens OX=9606 GN=TF PE=1 SV=4			0	1725.77	7.34476e+06						2	863.387	34.0861
High	[R].NHPQMIAVLVDK.[M]		1	1	6	Q09161	Q09161 [596-607]	Nuclear cap-binding protein subunit 1 OS=Homo sapiens OX=9606 GN=NCBP1 PE=1 SV=1			0	1364.74	3.05076e+07	29179494	1.27467e+08	1.51768e+07	1.00313e+07	1.06852e+08	2	682.871	38.9989
High	[R].HGSGLGHSSSHGQHGSGSGR.[S]		1	1	4	Q86YZ3	Q86YZ3 [1248-1267]; [1718-1737]; [2658-2677]	Hornerin OS=Homo sapiens OX=9606 GN=HRNR PE=1 SV=2			0	1885.84	2.82415e+06						3	629.285	5.8022
High	[R].VSISEGDDKIEYR.[A]		1	1	7	P22087	P22087 [123-135]	rRNA 2'-O-methyltransferase fibrillarin OS=Homo sapiens OX=9606 GN=FBL PE=1 SV=2			1	1510.74	4.03864e+07	59327742	3.08458e+06	5.14564e+07	1.10866e+08		3	504.251	32.7065
High	[K].DAHNALLDIQSSGR.[A]		1	2	4	Q99613	Q99613 [628-641]	Eukaryotic translation initiation factor 3 subunit C OS=Homo sapiens OX=9606 GN=EIF3C PE=1 SV=1			0	1496.75	1.0131e+07	10622012	4.34874e+07			2.32037e+07	2	748.873	38.2752
High	[K].KDNIQAMVIVPTR.[E]	1xOxidation [M7]	1	1	1	P26196	P26196 [162-174]	Probable ATP-dependent RNA helicase DDX6 OS=Homo sapiens OX=9606 GN=DDX6 PE=1 SV=2			1	1500.82			2.86422e+07			4.00975e+07	3	500.945	23.4541
High	[K].ELGDHVTNLRK.[M]		1	1	6	P02794	P02794 [148-158]	Ferritin heavy chain OS=Homo sapiens OX=9606 GN=FTH1 PE=1 SV=2			1	1281.69		418551		8.54855e+08	7.16752e+08	1.62212e+08	3	427.902	19.2196
High	[K].AASYTEEDENHTAK.[D]		1	1	4	Q14126	Q14126 [780-793]	Desmoglein-2 OS=Homo sapiens OX=9606 GN=DSG2 PE=1 SV=2			0	1565.67		2.97813e+07			5.3031e+06		3	522.562	13.7109
High	[K].KNHEEEMNALR.[G]		2	2	2	P02533; Q04695	P02533 [251-261]; Q04695 [220-230]	Keratin, type I cytoskeletal 14 OS=Homo sapiens OX=9606 GN=KRT14 PE=1 SV=4 Keratin, type I cytoskeletal 17 OS=Homo sapiens OX=9606 GN=KRT17 PE=1 SV=2			1	1370.65	2.18173e+07	2.22866e+06					3	457.554	15.8432
High	[K].VYACEVTHQGLSSPVTK.[S]	1xCarbamidomethyl [C4]	1	1	3	P01834	P01834 [84-100]	Immunoglobulin kappa constant OS=Homo sapiens OX=9606 GN=IGKC PE=1 SV=2			0	1875.93	3.75405e+07	4.92132e+06	1.6186e+06		3.20807e+06		2	938.467	32.1659
High	[R].IAECSSQLAEEEEK.[A]	1xCarbamidomethyl [C4]	1	1	3	P35580	P35580 [1008-1021]	Myosin-10 OS=Homo sapiens OX=9606 GN=MYH10 PE=1 SV=3			0	1622.72	3.66546e+06	65368992		9.28028e+07	3.68539e+07		2	811.865	27.6739
High	[K].VDNSSLTGESEPQTR.[S]		1	4	5	P05023	P05023 [213-227]	Sodium/potassium-transporting ATPase subunit alpha-1 OS=Homo sapiens OX=9606 GN=ATP1A1 PE=1 SV=1			0	1619.75		7.98919e+06	996948	1.19249e+07	3.69086e+06	2.94897e+07	2	810.38	24.5675
High	[K].FNADEFEDMVAEKR.[L]		1	1	2	P27635	P27635 [176-189]	Large ribosomal subunit protein uL16 OS=Homo sapiens OX=9606 GN=RPL10 PE=1 SV=5			1	1700.76	5.12119e+06	8804969		3.00142e+06	2.42538e+06		3	567.591	51.9907
High	[R].ALVDGPCTQVR.[R]	1xCarbamidomethyl [C7]	1	1	1	P50914	P50914 [36-46]	Large ribosomal subunit protein eL14 OS=Homo sapiens OX=9606 GN=RPL14 PE=1 SV=4			0	1215.62	7.01095e+07	190995536	2.27838e+06	1.34754e+08	9.14287e+07	2.48446e+06	2	608.312	29.9805
High	[K].APAHHPAAISTAK.[F]		1	1	5	Q5JTH9	Q5JTH9 [274-286]	RRP12-like protein OS=Homo sapiens OX=9606 GN=RRP12 PE=1 SV=2			0	1271.69	7.73441e+06	3.93816e+06		1.82547e+06	3.2128e+06		3	424.567	7.7291
High	[R].LLRDYQELMNTK.[L]		1	1	1	P04264	P04264 [461-472]	Keratin, type II cytoskeletal 1 OS=Homo sapiens OX=9606 GN=KRT1 PE=1 SV=6			1	1523.79	2.6522e+07	13174036					3	508.601	41.5409
High	[R].HQEGEIFDTEKEKYEITEQR.[K]		1	1	2	Q02878	Q02878 [227-246]	Large ribosomal subunit protein eL6 OS=Homo sapiens OX=9606 GN=RPL6 PE=1 SV=3			2	2509.18	4.27845e+06	31765732					4	628.053	35.3644
High	[K].AKVDEFPLCGHMVSDEYEQLSSEALEAAR.[I]	1xCarbamidomethyl [C9]; 1xOxidation [M12]	1	1	3	P27635	P27635 [41-69]	Large ribosomal subunit protein uL16 OS=Homo sapiens OX=9606 GN=RPL10 PE=1 SV=5			1	3297.5			4.73409e+07			4.84678e+07	4	825.131	47.8519
High	[K].EDVFVHQTAIK.[KR]		2	3	2	P16989; P67809	P16989 [114-124]; P67809 [82-92]	Y-box-binding protein 3 OS=Homo sapiens OX=9606 GN=YBX3 PE=1 SV=4 Y-box-binding protein 1 OS=Homo sapiens OX=9606 GN=YBX1 PE=1 SV=3			0	1286.67	3.76492e+07	24876742	4.00944e+06			2.17941e+06	2	643.841	30.0977
High	[K].DGEDLKDHSTESK.[K]		1	1	3	Q9UHB6	Q9UHB6 [147-159]	LIM domain and actin-binding protein 1 OS=Homo sapiens OX=9606 GN=LIMA1 PE=1 SV=1			1	1460.65							3	487.555	10.0668
High	[K].FNADEFEDMVAEKR.[L]	1xOxidation [M9]	1	1	9	P27635	P27635 [176-189]	Large ribosomal subunit protein uL16 OS=Homo sapiens OX=9606 GN=RPL10 PE=1 SV=5			1	1716.75	1.14288e+07	2.39309e+07	1.1255e+08			6.14863e+07	2	858.879	42.6372
High	[K].HGVDVEVQGPHEAR.[D]		1	1	5	Q9HCE1	Q9HCE1 [122-135]	Helicase MOV-10 OS=Homo sapiens OX=9606 GN=MOV10 PE=1 SV=2			0	1529.75	4.88566e+07	51929598					3	510.586	19.3231
High	[R].FLESLPEEEQQR.[V]		1	1	3	P17480	P17480 [361-372]	Nucleolar transcription factor 1 OS=Homo sapiens OX=9606 GN=UBTF PE=1 SV=1			0	1504.73	3.87503e+06		1.64499e+07	2.13796e+06	5.76235e+06	2.17361e+07	2	752.865	41.3581
High	[R].MGGGGAMNMGDPYGSGGQK.[F]		1	1	3	P23246	P23246 [612-630]	Splicing factor, proline- and glutamine-rich OS=Homo sapiens OX=9606 GN=SFPQ PE=1 SV=2			0	1771.72	3.72088e+08	204590912		1.58669e+08	4.36953e+07		2	886.366	35.084
High	[K].VHSFTHEAPNQR.[R]		1	1	3	Q9NNW5	Q9NNW5 [916-927]	tRNA (34-2'-O)-methyltransferase regulator WDR6 OS=Homo sapiens OX=9606 GN=WDR6 PE=1 SV=1			0	1422.69	4.13657e+06	6.52996e+06		7.19283e+06			3	474.9	13.4845
High	[R].NLCHFQALGCR.[T]	2xCarbamidomethyl [C3; C10]	1	1	1	Q53H96	Q53H96 [47-57]	Pyrroline-5-carboxylate reductase 3 OS=Homo sapiens OX=9606 GN=PYCR3 PE=1 SV=3			0	1375.64							3	459.216	32.6007
High	[K].KLLMMAGIDDCYTSAR.[G]	1xCarbamidomethyl [C11]	1	1	3	P15880	P15880 [212-227]	Small ribosomal subunit protein uS5 OS=Homo sapiens OX=9606 GN=RPS2 PE=1 SV=2			1	1844.87	1.25766e+07	8.0698e+06	1.78498e+06	5.82286e+06			2	922.936	48.2448
High	[R].EAQAALAEAQEDLESER.[V]		1	1	1	Q7Z406	Q7Z406 [1132-1148]	Myosin-14 OS=Homo sapiens OX=9606 GN=MYH14 PE=1 SV=2			0	1859.86							2	930.435	49.5803
High	[K].VLLGSVSGLAGGFVGTPADLVNVR.[M]		1	1	2	Q9UBX3	Q9UBX3 [103-126]	Mitochondrial dicarboxylate carrier OS=Homo sapiens OX=9606 GN=SLC25A10 PE=1 SV=2			0	2298.28						5.44386e+07	2	1149.65	53.8345
High	[K].LHETVDATSETHIYQVR.[L]		1	1	3	Q9P2I0	Q9P2I0 [593-609]	Cleavage and polyadenylation specificity factor subunit 2 OS=Homo sapiens OX=9606 GN=CPSF2 PE=1 SV=2			0	1998.99	1.65908e+07	18908280					3	667	31.827
High	[R].KSGVGNVFIK.[N]		1	2	6	Q13310	Q13310 [95-104]	Polyadenylate-binding protein 4 OS=Homo sapiens OX=9606 GN=PABPC4 PE=1 SV=1			1	1048.61	9.48394e+07	100410184	9.69471e+07	4.88845e+07	8.93563e+07	8.89858e+07	2	524.811	25.4508
High	[K].MEEFKDQLPADECNK.[L]	1xCarbamidomethyl [C13]	1	1	4	P38646	P38646 [596-610]	Stress-70 protein, mitochondrial OS=Homo sapiens OX=9606 GN=HSPA9 PE=1 SV=2			1	1853.8	4.67407e+06	6098731					2	927.408	33.2835
High	[K].ANNYNEAVYLVR.[F]		1	1	9	Q09161	Q09161 [118-129]	Nuclear cap-binding protein subunit 1 OS=Homo sapiens OX=9606 GN=NCBP1 PE=1 SV=1			0	1425.71	4.71125e+07	57792248	1.002e+07	1.95407e+07	2.99655e+07	2.23001e+07	2	713.363	43.283
High	[K].LKEYEAAVEQLK.[S]		1	1	8	Q5T9A4	Q5T9A4 [93-104]	ATPase family AAA domain-containing protein 3B OS=Homo sapiens OX=9606 GN=ATAD3B PE=1 SV=1			1	1420.77	2.22543e+07	175510336	2.09044e+07	3.45654e+08	4.32103e+08	9.93053e+07	2	710.887	35.8323
High	[R].AEAGDNLGALVR.[G]		1	1	1	P49411	P49411 [319-330]	Elongation factor Tu, mitochondrial OS=Homo sapiens OX=9606 GN=TUFM PE=1 SV=3			0	1185.62		17898456		3.74257e+07	5.60843e+07		2	593.315	39.6703
High	[R].SLESNPEQLQAMR.[H]		1	1	2	Q9HCE1	Q9HCE1 [496-508]	Helicase MOV-10 OS=Homo sapiens OX=9606 GN=MOV10 PE=1 SV=2			0	1502.73	4.5844e+07	22504858					2	751.867	38.6001
High	[R].TGQPMIHIYLDKETGKPK.[G]	1xOxidation [M5]	1	1	7	Q01844	Q01844 [393-410]	RNA-binding protein EWS OS=Homo sapiens OX=9606 GN=EWSR1 PE=1 SV=1			1	2072.08	8.04153e+07	161308993	1.35672e+08	4.29959e+07	1.11248e+08		4	518.775	21.7972
High	[R].NSNLVGAAHEELQQSR.[I]		1	1	2	P02545	P02545 [281-296]	Prelamin-A/C OS=Homo sapiens OX=9606 GN=LMNA PE=1 SV=1			0	1752.86	6.63705e+06	2.52362e+06	9.63433e+06	6.0041e+06	5.55692e+06		2	876.936	33.2426
High	[R].KQLDTLGNDK.[G]		1	1	1	P19013	P19013 [197-206]	Keratin, type II cytoskeletal 4 OS=Homo sapiens OX=9606 GN=KRT4 PE=1 SV=5			1	1131.6	1.62609e+07	3.72439e+06					2	566.304	14.8874
High	[R].NQGGYGGSSSSSSYGSGR.[R]		1	2	4	P09651	P09651 [353-370]	Heterogeneous nuclear ribonucleoprotein A1 OS=Homo sapiens OX=9606 GN=HNRNPA1 PE=1 SV=5			0	1694.7	1.77267e+08	225996464	2.73022e+08	8.60546e+07	1.47344e+08	2.29613e+08	2	847.855	14.4223
High	[R].VGWEQLLTTIAR.[T]		2	2	1	P12814; O43707	P12814 [715-726]; O43707 [734-745]	Alpha-actinin-1 OS=Homo sapiens OX=9606 GN=ACTN1 PE=1 SV=2 Alpha-actinin-4 OS=Homo sapiens OX=9606 GN=ACTN4 PE=1 SV=2			0	1386.77		6.55804e+06		1.50721e+07			2	693.891	56.8402
High	[K].GATYGKPVHHGVNQLK.[F]		1	1	9	P61313	P61313 [78-93]	Large ribosomal subunit protein eL15 OS=Homo sapiens OX=9606 GN=RPL15 PE=1 SV=2			0	1705.91	6.28756e+07	185029497	9.29258e+06	3.45468e+07	8.58107e+07	1.0498e+07	3	569.31	13.4684
High	[R].RFMQTFVLAPEGSVANK.[F]		1	1	1	Q13283	Q13283 [107-123]	Ras GTPase-activating protein-binding protein 1 OS=Homo sapiens OX=9606 GN=G3BP1 PE=1 SV=1			1	1894.98	1.50657e+07	13566134		2.87156e+06			2	948	47.8461
High	[K].AEGGGGGGRPGAPAAGDGKTEQK.[G]		1	1	1	Q00839	Q00839 [216-238]	Heterogeneous nuclear ribonucleoprotein U OS=Homo sapiens OX=9606 GN=HNRNPU PE=1 SV=6			1	2024.97	2.22149e+06	4.22423e+06					3	675.663	8.7526
High	[R].MEELHNQEVQKR.[K]		1	1	5	Q15233	Q15233 [326-337]	Non-POU domain-containing octamer-binding protein OS=Homo sapiens OX=9606 GN=NONO PE=1 SV=4			1	1540.75	1.5851e+09	1323887344		6.75907e+08	6.73574e+08		2	770.881	14.2825
High	[K].KLYDIDVAK.[V]		1	1	5	P62750	P62750 [115-123]	Large ribosomal subunit protein uL23 OS=Homo sapiens OX=9606 GN=RPL23A PE=1 SV=1			1	1064.6	2.77039e+07	53427812	1.07908e+08		2.05267e+07	1.03658e+08	2	532.803	30.8205
High	[R].NGSFGVLVATNVAAR.[G]		1	1	3	Q9NR30	Q9NR30 [485-499]	Nucleolar RNA helicase 2 OS=Homo sapiens OX=9606 GN=DDX21 PE=1 SV=5			0	1475.8	1.95456e+07	24571086		4.64137e+06	5.79432e+06		2	738.402	48.882
High	[K].LDEIYVAGLVAHSDLDER.[A]		1	1	3	O60506	O60506 [43-60]	Heterogeneous nuclear ribonucleoprotein Q OS=Homo sapiens OX=9606 GN=SYNCRIP PE=1 SV=2			0	2015.01		813736	1.08725e+07			1.63249e+07	3	672.34	45.7336
High	[R].DIRPGAAFEPTYIYR.[L]		1	1	19	Q14694	Q14694 [492-506]	Ubiquitin carboxyl-terminal hydrolase 10 OS=Homo sapiens OX=9606 GN=USP10 PE=1 SV=2			0	1768.9	1.92766e+08	2.00088e+08	3.10512e+08	7.41453e+07	8.49163e+07	1.70406e+08	3	590.306	50.1846
High	[K].DSYVGDEAQSKR.[G]		2	6	14	P60709; P68133	P60709 [51-62]; P68133 [53-64]	Actin, cytoplasmic 1 OS=Homo sapiens OX=9606 GN=ACTB PE=1 SV=1 Actin, alpha skeletal muscle OS=Homo sapiens OX=9606 GN=ACTA1 PE=1 SV=1			1	1354.62		6.99004e+08	7.82673e+06	9.44988e+08	1.25592e+08	3.81413e+06	3	452.213	16.5652
High	[K].VLATVTKPVGGDK.[N]		1	1	6	Q02878	Q02878 [88-100]	Large ribosomal subunit protein eL6 OS=Homo sapiens OX=9606 GN=RPL6 PE=1 SV=3			0	1284.75	5.59634e+07	148574704	1.08588e+08	4.4007e+07	9.59413e+07	8.9544e+07	2	642.879	20.3081
High	[R].MLHFLTAVVGSTCDVK.[V]	1xCarbamidomethyl [C13]	1	1	12	Q8WWM7	Q8WWM7 [123-138]	Ataxin-2-like protein OS=Homo sapiens OX=9606 GN=ATXN2L PE=1 SV=2			0	1777.9	2.00425e+08	92070756	2.3491e+07	6.87475e+07	7.80788e+07	1.39408e+07	2	889.452	52.9411
High	[K].NALESYAFNMK.[S]		2	2	9	P0DMV9; P34931	P0DMV9 [540-550]; P34931 [542-552]	Heat shock 70 kDa protein 1B OS=Homo sapiens OX=9606 GN=HSPA1B PE=1 SV=1 Heat shock 70 kDa protein 1-like OS=Homo sapiens OX=9606 GN=HSPA1L PE=1 SV=2			0	1287.6	6.55787e+07	102907144	1.05788e+07	2.28021e+08	1.44972e+08	2.04809e+07	2	644.306	49.9951
High	[R].NQSFCPTVNLDK.[L]	1xCarbamidomethyl [C5]	1	1	4	P46776	P46776 [66-77]	Large ribosomal subunit protein uL15 OS=Homo sapiens OX=9606 GN=RPL27A PE=1 SV=2			0	1422.67	9.56388e+07	105464672		8.18358e+07	1.40905e+08		2	711.837	39.0606
High	[K].DLHDANTDLIGR.[H]		1	1	1	P53985	P53985 [225-236]	Monocarboxylate transporter 1 OS=Homo sapiens OX=9606 GN=SLC16A1 PE=1 SV=3			0	1339.66	3.39659e+06	10496143	2.32088e+06	1.18975e+08	7.52376e+07		2	670.337	33.4689
High	[K].AFVAIGDYNGHVGLGVK.[C]		1	1	27	P15880	P15880 [126-142]	Small ribosomal subunit protein uS5 OS=Homo sapiens OX=9606 GN=RPS2 PE=1 SV=2			0	1716.91	9.12219e+07	180083003	3.80545e+07	6.86593e+07	1.16928e+08	6.42556e+07	2	858.958	49.56
High	[K].VSELKEELKK.[R]		1	1	6	Q00839	Q00839 [13-22]	Heterogeneous nuclear ribonucleoprotein U OS=Homo sapiens OX=9606 GN=HNRNPU PE=1 SV=6			2	1202.7	1.31559e+08	154669136	1.83243e+08	2.05851e+08	1.82382e+08	1.26333e+08	2	601.853	15.7176
High	[K].RTNAENEFVTIK.[K]		1	1	1	P04264	P04264 [277-288]	Keratin, type II cytoskeletal 1 OS=Homo sapiens OX=9606 GN=KRT1 PE=1 SV=6			1	1421.74							2	711.37	30.0069
High	[K].GKDSLYAQGR.[R]		1	1	3	Q969Q0	Q969Q0 [29-38]	Ribosomal protein eL42-like OS=Homo sapiens OX=9606 GN=RPL36AL PE=1 SV=3			1	1094.56							2	547.784	14.565
High	[K].GAEAANVTGPDGVPVEGSR.[Y]		1	1	6	P16989	P16989 [151-169]	Y-box-binding protein 3 OS=Homo sapiens OX=9606 GN=YBX3 PE=1 SV=4			0	1782.86	2.7294e+07	31188858	8.32958e+07		2.55987e+07	6.96564e+07	2	891.936	32.9987
High	[R].HGVESTLER.[S]		1	1	4	Q04637	Q04637 [1281-1289]	Eukaryotic translation initiation factor 4 gamma 1 OS=Homo sapiens OX=9606 GN=EIF4G1 PE=1 SV=4			0	1027.52	6.96052e+07	79639600	4.92755e+08	2.02574e+07	5.01711e+07	4.1105e+08	2	514.262	15.1116
High	[R].VANTSTQTMGPRPAAAAAAATPAVR.[T]	1xOxidation [M9]	1	1	5	P11940	P11940 [482-506]	Polyadenylate-binding protein 1 OS=Homo sapiens OX=9606 GN=PABPC1 PE=1 SV=2			0	2397.23	1.7709e+07	15126304	2.41685e+08			1.54529e+08	3	799.749	20.552
High	[R].RAPSTSPSFEGTQETYTVAHEENVR.[F]		1	1	6	Q9BUT9	Q9BUT9 [75-99]	MAPK regulated corepressor interacting protein 2 OS=Homo sapiens OX=9606 GN=MCRIP2 PE=1 SV=2			1	2793.31			8.7568e+06			1.41982e+07	4	699.083	26.1734
High	[K].DFLAGGIAAAISK.[T]		1	1	4	P12236	P12236 [11-23]	ADP/ATP translocase 3 OS=Homo sapiens OX=9606 GN=SLC25A6 PE=1 SV=4			0	1233.68				7.27017e+07	8.31345e+07		2	617.346	55.1455
High	[K].KMGDHLTNLHR.[L]		1	1	5	P02792	P02792 [144-154]	Ferritin light chain OS=Homo sapiens OX=9606 GN=FTL PE=1 SV=2			1	1321.68				1.97191e+08	1.0826e+08		2	661.343	16.8344
High	[R].KDDEVQVVR.[G]		2	2	8	P61254; Q9UNX3	P61254 [51-59]; Q9UNX3 [51-59]	Large ribosomal subunit protein uL24 OS=Homo sapiens OX=9606 GN=RPL26 PE=1 SV=1 Ribosomal protein uL24-like OS=Homo sapiens OX=9606 GN=RPL26L1 PE=1 SV=1			1	1087.57	1.70587e+08	237282032	6.90088e+07	1.1259e+08	7.77971e+07	6.5008e+07	2	544.29	15.8164
High	[R].ELEAELEDER.[K]		1	1	2	P35580	P35580 [1600-1609]	Myosin-10 OS=Homo sapiens OX=9606 GN=MYH10 PE=1 SV=3			0	1232.56		72104048		1.06605e+08	2.17889e+07	1.78057e+06	2	616.787	35.2641
High	[R].RLPDAHSDYAR.[Y]		1	1	15	Q96PK6	Q96PK6 [637-647]	RNA-binding protein 14 OS=Homo sapiens OX=9606 GN=RBM14 PE=1 SV=2			1	1300.64	6.32734e+07	105170598	5.84988e+08	4.71366e+07	5.09208e+07	5.67282e+08	3	434.218	16.8631
High	[R].SEQHGSSSGSSSSYGQHGSGSR.[Q]		1	1	2	Q86YZ3	Q86YZ3 [970-991]	Hornerin OS=Homo sapiens OX=9606 GN=HRNR PE=1 SV=2			0	2152.89	9.38674e+06	3.04081e+06		2.72017e+06	819339		3	718.301	6.8193
High	[R].LGGHGPSFPLK.[G]		1	1	5	P13010	P13010 [185-195]	X-ray repair cross-complementing protein 5 OS=Homo sapiens OX=9606 GN=XRCC5 PE=1 SV=3			0	1109.61	2.27828e+07	74604928	7.53244e+06	7.08237e+07	2.45935e+07	4.45389e+06	2	555.308	30.4882
High	[K].VFSATLGLVDIVK.[G]		1	1	6	P09874	P09874 [552-564]	Poly [ADP-ribose] polymerase 1 OS=Homo sapiens OX=9606 GN=PARP1 PE=1 SV=4			0	1361.8	1.06672e+07	29425968	1.66672e+07	3.66046e+07	8.21267e+07	6.32388e+07	2	681.406	55.2671
High	[K].LLEQYKEESKK.[A]		1	1	11	Q00839	Q00839 [665-675]	Heterogeneous nuclear ribonucleoprotein U OS=Homo sapiens OX=9606 GN=HNRNPU PE=1 SV=6			2	1394.75	2.80939e+08	458120768	3.0592e+07	4.90635e+08	5.75285e+08	2.24315e+07	2	697.88	16.8293
High	[K].NNQFQALLQYADPVSAQHAK.[L]		1	1	5	P26599	P26599 [219-238]	Polypyrimidine tract-binding protein 1 OS=Homo sapiens OX=9606 GN=PTBP1 PE=1 SV=2			0	2243.12			1.35874e+08			1.15151e+08	3	748.378	46.5264
High	[K].LAGDHIEYYK.[A]		1	1	2	Q15070	Q15070 [188-197]	Mitochondrial inner membrane protein OXA1L OS=Homo sapiens OX=9606 GN=OXA1L PE=1 SV=4			0	1208.59							2	604.799	27.3661
High	[R].HQGVMVGMGQK.[D]	1xOxidation [M]	2	7	12	P60709; P68133	P60709 [40-50]; P68133 [42-52]	Actin, cytoplasmic 1 OS=Homo sapiens OX=9606 GN=ACTB PE=1 SV=1 Actin, alpha skeletal muscle OS=Homo sapiens OX=9606 GN=ACTA1 PE=1 SV=1			0	1187.57	5.66268e+07	719284712	2.82987e+06	9.36446e+08	3.80038e+08	808974	2	594.286	11.7965
High	[K].AGGAAVVITEPEHTK.[E]		1	1	7	Q9P258	Q9P258 [78-92]	Protein RCC2 OS=Homo sapiens OX=9606 GN=RCC2 PE=1 SV=2			0	1479.78	3.65969e+06	4346208		3.92439e+06	2.55197e+06		2	740.394	24.5313
High	[R].ILDVNDNIPVVENK.[V]		1	1	4	Q14126	Q14126 [262-275]	Desmoglein-2 OS=Homo sapiens OX=9606 GN=DSG2 PE=1 SV=2			0	1581.85		67427452	2.27593e+06	1.76341e+07	2.19725e+06	6.71267e+06	2	791.428	47.589
High	[K].STTTGHLIYK.[C]		1	3	13	P68104	P68104 [21-30]	Elongation factor 1-alpha 1 OS=Homo sapiens OX=9606 GN=EEF1A1 PE=1 SV=1			0	1120.6	1.27602e+08	235505880	2.3329e+08	6.76077e+08	4.95304e+08	3.62269e+08	2	560.803	19.1416
High	[R].DGTIDFTPGSELLITK.[A]		1	1	4	O00159	O00159 [1032-1047]	Unconventional myosin-Ic OS=Homo sapiens OX=9606 GN=MYO1C PE=1 SV=4			0	1706.88		100704872	3.9565e+06	3.30239e+07	1.87832e+07	2.73301e+06	2	853.947	55.2358
High	[K].YRDQFTDQQK.[L]		1	1	5	O43795	O43795 [926-935]	Unconventional myosin-Ib OS=Homo sapiens OX=9606 GN=MYO1B PE=1 SV=3			1	1328.62	632415	75618264		8.02946e+07	2.7391e+07		2	664.816	18.2688
High	[K].GSYVSIHSSGFR.[D]		1	2	2	Q13838	Q13838 [37-48]	Spliceosome RNA helicase DDX39B OS=Homo sapiens OX=9606 GN=DDX39B PE=1 SV=1			0	1296.63							2	648.82	30.2795
High	[K].SINPDEAVAYGAAVQAAILSGDK.[S]		1	1	4	P11142	P11142 [362-384]	Heat shock cognate 71 kDa protein OS=Homo sapiens OX=9606 GN=HSPA8 PE=1 SV=1			0	2260.15			3.29064e+07			9.61926e+07	2	1130.58	54.2064
High	[R].SRPEPSYHSR.[Q]		1	1	2	Q5PRF9	Q5PRF9 [160-169]	Protein Smaug homolog 2 OS=Homo sapiens OX=9606 GN=SAMD4B PE=1 SV=1			0	1215.59	2.98228e+06	3.19976e+06				751618	3	405.867	8.3086
High	[K].GADVFLEALAR.[L]		1	1	4	P13807	P13807 [338-348]	Glycogen [starch] synthase, muscle OS=Homo sapiens OX=9606 GN=GYS1 PE=1 SV=2			0	1161.63	7.14577e+06	2.65396e+06	8.4627e+06	1.80637e+07	9.70516e+06	8.64938e+06	2	581.317	55.2036
High	[K].LMELHGEGSSSGK.[A]		1	1	5	P61247	P61247 [228-240]	Small ribosomal subunit protein eS1 OS=Homo sapiens OX=9606 GN=RPS3A PE=1 SV=2			0	1331.63	1.05176e+08	144027168		9.50081e+07	7.80034e+07		2	666.317	19.8283
High	[R].STSESTAALGCLVK.[D]	1xCarbamidomethyl [C11]	1	2	1	P01859	P01859 [17-30]	Immunoglobulin heavy constant gamma 2 OS=Homo sapiens OX=9606 GN=IGHG2 PE=1 SV=3			0	1423.71	2.43516e+07						2	712.358	40.6488
High	[R].MTDQEAIQDLWQWR.[K]	1xOxidation [M1]	1	1	3	P06748	P06748 [278-291]	Nucleophosmin OS=Homo sapiens OX=9606 GN=NPM1 PE=1 SV=2			0	1835.84	2.09415e+06	5.65154e+06	4.90302e+07			5.19703e+07	2	918.423	52.9746
High	[K].KVLCLAVAVGHVK.[M]	1xCarbamidomethyl [C4]	1	1	4	P62906	P62906 [161-173]	Large ribosomal subunit protein uL1 OS=Homo sapiens OX=9606 GN=RPL10A PE=1 SV=2			1	1393.83	7.27669e+06	17714446	2.30346e+06			847554	3	465.283	32.7167
High	[R].IVEPYIAWGYPNLK.[S]		1	1	4	P18124	P18124 [135-148]	Large ribosomal subunit protein uL30 OS=Homo sapiens OX=9606 GN=RPL7 PE=1 SV=1			0	1662.89		1.13469e+08	1.65123e+08	2.77782e+06	3.04826e+06	1.38367e+08	2	831.949	49.9244
High	[R].RFDDAVVQSDMK.[H]	1xOxidation [M11]	1	1	6	P11142	P11142 [77-88]	Heat shock cognate 71 kDa protein OS=Homo sapiens OX=9606 GN=HSPA8 PE=1 SV=1			1	1426.66	7.50719e+06	13357554	9.70091e+06	2.94046e+07	4.36251e+07	3.47109e+07	2	713.836	23.8597
High	[R].ALNIVDQEGSLLGK.[G]		1	1	4	Q8IX01	Q8IX01 [215-228]	SURP and G-patch domain-containing protein 2 OS=Homo sapiens OX=9606 GN=SUGP2 PE=1 SV=2			0	1456.8			2.14348e+07			1.53881e+07	2	728.904	41.1704
High	[R].MLQADPNKVSAR.[A]	1xOxidation [M1]	1	1	4	Q9Y3I0	Q9Y3I0 [199-210]	RNA-splicing ligase RtcB homolog OS=Homo sapiens OX=9606 GN=RTCB PE=1 SV=1			1	1345.69		381990	1.87733e+08	2.62106e+06	5.15719e+06	3.86375e+07	3	449.235	13.8288
High	[R].KFMQTFVLAPEGSVPNK.[F]		1	1	12	Q9UN86	Q9UN86 [107-123]	Ras GTPase-activating protein-binding protein 2 OS=Homo sapiens OX=9606 GN=G3BP2 PE=1 SV=2			1	1892.99	1.0299e+08	104049132		2.28992e+07	1.47148e+07		2	946.998	47.5088
High	[K].NSSYVHGGLDSNGKPADAVYGQK.[E]		1	1	19	Q13283	Q13283 [37-59]	Ras GTPase-activating protein-binding protein 1 OS=Homo sapiens OX=9606 GN=G3BP1 PE=1 SV=1			0	2364.12	3.38908e+08	4.01646e+08	4.92364e+08	1.6335e+08	3.06865e+08	2.65994e+08	2	1182.57	28.6206
High	[R].LTPLGYHLASLPVDVR.[I]		1	1	2	Q6P158	Q6P158 [1052-1067]	Putative ATP-dependent RNA helicase DHX57 OS=Homo sapiens OX=9606 GN=DHX57 PE=1 SV=2			0	1750.99	1.93529e+06	5123333	1.75152e+07			1.31423e+07	3	584.333	42.3652
High	[K].SESEVEEAAAIIAQRPDNPR.[E]		1	1	5	Q16643	Q16643 [272-291]	Drebrin OS=Homo sapiens OX=9606 GN=DBN1 PE=1 SV=4			0	2182.07		61830548		9.73031e+07	2.849e+07		3	728.03	50.9114
High	[R].LEEEELEVLPR.[L]		1	1	2	Q96F44	Q96F44 [200-210]	E3 ubiquitin-protein ligase TRIM11 OS=Homo sapiens OX=9606 GN=TRIM11 PE=1 SV=2			0	1355.71			2.92051e+07			2.36237e+07	2	678.354	38.2561
High	[K].VIEASDVVLEVLDAR.[D]		1	1	2	Q9BVP2	Q9BVP2 [137-151]	Guanine nucleotide-binding protein-like 3 OS=Homo sapiens OX=9606 GN=GNL3 PE=1 SV=2			0	1627.89			1.34698e+07		3.893e+06	6.70337e+06	2	814.449	54.4488
High	[R].IAEFTTNLTEEEEKSK.[S]		1	1	10	P35579	P35579 [1001-1016]	Myosin-9 OS=Homo sapiens OX=9606 GN=MYH9 PE=1 SV=4			1	1868.91		309996704	1.96077e+06	2.91186e+08	1.74696e+08	1.50227e+08	3	623.642	38.4688
High	[K].HLEMNPHFGSHR.[Y]	1xOxidation [M4]	1	1	9	Q08211	Q08211 [669-680]	ATP-dependent RNA helicase A OS=Homo sapiens OX=9606 GN=DHX9 PE=1 SV=4			0	1477.68	3.8267e+07	38662947	3.61902e+06	2.30079e+07	2.20697e+07	1.6021e+06	3	493.23	13.2885
High	[K].SKSEEAHAEDSVMDHHFR.[K]		1	1	4	Q8NC51	Q8NC51 [328-345]	SERPINE1 mRNA-binding protein 1 OS=Homo sapiens OX=9606 GN=SERBP1 PE=1 SV=2			1	2111.92	2.01356e+07	1.52244e+07		1.54535e+07	8.20617e+06		3	704.644	24.3499
High	[K].NLDSTTVAIHDEEIYCK.[S]	1xCarbamidomethyl [C16]	1	1	1	Q16527	Q16527 [43-59]	Cysteine and glycine-rich protein 2 OS=Homo sapiens OX=9606 GN=CSRP2 PE=1 SV=3			0	2007.93	2.79041e+06	1.3077e+06	5.86669e+06			1.64488e+06	2	1004.47	41.167
High	[R].YEGILYTIDTENSTVALAK.[V]		1	1	6	Q8ND56	Q8ND56 [22-40]	Protein LSM14 homolog A OS=Homo sapiens OX=9606 GN=LSM14A PE=1 SV=3			0	2101.07		69118200	2.48486e+07	2.57322e+07	4.30524e+07	4.025e+07	2	1051.04	54.8453
High	[K].TLHAQIIEK.[D]		1	1	1	Q4VCS5	Q4VCS5 [750-758]	Angiomotin OS=Homo sapiens OX=9606 GN=AMOT PE=1 SV=1			0	1052.61	856538	17579692		5.7137e+07	2.31972e+07		2	526.808	20.7974
High	[R].RLECLKEDVQR.[Q]	1xCarbamidomethyl [C4]	1	1	1	Q99459	Q99459 [766-776]	Cell division cycle 5-like protein OS=Homo sapiens OX=9606 GN=CDC5L PE=1 SV=2			2	1445.75	3.07146e+06	3.50023e+06	1.45935e+07			2.57039e+06	3	482.589	15.9639
High	[R].VKPAPDETSFSEALLK.[R]		1	1	12	Q12905	Q12905 [44-59]	Interleukin enhancer-binding factor 2 OS=Homo sapiens OX=9606 GN=ILF2 PE=1 SV=2			0	1731.92	7.88075e+07	116382004	1.76082e+08	2.87344e+07	5.97072e+07	1.80817e+08	3	577.977	34.6325
High	[K].SSALVIQSYIR.[G]		1	1	7	O43795	O43795 [752-762]	Unconventional myosin-Ib OS=Homo sapiens OX=9606 GN=MYO1B PE=1 SV=3			0	1236.69		156586880		9.88188e+07	3.87845e+07		2	618.85	50.5693
High	[K].VLSNRPIMFR.[G]		1	1	10	Q13283	Q13283 [394-403]	Ras GTPase-activating protein-binding protein 1 OS=Homo sapiens OX=9606 GN=G3BP1 PE=1 SV=1			0	1232.69	8.18028e+08	848690688	4.00729e+07	5.59171e+08	6.92774e+08	4.47042e+07	3	411.569	33.9331
High	[R].SNTENLSQHFR.[K]		1	1	3	Q9UHB6	Q9UHB6 [55-65]	LIM domain and actin-binding protein 1 OS=Homo sapiens OX=9606 GN=LIMA1 PE=1 SV=1			0	1332.63							2	666.819	23.5863
High	[K].SATEQSGTGIR.[S]		1	1	2	O95831	O95831 [519-529]	Apoptosis-inducing factor 1, mitochondrial OS=Homo sapiens OX=9606 GN=AIFM1 PE=1 SV=1			0	1106.54	1.7982e+06	5.23042e+06		1.68195e+07	1.23604e+07	927124	2	553.776	12.9864
High	[K].NIVVMEEVVITPPYQVENCK.[G]	1xCarbamidomethyl [C19]; 1xOxidation [M5]	1	1	2	Q3MHD2	Q3MHD2 [133-152]	Protein LSM12 OS=Homo sapiens OX=9606 GN=LSM12 PE=1 SV=2			0	2377.18	1.64646e+07	21195238			1.89037e+07	2.00534e+07	2	1189.1	53.6044
High	[R].HFDSPYLLYHEK.[I]		1	1	1	Q6P158	Q6P158 [1275-1286]	Putative ATP-dependent RNA helicase DHX57 OS=Homo sapiens OX=9606 GN=DHX57 PE=1 SV=2			0	1548.75							3	516.923	38.7722
High	[K].FTDSAIAMNSK.[V]	1xOxidation [M8]	1	1	6	Q8WWM7	Q8WWM7 [208-218]	Ataxin-2-like protein OS=Homo sapiens OX=9606 GN=ATXN2L PE=1 SV=2			0	1200.56	2.48149e+07	20435072	1.20792e+08	6.4919e+06	2.17107e+07	1.43348e+08	2	600.782	23.4753
High	[K].MALDIEIATYR.[K]		1	2	5	P08670	P08670 [391-401]	Vimentin OS=Homo sapiens OX=9606 GN=VIM PE=1 SV=4			0	1295.67		38931640		2.62229e+07	3.15064e+07		2	648.337	53.8269
High	[K].NTLYLQMSSLR.[A]		1	1	6	A0A0J9YX35	A0A0J9YX35 [96-106]	Immunoglobulin heavy variable 3-64D OS=Homo sapiens OX=9606 GN=IGHV3-64D PE=1 SV=1			0	1325.69	6.7491e+07	94211144		3.38952e+07	1.76011e+07		2	663.346	50.7083
High	[R].FMTTAMYDAR.[E]		1	1	1	Q92900	Q92900 [940-949]	Regulator of nonsense transcripts 1 OS=Homo sapiens OX=9606 GN=UPF1 PE=1 SV=2			0	1206.53	2.01198e+07	7025817		5.19986e+06			2	603.768	39.681
High	[R].LIAHAGSLTNLAK.[Y]		1	1	5	O00567	O00567 [308-320]	Nucleolar protein 56 OS=Homo sapiens OX=9606 GN=NOP56 PE=1 SV=4			0	1308.76	1.80112e+07	23449314			6.02715e+06		2	654.885	31.9007
High	[K].SSSPAPADIAQTVQEDLR.[T]		1	1	13	Q13283	Q13283 [230-247]	Ras GTPase-activating protein-binding protein 1 OS=Homo sapiens OX=9606 GN=G3BP1 PE=1 SV=1			0	1884.93	3.36943e+08	526843021	1.39925e+09	3.07932e+06	2.38512e+08	9.54707e+08	2	942.969	55.4017
High	[K].ESDLSHVQNK.[S]		1	1	2	O43390	O43390 [85-94]	Heterogeneous nuclear ribonucleoprotein R OS=Homo sapiens OX=9606 GN=HNRNPR PE=1 SV=1			0	1156.56	2.36705e+07	29082580		4.3008e+06	2.31699e+07		2	578.783	11.942
High	[K].DLGLAFEIPPHMK.[N]		1	1	44	Q92499	Q92499 [211-223]	ATP-dependent RNA helicase DDX1 OS=Homo sapiens OX=9606 GN=DDX1 PE=1 SV=2			0	1467.77	1.21337e+09	1168451704		9.6951e+08	9.24935e+08		2	734.387	59.4766
High	[R].LVNHFVEEFKR.[K]		1	1	10	P0DMV9	P0DMV9 [237-247]	Heat shock 70 kDa protein 1B OS=Homo sapiens OX=9606 GN=HSPA1B PE=1 SV=1			1	1417.76	8.03751e+07	168652776	8.49814e+07	3.13911e+08	7.01958e+08	1.92761e+08	3	473.258	33.3543
High	[K].NPIMSQCFDR.[S]	1xCarbamidomethyl [C7]	1	1	2	O00159	O00159 [579-588]	Unconventional myosin-Ic OS=Homo sapiens OX=9606 GN=MYO1C PE=1 SV=4			0	1267.56		40651756		8.86584e+07			2	634.281	37.0174
High	[K].YPIEHGIITNWDDMEK.[I]	1xOxidation [M14]	1	4	27	P68133	P68133 [71-86]	Actin, alpha skeletal muscle OS=Homo sapiens OX=9606 GN=ACTA1 PE=1 SV=1			0	1976.91	8.04226e+06	9.36698e+08	2.39901e+06	2.35818e+09	5.69598e+08		2	988.957	44.3572
High	[K].VINDGLFYYEQDLWAEK.[F]		1	1	2	Q6PKG0	Q6PKG0 [678-694]	La-related protein 1 OS=Homo sapiens OX=9606 GN=LARP1 PE=1 SV=2			0	2103.01			2.7344e+07			3.34518e+07	2	1052.01	53.6164
High	[R].RLLEGEDAHLSSSQFSSGSQSSR.[D]		1	1	2	P02533	P02533 [417-439]	Keratin, type I cytoskeletal 14 OS=Homo sapiens OX=9606 GN=KRT14 PE=1 SV=4			1	2465.17	1.92775e+07						3	822.394	32.8548
High	[K].ITNLTQQLEQASIVK.[K]		1	1	1	P15924	P15924 [1612-1626]	Desmoplakin OS=Homo sapiens OX=9606 GN=DSP PE=1 SV=3			0	1685.94							2	843.474	53.0795
High	[R].DQAVMISGESGAGK.[T]	1xOxidation [M5]	1	1	3	O00159	O00159 [133-146]	Unconventional myosin-Ic OS=Homo sapiens OX=9606 GN=MYO1C PE=1 SV=4			0	1365.63	435884	38697728	2.45003e+07	1.5812e+07	6.56699e+06	2.23572e+07	2	683.32	23.1684
High	[R].ATNIEVLSNTFQFTNEAR.[E]		1	1	1	O75534	O75534 [331-348]	Cold shock domain-containing protein E1 OS=Homo sapiens OX=9606 GN=CSDE1 PE=1 SV=2			0	2055.01			3.28208e+07			2.98411e+06	2	1028.01	47.8954
High	[R].FACHSASLTVR.[N]	1xCarbamidomethyl [C3]	1	1	19	Q15233	Q15233 [143-153]	Non-POU domain-containing octamer-binding protein OS=Homo sapiens OX=9606 GN=NONO PE=1 SV=4			0	1248.62	1.9795e+09	1.65642e+09	8.43898e+08	7.26078e+08	1.14238e+09	5.72973e+08	3	416.876	23.7008
High	[R].FDDAVVQSDMK.[H]		1	1	1	P11142	P11142 [78-88]	Heat shock cognate 71 kDa protein OS=Homo sapiens OX=9606 GN=HSPA8 PE=1 SV=1			0	1254.57	4.21738e+06	8855639		1.20727e+07	7.91411e+06		2	627.787	36.0962
High	[R].AKELLGQGLLLR.[S]		1	2	4	Q99613	Q99613 [642-653]	Eukaryotic translation initiation factor 3 subunit C OS=Homo sapiens OX=9606 GN=EIF3C PE=1 SV=1			1	1310.82			4.3181e+07			1.77163e+07	3	437.61	35.8189
High	[K].EFHGNIIK.[V]		1	1	6	Q92804	Q92804 [307-314]	TATA-binding protein-associated factor 2N OS=Homo sapiens OX=9606 GN=TAF15 PE=1 SV=1			0	957.515	2.73441e+08	280779664	3.1551e+08	2.02361e+08	5.55046e+08	4.20696e+08	2	479.261	20.8524
High	[R].QAHLTNQYMQR.[M]		1	1	5	P11940	P11940 [375-385]	Polyadenylate-binding protein 1 OS=Homo sapiens OX=9606 GN=PABPC1 PE=1 SV=2			0	1389.67	1.02239e+08	99830132	1.71231e+06	4.92956e+06	3.07987e+07		2	695.338	22.1726
High	[R].ASREEILAQAK.[E]		1	1	3	P35579	P35579 [1659-1669]	Myosin-9 OS=Homo sapiens OX=9606 GN=MYH9 PE=1 SV=4			1	1215.67	7.47983e+06	180871388		2.15359e+08	6.75358e+07		2	608.341	21.5019
High	[R].TGGPAYGPSSDVSTASETESEKR.[E]		1	1	7	P51116	P51116 [438-460]	RNA-binding protein FXR2 OS=Homo sapiens OX=9606 GN=FXR2 PE=1 SV=2			1	2313.05	1.34318e+08	142772844	1.62043e+08	3.38366e+07	1.10941e+08	1.51348e+08	3	771.687	20.8048
High	[K].SINPDEAVAYGAAVQAAILMGDK.[S]		2	2	4	P0DMV9; P34931	P0DMV9 [362-384]; P34931 [364-386]	Heat shock 70 kDa protein 1B OS=Homo sapiens OX=9606 GN=HSPA1B PE=1 SV=1 Heat shock 70 kDa protein 1-like OS=Homo sapiens OX=9606 GN=HSPA1L PE=1 SV=2			0	2304.15							3	768.723	56.8982
High	[K].NHEAQIQDMR.[Q]		1	1	3	P35580	P35580 [1189-1198]	Myosin-10 OS=Homo sapiens OX=9606 GN=MYH10 PE=1 SV=3			0	1241.57	919085	27934936	1.06761e+07	6.49478e+07		1.0869e+07	2	621.289	18.6782
High	[K].ITISSLQDLSIYNPER.[T]		1	1	3	Q9Y6M1	Q9Y6M1 [308-323]	Insulin-like growth factor 2 mRNA-binding protein 2 OS=Homo sapiens OX=9606 GN=IGF2BP2 PE=1 SV=2			0	1848.97			4.49496e+07			3.40185e+07	2	924.988	50.0422
High	[R].HVLVTLGEK.[M]		1	1	5	P60660	P60660 [111-119]	Myosin light polypeptide 6 OS=Homo sapiens OX=9606 GN=MYL6 PE=1 SV=2			0	995.588	9.1522e+06	117146296		1.0645e+08	4.38133e+07		2	498.298	24.5774
High	[K].VPVDEFDGKVTYGQK.[R]		1	1	6	Q92499	Q92499 [679-693]	ATP-dependent RNA helicase DDX1 OS=Homo sapiens OX=9606 GN=DDX1 PE=1 SV=2			1	1681.84	1.00917e+07	3.79582e+07	2.03424e+08	5.04224e+07	9.83795e+06	1.08165e+08	3	561.286	28.0071
High	[K].VGEVIVTK.[D]		1	1	4	P10809	P10809 [345-352]	60 kDa heat shock protein, mitochondrial OS=Homo sapiens OX=9606 GN=HSPD1 PE=1 SV=2			0	844.514	4.02753e+06	18647282	1.54104e+07	4.01782e+07	4.89899e+07	2.41493e+07	2	422.76	22.4467
High	[K].TVIPGMPTVIPPGLTR.[E]		1	1	4	Q15637	Q15637 [31-46]	Splicing factor 1 OS=Homo sapiens OX=9606 GN=SF1 PE=1 SV=4			0	1648.95	2.66587e+07	28895648		7.98265e+06	1.01036e+07		2	824.976	54.7528
High	[K].TAITVEHLAIK.[C]		1	1	9	Q9NR30	Q9NR30 [407-417]	Nucleolar RNA helicase 2 OS=Homo sapiens OX=9606 GN=DDX21 PE=1 SV=5			0	1195.7	6.24061e+08	713056836	4.91406e+07	8.7612e+08	1.05153e+09	2.98417e+07	2	598.356	34.2264
High	[K].GYAEVVVASENSVHK.[L]		1	1	4	Q8N684	Q8N684 [126-140]	Cleavage and polyadenylation specificity factor subunit 7 OS=Homo sapiens OX=9606 GN=CPSF7 PE=1 SV=1			0	1588.8	1.98626e+07	22668788	9.1949e+06			6.95233e+06	2	794.901	36.5818
High	[R].LPACVVDCGTGYTK.[L]	2xCarbamidomethyl [C4; C8]	1	1	2	P61158	P61158 [5-18]	Actin-related protein 3 OS=Homo sapiens OX=9606 GN=ACTR3 PE=1 SV=3			0	1540.71							2	770.86	36.425
High	[R].SKDKLDQVSSEIK.[E]		1	1	3	Q53GQ0	Q53GQ0 [83-95]	Very-long-chain 3-oxoacyl-CoA reductase OS=Homo sapiens OX=9606 GN=HSD17B12 PE=1 SV=2			2	1476.79							3	492.935	24.197
High	[R].TLTIVDTGIGMTK.[A]		2	3	10	P07900; P08238	P07900 [88-100]; P08238 [83-95]	Heat shock protein HSP 90-alpha OS=Homo sapiens OX=9606 GN=HSP90AA1 PE=1 SV=5 Heat shock protein HSP 90-beta OS=Homo sapiens OX=9606 GN=HSP90AB1 PE=1 SV=4			0	1349.73	3.43285e+06	35351457		7.37618e+07	1.38848e+07		2	675.37	50.8606
High	[R].HGQALGELAEQLEQAR.[R]		1	1	1	Q7Z406	Q7Z406 [1218-1233]	Myosin-14 OS=Homo sapiens OX=9606 GN=MYH14 PE=1 SV=2			0	1749.89	2.45203e+07	38569884		6.45529e+06	6.31303e+07		2	875.447	50.6409
High	[K].VGGIYTVIQTK.[A]		1	2	14	P13807	P13807 [40-50]	Glycogen [starch] synthase, muscle OS=Homo sapiens OX=9606 GN=GYS1 PE=1 SV=2			0	1178.68	2.58286e+07	28340142	9.48043e+06	2.09332e+07	2.68901e+07	2.20289e+07	2	589.843	45.2346
High	[K].EASDLLEQNR.[L]		1	1	2	Q6WCQ1	Q6WCQ1 [689-698]	Myosin phosphatase Rho-interacting protein OS=Homo sapiens OX=9606 GN=MPRIP PE=1 SV=3			0	1174.57		3.06687e+07	1.20726e+07	1.57072e+07		6.16024e+06	2	587.788	29.2364
High	[R].NKETLGSEAVSSNVIDYGHASK.[Y]		1	1	2	Q14966	Q14966 [195-216]	Zinc finger protein 638 OS=Homo sapiens OX=9606 GN=ZNF638 PE=1 SV=2			1	2306.13	6.5729e+06	8651279					3	769.377	34.4889
High	[K].RVNILSDMHLR.[S]		1	1	4	P51114	P51114 [180-190]	RNA-binding protein FXR1 OS=Homo sapiens OX=9606 GN=FXR1 PE=1 SV=3			1	1353.74	6.31428e+07	54461020		2.18925e+07	4.98686e+07		3	451.919	39.1371
High	[R].LVNHFVEEFK.[R]		1	1	9	P0DMV9	P0DMV9 [237-246]	Heat shock 70 kDa protein 1B OS=Homo sapiens OX=9606 GN=HSPA1B PE=1 SV=1			0	1261.66	3.6582e+07	101410312	7.02759e+07	1.45164e+08	2.53724e+08	1.43337e+08	2	631.332	39.1781
High	[K].SLTTSQYLMHEVAK.[Q]		1	1	4	Q9NZB2	Q9NZB2 [211-224]	Constitutive coactivator of PPAR-gamma-like protein 1 OS=Homo sapiens OX=9606 GN=FAM120A PE=1 SV=2			0	1607.81	1.5972e+07	9155702		4.95247e+06			2	804.407	40.3402
High	[R].RREEEMMIR.[Q]		1	1	3	P23246	P23246 [573-581]	Splicing factor, proline- and glutamine-rich OS=Homo sapiens OX=9606 GN=SFPQ PE=1 SV=2			2	1249.61	4.69225e+08	364595040		2.0262e+08	1.31773e+08	3.51744e+06	3	417.209	18.0106
High	[R].SLYASSPGGVYATR.[S]		1	1	9	P08670	P08670 [51-64]	Vimentin OS=Homo sapiens OX=9606 GN=VIM PE=1 SV=4			0	1428.71	1.09097e+08	1732962048	9.5971e+07	2.51744e+09	1.84151e+09	1.9158e+08	2	714.86	38.0118
High	[R].IALTDNALIAR.[S]		1	1	12	P18124	P18124 [167-177]	Large ribosomal subunit protein uL30 OS=Homo sapiens OX=9606 GN=RPL7 PE=1 SV=1			0	1170.68	8.1318e+07	242112948	2.26183e+08	2.59e+07	7.8512e+07	2.24465e+08	2	585.846	46.5218
High	[R].EAGEQGDIEPR.[R]		1	1	10	Q13283	Q13283 [321-331]	Ras GTPase-activating protein-binding protein 1 OS=Homo sapiens OX=9606 GN=G3BP1 PE=1 SV=1			0	1200.55	9.09255e+08	1080119424	4.04768e+09	5.17465e+08	1.1616e+09	2.43606e+09	2	600.778	19.194
High	[R].FREDHPDLIQNAK.[K]		1	1	1	P17480	P17480 [179-191]	Nucleolar transcription factor 1 OS=Homo sapiens OX=9606 GN=UBTF PE=1 SV=1			1	1582.8		918911			1.05281e+07	1.26214e+06	3	528.27	25.5618
High	[K].AEAESLYQSKYEELQITAGR.[H]		1	1	2	P04264	P04264 [367-386]	Keratin, type II cytoskeletal 1 OS=Homo sapiens OX=9606 GN=KRT1 PE=1 SV=6			1	2286.12	2.50656e+06	12180308					3	762.711	47.5561
High	[K].GVLMAGLYPNLIQVR.[Q]		1	1	2	Q7L2E3	Q7L2E3 [1017-1031]	ATP-dependent RNA helicase DHX30 OS=Homo sapiens OX=9606 GN=DHX30 PE=1 SV=1			0	1643.93							2	822.47	55.7849
High	[K].NMDPLNDNIATLLHQSSDKFVSELWK.[D]		1	1	1	P35579	P35579 [588-613]	Myosin-9 OS=Homo sapiens OX=9606 GN=MYH9 PE=1 SV=4			1	3015.49							3	1005.83	56.8571
High	[R].TAAENDFVTLKK.[D]		1	1	9	P35908	P35908 [276-287]	Keratin, type II cytoskeletal 2 epidermal OS=Homo sapiens OX=9606 GN=KRT2 PE=1 SV=2			1	1336.71	9.95485e+08	348006304	5.562e+07	1.89066e+08	1.00976e+08	6.10131e+07	2	668.859	28.9435
High	[K].DNIQAMVIVPTR.[E]		1	1	5	P26196	P26196 [163-174]	Probable ATP-dependent RNA helicase DDX6 OS=Homo sapiens OX=9606 GN=DDX6 PE=1 SV=2			0	1356.73	1.11911e+08	104448760		8.59227e+07	4.80149e+07		2	678.87	50.3825
High	[R].TKDIEDVFYK.[Y]		1	1	2	Q07955	Q07955 [29-38]	Serine/arginine-rich splicing factor 1 OS=Homo sapiens OX=9606 GN=SRSF1 PE=1 SV=2			1	1257.64	1.28812e+07	2.0338e+07	1.17215e+07	4.82097e+06	4.54022e+06	7.25373e+06	2	629.321	39.2142
High	[K].HGGVIHIYVDK.[N]		1	1	2	Q14498	Q14498 [457-467]	RNA-binding protein 39 OS=Homo sapiens OX=9606 GN=RBM39 PE=1 SV=2			0	1237.67	2.65469e+07	27505598	2.85854e+06	2.28048e+07	1.8675e+07	1.51436e+06	3	413.227	24.4586
High	[R].SEADSDKNATILELR.[S]		1	1	2	P15924	P15924 [1739-1753]	Desmoplakin OS=Homo sapiens OX=9606 GN=DSP PE=1 SV=3			1	1661.83	1.40653e+07	1488942	1.85681e+06				2	831.422	37.9774
High	[K].IDVSIEAASGGK.[A]		1	1	2	P09622	P09622 [289-300]	Dihydrolipoyl dehydrogenase, mitochondrial OS=Homo sapiens OX=9606 GN=DLD PE=1 SV=2			0	1146.6		5327407					2	573.806	34.8774
High	[K].VAEIEHAEKEK.[M]		1	1	3	P78371	P78371 [264-274]	T-complex protein 1 subunit beta OS=Homo sapiens OX=9606 GN=CCT2 PE=1 SV=4			1	1282.66	257914	3.69431e+06		5.95315e+06	2.89188e+06		2	641.835	10.9989
High	[R].NGSLICTASK.[D]	1xCarbamidomethyl [C6]	1	1	1	Q9ULV4	Q9ULV4 [185-194]	Coronin-1C OS=Homo sapiens OX=9606 GN=CORO1C PE=1 SV=1			0	1050.52							2	525.766	21.8604
High	[R].HSSNPPLESHVGWVMDSR.[E]		1	1	2	Q6PKG0	Q6PKG0 [822-839]	La-related protein 1 OS=Homo sapiens OX=9606 GN=LARP1 PE=1 SV=2			0	2034.95	1.80165e+07	12838924					3	678.986	39.2606
High	[K].AGEVFIHKDK.[G]		1	1	4	Q15233	Q15233 [100-109]	Non-POU domain-containing octamer-binding protein OS=Homo sapiens OX=9606 GN=NONO PE=1 SV=4			1	1143.62			1.23453e+07				2	572.312	14.3254
High	[R].RLLEGEDAHLTQYK.[K]		1	1	1	Q04695	Q04695 [386-399]	Keratin, type I cytoskeletal 17 OS=Homo sapiens OX=9606 GN=KRT17 PE=1 SV=2			1	1672.87	4.61698e+07	14222138		9.78681e+06	9.47286e+06		3	558.29	30.5565
High	[K].LQPSSSPENSLDPFPPR.[I]		1	1	9	Q8WWM7	Q8WWM7 [554-570]	Ataxin-2-like protein OS=Homo sapiens OX=9606 GN=ATXN2L PE=1 SV=2			0	1867.92	2.66575e+08	417334984	1.46097e+09	9.93628e+07	1.84499e+08	1.12386e+09	2	934.463	48.7362
High	[R].AEPYCSVLPGFTFIQHLPLSER.[I]	1xCarbamidomethyl [C5]	1	1	4	Q9BUJ2	Q9BUJ2 [387-408]	Heterogeneous nuclear ribonucleoprotein U-like protein 1 OS=Homo sapiens OX=9606 GN=HNRNPUL1 PE=1 SV=2			0	2561.29	1.61269e+07	10849571	7.00229e+07	1.33262e+07	9.45552e+06	6.87852e+07	3	854.433	53.6287
High	[R].AVLLAGPPGTGK.[T]		1	1	5	Q9Y265	Q9Y265 [65-76]	RuvB-like 1 OS=Homo sapiens OX=9606 GN=RUVBL1 PE=1 SV=1			0	1080.64	1.37411e+06	3965278	3.9076e+06	1.32827e+07		1.46915e+07	2	540.825	34.0586
High	[K].EIFMQVEDERR.[H]		1	1	3	P35580	P35580 [1853-1863]	Myosin-10 OS=Homo sapiens OX=9606 GN=MYH10 PE=1 SV=3			1	1451.69	6.06256e+06	98779768		3.50593e+07	3.09893e+07		2	726.351	36.0749
High	[R].NPDDITQEEYGEFYK.[S]		1	1	6	P08238	P08238 [292-306]	Heat shock protein HSP 90-beta OS=Homo sapiens OX=9606 GN=HSP90AB1 PE=1 SV=4			0	1847.8	4.4147e+07	135439024	1.51933e+07	9.82912e+07	5.27363e+07	4.53174e+07	2	924.408	49.5476
High	[R].GLVMVKPGSIKPHQK.[V]		1	1	1	P49411	P49411 [340-354]	Elongation factor Tu, mitochondrial OS=Homo sapiens OX=9606 GN=TUFM PE=1 SV=3			0	1618.95							3	540.32	22.3207
High	[R].LFPLIQTMHSNLAGK.[I]	1xOxidation [M8]	1	1	11	Q13310	Q13310 [575-589]	Polyadenylate-binding protein 4 OS=Homo sapiens OX=9606 GN=PABPC4 PE=1 SV=1			0	1685.9	3.48906e+07	63571860	4.44589e+08		2.16279e+07	3.78848e+08	3	562.639	33.8927
High	[K].DAHLLVESK.[N]		1	1	1	P42704	P42704 [641-649]	Leucine-rich PPR motif-containing protein, mitochondrial OS=Homo sapiens OX=9606 GN=LRPPRC PE=1 SV=3			0	1011.55	4.73902e+07	69563576	2.07372e+07	2.6027e+07	6.94172e+07	2.30449e+07	2	506.278	22.878
High	[R].AAQDRDQIYR.[R]		1	1	9	P62995	P62995 [252-261]	Transformer-2 protein homolog beta OS=Homo sapiens OX=9606 GN=TRA2B PE=1 SV=1			1	1235.61	6.29625e+07	74426126	1.38973e+08	2.45551e+07	4.85977e+07	9.61111e+07	3	412.542	15.7718
High	[K].DLLHPSPEEEKR.[K]		1	1	7	P42677	P42677 [6-17]	Small ribosomal subunit protein eS27 OS=Homo sapiens OX=9606 GN=RPS27 PE=1 SV=3			1	1449.73	8.53588e+06	9530600	2.80928e+06	1.74755e+07	2.72314e+07	3.67592e+06	3	483.916	24.7184
High	[R].ANEKEPCCWWLAK.[V]	2xCarbamidomethyl [C7; C8]	1	1	12	Q06787	Q06787 [71-83]	Fragile X messenger ribonucleoprotein 1 OS=Homo sapiens OX=9606 GN=FMR1 PE=1 SV=1			1	1691.77	8.15466e+07	110725348	2.16697e+08	8.57092e+06	5.89178e+06	1.3127e+08	2	846.386	44.9935
High	[R].RLNVAITR.[A]		2	2	8	Q92900; P51530	Q92900 [869-876]; P51530 [999-1006]	Regulator of nonsense transcripts 1 OS=Homo sapiens OX=9606 GN=UPF1 PE=1 SV=2 DNA replication ATP-dependent helicase/nuclease DNA2 OS=Homo sapiens OX=9606 GN=DNA2 PE=1 SV=3			1	942.584	3.31112e+07	35222604	6.13478e+07	1.90302e+07	3.03549e+07	4.69286e+07	2	471.796	22.4228
High	[K].VLEQLTGQTPVFSK.[A]		1	1	9	P62913	P62913 [39-52]	Large ribosomal subunit protein uL5 OS=Homo sapiens OX=9606 GN=RPL11 PE=1 SV=2			0	1546.85	4.8722e+07	134247680	1.8668e+08	3.57454e+07	4.33281e+07	1.81056e+08	2	773.927	49.5237
High	[K].KIFVGGIKEDTEEYNLR.[D]		1	1	1	P51991	P51991 [127-143]	Heterogeneous nuclear ribonucleoprotein A3 OS=Homo sapiens OX=9606 GN=HNRNPA3 PE=1 SV=2			2	2011.05	6.45277e+06	6794211			6.06599e+06		3	671.021	39.7704
High	[K].VINQYQVVKPTAER.[T]		1	1	10	Q14694	Q14694 [772-785]	Ubiquitin carboxyl-terminal hydrolase 10 OS=Homo sapiens OX=9606 GN=USP10 PE=1 SV=2			0	1644.91	1.36519e+08	180336072	3.79038e+08	1.93314e+08	1.94805e+08	2.08628e+08	3	548.974	27.9435
High	[K].STHSELLEDYYQSGR.[M]		1	1	3	P28288	P28288 [348-362]	ATP-binding cassette sub-family D member 3 OS=Homo sapiens OX=9606 GN=ABCD3 PE=1 SV=1			0	1784.81		5302362		9.08106e+06	2.37646e+06		3	595.608	39.546
High	[R].MGGEEAEIR.[F]	1xOxidation [M1]	1	1	6	Q08211	Q08211 [930-938]	ATP-dependent RNA helicase A OS=Homo sapiens OX=9606 GN=DHX9 PE=1 SV=4			0	1007.45	8.32318e+07	70032832	2.27375e+08	3.95896e+07	5.21733e+07	1.65473e+08	2	504.227	15.9022
High	[R].SFMALSQDIQK.[T]		1	1	19	Q14444	Q14444 [115-125]	Caprin-1 OS=Homo sapiens OX=9606 GN=CAPRIN1 PE=1 SV=2			0	1267.64	9.94446e+08	1.07835e+09	7.99928e+07	5.85176e+08	3.24557e+08	7.86345e+07	2	634.321	49.7667
High	[K].SSPPVLQGPAPAGFSQHPGLLVPHTHAR.[D]		1	1	2	O15027	O15027 [73-100]	Protein transport protein Sec16A OS=Homo sapiens OX=9606 GN=SEC16A PE=1 SV=4			0	2855.51			6.21613e+06			7.32785e+06	5	571.907	32.3127
High	[K].TLEEEAKTHEAQIQEMR.[Q]		1	1	2	P35579	P35579 [1175-1191]	Myosin-9 OS=Homo sapiens OX=9606 GN=MYH9 PE=1 SV=4			1	2042.98		27835748		2.22411e+07			3	681.666	39.008
High	[K].AAGVNVEPFWPGLFAK.[A]		1	1	5	P05386	P05386 [34-49]	Large ribosomal subunit protein P1 OS=Homo sapiens OX=9606 GN=RPLP1 PE=1 SV=1			0	1702.9			7.52688e+07		9.31013e+06	8.95488e+07	2	851.951	53.7782
High	[R].RGAPAAATAPAPTAHK.[A]		1	1	1	Q92522	Q92522 [128-143]	Histone H1.10 OS=Homo sapiens OX=9606 GN=H1-10 PE=1 SV=1			1	1487.81	6.07181e+06	10899893		2.84739e+06	3.78717e+06		3	496.608	12.2073
High	[R].KVESLQEEIAFLKK.[L]		1	1	6	P08670	P08670 [223-236]	Vimentin OS=Homo sapiens OX=9606 GN=VIM PE=1 SV=4			2	1661.95		250693952	1.62895e+07	1.1115e+08	7.37879e+07	1.76098e+07	3	554.654	46.5656
High	[R].RFEKPLEEK.[G]		1	1	17	Q8NC51	Q8NC51 [137-145]	SERPINE1 mRNA-binding protein 1 OS=Homo sapiens OX=9606 GN=SERBP1 PE=1 SV=2			1	1175.64	1.76783e+08	175752592	2.90424e+08	1.19916e+08	2.96746e+08	2.94301e+08	3	392.552	14.4305
High	[R].MVSALQQQQQQQQR.[Q]	1xOxidation [M1]	1	1	2	Q9UPQ9	Q9UPQ9 [1316-1329]	Trinucleotide repeat-containing gene 6B protein OS=Homo sapiens OX=9606 GN=TNRC6B PE=1 SV=4			0	1716.84			1.4686e+07			1.35837e+07	2	858.925	14.6427
High	[K].ADSVVVLLCR.[Q]	1xCarbamidomethyl [C9]	1	1	8	Q92900	Q92900 [201-210]	Regulator of nonsense transcripts 1 OS=Homo sapiens OX=9606 GN=UPF1 PE=1 SV=2			0	1131.62	3.61693e+07	1.99013e+07	1.04304e+08	2.50018e+06	692419	6.94679e+07	2	566.314	48.3428
High	[R].HEHQVMLMR.[Q]		1	1	7	Q15233	Q15233 [305-313]	Non-POU domain-containing octamer-binding protein OS=Homo sapiens OX=9606 GN=NONO PE=1 SV=4			0	1180.57	1.0057e+09	416181672		2.26484e+08	1.17718e+08		3	394.196	17.7133
High	[K].AIGPHDVLATLLNNLK.[V]		1	1	1	O75533	O75533 [1087-1102]	Splicing factor 3B subunit 1 OS=Homo sapiens OX=9606 GN=SF3B1 PE=1 SV=3			0	1688.97							3	563.661	54.2419
High	[K].EGTGSTATSSSSTAGAAGK.[G]		1	1	2	O15372	O15372 [6-24]	Eukaryotic translation initiation factor 3 subunit H OS=Homo sapiens OX=9606 GN=EIF3H PE=1 SV=1			0	1627.74	5.78447e+06	11001202		4.18572e+06	2.36176e+06		2	814.375	11.5277
High	[K].TIQIPEHLMAHASSANIGPFLEK.[R]	1xOxidation [M9]	1	1	22	Q13772	Q13772 [159-181]	Nuclear receptor coactivator 4 OS=Homo sapiens OX=9606 GN=NCOA4 PE=1 SV=1			0	2520.29				4.84769e+09	2.99669e+09	1.18045e+08	3	840.768	55.3469
High	[K].GMESLEDTFVSQANALQR.[K]	1xOxidation [M2]	1	1	2	Q6P158	Q6P158 [944-961]	Putative ATP-dependent RNA helicase DHX57 OS=Homo sapiens OX=9606 GN=DHX57 PE=1 SV=2			0	2011.94			2.10808e+07			1.02441e+07	2	1006.47	45.8154
High	[K].VKADRDESSPYAAMLAAQDVAQR.[C]		1	1	5	P62263	P62263 [62-84]	Small ribosomal subunit protein uS11 OS=Homo sapiens OX=9606 GN=RPS14 PE=1 SV=3			2	2492.22	1.02248e+07	2.27954e+06	1.26789e+07	890750		4.82247e+06	3	831.413	45.6113
High	[R].GFAFVYFENVDDAK.[E]		1	1	3	P62995	P62995 [160-173]	Transformer-2 protein homolog beta OS=Homo sapiens OX=9606 GN=TRA2B PE=1 SV=1			0	1621.75	5.4819e+07	53685342	6.78757e+07	2.49017e+07	1.26984e+07	4.33722e+07	2	811.383	55.6519
High	[R].NLDLDSIIAEVR.[A]		1	2	1	P19013	P19013 [301-312]	Keratin, type II cytoskeletal 4 OS=Homo sapiens OX=9606 GN=KRT4 PE=1 SV=5			0	1357.73	8.2149e+06						2	679.369	56.4311
High	[K].NSLESYAFNMK.[A]		1	1	4	P11142	P11142 [540-550]	Heat shock cognate 71 kDa protein OS=Homo sapiens OX=9606 GN=HSPA8 PE=1 SV=1			0	1303.6		34295112		8.96771e+07	3.50425e+07	1.09626e+06	2	652.305	49.1326
High	[R].SEMECQNQEYK.[M]	1xCarbamidomethyl [C5]	1	1	1	P13646	P13646 [379-389]	Keratin, type I cytoskeletal 13 OS=Homo sapiens OX=9606 GN=KRT13 PE=1 SV=4			0	1445.57	2.90249e+07						2	723.287	18.8904
High	[K].FANLNEQAAR.[S]		1	1	2	Q16352	Q16352 [291-300]	Alpha-internexin OS=Homo sapiens OX=9606 GN=INA PE=1 SV=2			0	1133.57	563822	19021826	3.72619e+06	1.34924e+07		1.01627e+06	2	567.289	26.5363
High	[R].RMEELHNQEVQK.[R]		1	1	6	Q15233	Q15233 [325-336]	Non-POU domain-containing octamer-binding protein OS=Homo sapiens OX=9606 GN=NONO PE=1 SV=4			1	1540.75	1.5851e+09	1323887344		6.70151e+08	6.73574e+08	3.35055e+06	2	770.881	14.5426
High	[R].FDVQLKDLEK.[W]		1	1	4	P62244	P62244 [79-88]	Small ribosomal subunit protein uS8 OS=Homo sapiens OX=9606 GN=RPS15A PE=1 SV=2			1	1234.67	2.13992e+07	41322844	4.49467e+07	1.21261e+06		1.39535e+07	2	617.837	42.7697
High	[K].GGSTTGSQFLEQFK.[T]		1	1	6	Q14157	Q14157 [354-367]	Ubiquitin-associated protein 2-like OS=Homo sapiens OX=9606 GN=UBAP2L PE=1 SV=2			0	1486.72	9.76594e+07	137873664	2.84858e+08	1.65606e+07	7.05487e+07	1.8334e+08	2	743.863	49.8227
High	[K].SLHTLFGDK.[L]		1	1	1	P02768	P02768 [89-97]	Albumin OS=Homo sapiens OX=9606 GN=ALB PE=1 SV=2			0	1017.54	9.60736e+07	9466827	687195	8.39396e+06		1.79066e+06	2	509.272	32.6501
High	[K].STGGAPTFNVTVTK.[T]		1	1	1	P07737	P07737 [92-105]	Profilin-1 OS=Homo sapiens OX=9606 GN=PFN1 PE=1 SV=2			0	1379.72	9.5668e+06	19737594	4.58873e+07	9.4734e+06		4.1274e+07	2	690.362	37.6226
High	[K].SKLPKPVQDLIK.[M]		1	1	3	P09874	P09874 [663-674]	Poly [ADP-ribose] polymerase 1 OS=Homo sapiens OX=9606 GN=PARP1 PE=1 SV=4			1	1365.85	1.31237e+07	33614876		8.3598e+06	5.60814e+07		3	455.953	35.5917
High	[R].VTGEADVEFATHEEAVAAMSK.[D]	1xOxidation [M19]	1	1	3	P52597	P52597 [327-347]	Heterogeneous nuclear ribonucleoprotein F OS=Homo sapiens OX=9606 GN=HNRNPF PE=1 SV=3			0	2208.01			5.08418e+07			7.37831e+07	3	736.675	33.8621
High	[K].IIGHFYASQMAQR.[K]	1xOxidation [M10]	1	1	6	Q9NZI8	Q9NZI8 [539-551]	Insulin-like growth factor 2 mRNA-binding protein 1 OS=Homo sapiens OX=9606 GN=IGF2BP1 PE=1 SV=2			0	1537.76	4.16523e+07	49415182	3.76383e+08		1.7228e+07	3.20426e+08	3	513.258	21.0614
High	[K].VGEVTYVELLMDAEGK.[S]		1	1	1	P52272	P52272 [95-110]	Heterogeneous nuclear ribonucleoprotein M OS=Homo sapiens OX=9606 GN=HNRNPM PE=1 SV=3			0	1752.87	2.48902e+07	20450356		2.56997e+07			2	876.938	56.7258
High	[R].VSGVGNNISFEEK.[K]		1	1	1	A8K2U0	A8K2U0 [98-110]	Alpha-2-macroglobulin-like protein 1 OS=Homo sapiens OX=9606 GN=A2ML1 PE=1 SV=3			0	1379.68	2.25359e+07						2	690.343	35.5487
High	[R].KKLEGELEELK.[A]		1	1	1	Q7Z406	Q7Z406 [1637-1647]	Myosin-14 OS=Homo sapiens OX=9606 GN=MYH14 PE=1 SV=2			2	1315.75		8659645	6.19371e+06	4.75728e+06	7.78894e+07	4.56576e+06	2	658.377	26.9511
High	[K].KKWENPGLGAESHTDSLR.[N]		1	1	3	Q9UHB6	Q9UHB6 [74-91]	LIM domain and actin-binding protein 1 OS=Homo sapiens OX=9606 GN=LIMA1 PE=1 SV=1			2	2025.01		6.27849e+06					3	675.677	26.2411
High	[K].KPMGPAHWEK.[I]	1xOxidation [M3]	1	1	12	Q8NCA5	Q8NCA5 [194-203]	Protein FAM98A OS=Homo sapiens OX=9606 GN=FAM98A PE=1 SV=2			0	1196.59	3.82578e+08	4.72346e+08		6.04669e+08	4.14044e+08		2	598.797	11.8864
High	[R].VRIEAENEK.[N]		1	1	7	Q06787	Q06787 [316-324]	Fragile X messenger ribonucleoprotein 1 OS=Homo sapiens OX=9606 GN=FMR1 PE=1 SV=1			1	1087.57	1.47207e+08	1.90604e+08	9.22873e+07	1.09046e+08	1.20412e+08	9.19162e+07	2	544.291	12.9505
High	[R].NTDQASMPENTVAQK.[L]	1xOxidation [M7]	1	1	7	P35580	P35580 [366-380]	Myosin-10 OS=Homo sapiens OX=9606 GN=MYH10 PE=1 SV=3			0	1649.74	8.17815e+06	102702232		9.22641e+07	4.71629e+07		2	825.375	16.8075
High	[R].HRPELIEYDK.[L]		1	1	4	O43707	O43707 [205-214]	Alpha-actinin-4 OS=Homo sapiens OX=9606 GN=ACTN4 PE=1 SV=2			0	1299.67	680876	7.32279e+06		1.18995e+07	2.27633e+06		3	433.894	22.4253
High	[K].VYAVATSTNTPCAR.[I]	1xCarbamidomethyl [C12]	1	1	2	Q10570	Q10570 [1033-1046]	Cleavage and polyadenylation specificity factor subunit 1 OS=Homo sapiens OX=9606 GN=CPSF1 PE=1 SV=2			0	1510.73	8.47554e+06	5996827		2.05374e+06			2	755.87	27.3597
High	[K].VIQCFAETGQVQK.[I]	1xCarbamidomethyl [C4]	1	1	2	Q00610	Q00610 [488-500]	Clathrin heavy chain 1 OS=Homo sapiens OX=9606 GN=CLTC PE=1 SV=5			0	1507.76	1.53671e+06	10540471		1.545e+07	4.94327e+06		2	754.383	32.8176
High	[K].FSVCVLGDQQHCDEAK.[A]	2xCarbamidomethyl [C4; C12]	1	1	6	P62906	P62906 [63-78]	Large ribosomal subunit protein uL1 OS=Homo sapiens OX=9606 GN=RPL10A PE=1 SV=2			0	1892.83	1.31592e+07	23957410	4.04945e+07	2.65781e+06	1.10997e+07	3.64555e+07	2	946.917	38.1909
High	[K].ASLEGNLAETENR.[Y]		1	1	4	Q04695	Q04695 [322-334]	Keratin, type I cytoskeletal 17 OS=Homo sapiens OX=9606 GN=KRT17 PE=1 SV=2			0	1403.68	7.76053e+07	10142883					2	702.343	32.3096
High	[K].FMQTFVLAPEGSVPNK.[F]	1xOxidation [M2]	1	1	13	Q9UN86	Q9UN86 [108-123]	Ras GTPase-activating protein-binding protein 2 OS=Homo sapiens OX=9606 GN=G3BP2 PE=1 SV=2			0	1780.89	9.36491e+07	102062840	9.06195e+08	4.37746e+07	8.96611e+07	7.03145e+08	2	890.954	49.7272
High	[R].FRPVPLGQTFLGIK.[C]		1	1	2	Q8N3C0	Q8N3C0 [676-689]	Activating signal cointegrator 1 complex subunit 3 OS=Homo sapiens OX=9606 GN=ASCC3 PE=1 SV=3			0	1572.93			1.23424e+07			1.19655e+07	3	524.98	42.9055
High	[K].SKPGAAMVEMADGYAVDR.[A]		1	1	2	P14866	P14866 [417-434]	Heterogeneous nuclear ribonucleoprotein L OS=Homo sapiens OX=9606 GN=HNRNPL PE=1 SV=2			0	1867.87	1.75224e+07	5245801		5.22249e+06			2	934.44	44.451
High	[R].GVEICIATPGR.[L]	1xCarbamidomethyl [C5]	2	2	11	Q92841; P17844	Q92841 [294-304]; P17844 [217-227]	Probable ATP-dependent RNA helicase DDX17 OS=Homo sapiens OX=9606 GN=DDX17 PE=1 SV=2 Probable ATP-dependent RNA helicase DDX5 OS=Homo sapiens OX=9606 GN=DDX5 PE=1 SV=1			0	1172.61	1.36112e+08	140888416	4.03255e+08	4.70395e+07	8.67426e+07	2.62845e+08	2	586.808	41.328
High	[K].MIGFPSSAGSVSPR.[S]	1xOxidation [M1]	1	1	1	P13646	P13646 [416-429]	Keratin, type I cytoskeletal 13 OS=Homo sapiens OX=9606 GN=KRT13 PE=1 SV=4			0	1408.69	1.81129e+07						2	704.849	39.3835
High	[R].FTDEEVDELYR.[E]		1	2	1	O14950	O14950 [134-144]	Myosin regulatory light chain 12B OS=Homo sapiens OX=9606 GN=MYL12B PE=1 SV=2			0	1415.63		177773264		7.56821e+07	5.825e+07		2	708.319	47.2533
High	[R].MGAGLGHGMDR.[V]	1xOxidation [M]	1	1	5	P52272	P52272 [419-429]	Heterogeneous nuclear ribonucleoprotein M OS=Homo sapiens OX=9606 GN=HNRNPM PE=1 SV=3			0	1117.49	2.63399e+07	28962636		9.70932e+06			2	559.248	15.7227
High	[K].SEEQLKEEGIEYK.[V]		1	1	2	P09622	P09622 [405-417]	Dihydrolipoyl dehydrogenase, mitochondrial OS=Homo sapiens OX=9606 GN=DLD PE=1 SV=2			1	1581.76		11537094		4.36073e+06			2	791.386	28.8726
High	[R].IEDVTPIPSDSTR.[R]		1	1	6	P62263	P62263 [129-141]	Small ribosomal subunit protein uS11 OS=Homo sapiens OX=9606 GN=RPS14 PE=1 SV=3			0	1429.72	1.91063e+08	275248608	2.44159e+08	1.87902e+08	2.52499e+08	3.31252e+08	2	715.363	35.0929
High	[R].IVALNAHTFLR.[N]		1	2	6	P22087	P22087 [245-255]	rRNA 2'-O-methyltransferase fibrillarin OS=Homo sapiens OX=9606 GN=FBL PE=1 SV=2			0	1254.73	2.73616e+07	44625475	2.717e+07		2.67107e+07	1.92932e+07	3	418.916	43.5158
High	[K].NNASTDYDLSDK.[S]		1	1	8	P39023	P39023 [301-312]	Large ribosomal subunit protein uL3 OS=Homo sapiens OX=9606 GN=RPL3 PE=1 SV=2			0	1342.58	1.26148e+08	248388780	1.43673e+08	1.01503e+08	1.29317e+08	1.05992e+08	2	671.792	19.7753
High	[R].KADTALASIPPVAEGK.[A]		1	1	9	Q01804	Q01804 [945-960]	OTU domain-containing protein 4 OS=Homo sapiens OX=9606 GN=OTUD4 PE=1 SV=4			1	1567.87	2.84414e+07	32524264	1.82879e+07	3.33178e+07	3.38771e+07	1.63746e+07	2	784.435	34.9309
High	[K].KQELLEALTK.[H]		1	1	5	P12956	P12956 [596-605]	X-ray repair cross-complementing protein 6 OS=Homo sapiens OX=9606 GN=XRCC6 PE=1 SV=2			1	1172.69	5.05632e+07	80295448	4.85211e+07	6.63459e+07	1.8052e+07	3.70801e+07	2	586.848	28.5268
High	[K].VLSLNFSECHTK.[I]	1xCarbamidomethyl [C9]	1	1	15	Q9UN86	Q9UN86 [65-76]	Ras GTPase-activating protein-binding protein 2 OS=Homo sapiens OX=9606 GN=G3BP2 PE=1 SV=2			0	1434.7	7.60307e+08	528312880	1.09432e+09	3.98921e+08	5.92695e+08	7.0386e+08	3	478.906	37.9024
High	[K].VLEGMVEENQVNVEVTR.[I]	1xOxidation [M5]	1	1	1	Q14126	Q14126 [276-292]	Desmoglein-2 OS=Homo sapiens OX=9606 GN=DSG2 PE=1 SV=2			0	1960.96							2	980.987	40.0837
High	[R].EVQTNDLKEVVNK.[L]		1	1	10	P61247	P61247 [175-187]	Small ribosomal subunit protein eS1 OS=Homo sapiens OX=9606 GN=RPS3A PE=1 SV=2			1	1515.8	2.65025e+07	9.07106e+07	4.23705e+08	1.5005e+07	1.06071e+07	2.15776e+08	2	758.405	28.5653
High	[K].NVQDAIADAEQRGEHALKDAR.[N]		1	1	1	P35908	P35908 [419-439]	Keratin, type II cytoskeletal 2 epidermal OS=Homo sapiens OX=9606 GN=KRT2 PE=1 SV=2			2	2307.14	1.27951e+07	16321466		1.14627e+07	4.31624e+06		3	769.719	51.4487
High	[R].KVVGCSCVVVK.[D]	2xCarbamidomethyl [C5; C7]	1	1	5	P25398	P25398 [102-112]	Small ribosomal subunit protein eS12 OS=Homo sapiens OX=9606 GN=RPS12 PE=1 SV=3			1	1234.66	2.52488e+07	3.13216e+07		2.44305e+07	2.14238e+07	2.68396e+06	2	617.836	18.3749
High	[K].TTDTASVQNEAK.[L]		1	1	4	Q9ULV4	Q9ULV4 [429-440]	Coronin-1C OS=Homo sapiens OX=9606 GN=CORO1C PE=1 SV=1			0	1264.6		16126257		4.06754e+07	1.10724e+07		2	632.805	14.9213
High	[R].YGPLSGVNVVYDQR.[T]		1	1	7	Q13595	Q13595 [142-155]	Transformer-2 protein homolog alpha OS=Homo sapiens OX=9606 GN=TRA2A PE=1 SV=1			0	1566.79	3.67826e+07	48139484	1.0603e+08	7.29269e+06	2.82332e+07	8.37986e+07	2	783.899	49.4783
High	[R].LSGGLGAGSCR.[L]	1xCarbamidomethyl [C10]	1	1	1	Q04695	Q04695 [31-41]	Keratin, type I cytoskeletal 17 OS=Homo sapiens OX=9606 GN=KRT17 PE=1 SV=2			0	1034.5	5.41316e+07	3.88028e+06					2	517.756	19.3794
High	[K].FGDPVVQSDMK.[H]		1	1	3	P0DMV9	P0DMV9 [78-88]	Heat shock 70 kDa protein 1B OS=Homo sapiens OX=9606 GN=HSPA1B PE=1 SV=1			0	1222.58	2.39086e+07	31821552		1.48112e+08	6.62534e+07		2	611.792	34.8809
High	[K].VSYIPDEQIAQGPENGRR.[G]		1	1	3	Q9NZI8	Q9NZI8 [151-168]	Insulin-like growth factor 2 mRNA-binding protein 1 OS=Homo sapiens OX=9606 GN=IGF2BP1 PE=1 SV=2			1	2029.01	3.17754e+07	49353928	1.74634e+08	6.08401e+06	1.08907e+07	6.4571e+07	3	677.008	37.7855
High	[R].ISELTSELTDER.[N]		1	1	1	Q92614	Q92614 [1291-1302]	Unconventional myosin-XVIIIa OS=Homo sapiens OX=9606 GN=MYO18A PE=1 SV=3			0	1392.69		10564395		1.19047e+07			2	696.848	41.4703
High	[K].SLCPETWPTWAGRPQDGVAVLVR.[H]	1xCarbamidomethyl [C3]	1	1	1	O00159	O00159 [677-699]	Unconventional myosin-Ic OS=Homo sapiens OX=9606 GN=MYO1C PE=1 SV=4			0	2595.31							3	865.779	54.5309
High	[K].IEAINQAIANEYEVRR.[K]		1	1	7	Q8NCA5	Q8NCA5 [204-219]	Protein FAM98A OS=Homo sapiens OX=9606 GN=FAM98A PE=1 SV=2			1	1888.99	1.10966e+07		4.9923e+08			4.93784e+07	3	630.335	34.4498
High	[K].KMQAHIQDLEEQLDEEEGAR.[Q]		1	1	3	P35580	P35580 [947-966]	Myosin-10 OS=Homo sapiens OX=9606 GN=MYH10 PE=1 SV=3			1	2369.1		18143768		6.17321e+06			3	790.37	44.5639
High	[K].LLSELDQQSTEMPR.[T]	1xOxidation [M12]	1	1	3	O95793	O95793 [552-565]	Double-stranded RNA-binding protein Staufen homolog 1 OS=Homo sapiens OX=9606 GN=STAU1 PE=1 SV=2			0	1662.8			6.22801e+07			5.80831e+07	2	831.901	36.1191
High	[R].LRAEIDNVK.[K]		1	1	1	P13647	P13647 [396-404]	Keratin, type II cytoskeletal 5 OS=Homo sapiens OX=9606 GN=KRT5 PE=1 SV=3			1	1057.6	1.06565e+08	19395132	2.62781e+06	1.22531e+07		1.70068e+07	2	529.304	19.7495
High	[K].GILQELFLNK.[E]		1	1	6	Q96QC0	Q96QC0 [492-501]	Serine/threonine-protein phosphatase 1 regulatory subunit 10 OS=Homo sapiens OX=9606 GN=PPP1R10 PE=1 SV=1			0	1174.68	6.89013e+06	11246311	5.76532e+07	5.42366e+06	8.49506e+06	5.5773e+07	2	587.846	56.3141
High	[K].HWPFMVVNDAGRPK.[V]	1xOxidation [M5]	1	1	1	P11142	P11142 [89-102]	Heat shock cognate 71 kDa protein OS=Homo sapiens OX=9606 GN=HSPA8 PE=1 SV=1			0	1669.83		1.05518e+06	3.00505e+07		4.77318e+06	2.1218e+07	3	557.282	37.6663
High	[R].LLHIEELRELQTK.[I]		1	1	8	Q9Y224	Q9Y224 [206-218]	RNA transcription, translation and transport factor protein OS=Homo sapiens OX=9606 GN=RTRAF PE=1 SV=1			1	1621.93			9.16013e+07			6.42415e+06	3	541.314	33.2854
High	[R].KLEEEEDGKLK.[K]		1	1	4	P11387	P11387 [164-174]	DNA topoisomerase 1 OS=Homo sapiens OX=9606 GN=TOP1 PE=1 SV=2			2	1317.69	8.69311e+06	9.42006e+06					2	659.348	13.7717
High	[K].NKGDSHLNVQVSNFK.[S]		1	1	1	Q86UE4	Q86UE4 [247-261]	Protein LYRIC OS=Homo sapiens OX=9606 GN=MTDH PE=1 SV=2			1	1686.86	2.31118e+06	4301770					3	562.957	27.0654
High	[R].LAAEATEWQR.[S]		1	1	3	Q96SB4	Q96SB4 [231-240]	SRSF protein kinase 1 OS=Homo sapiens OX=9606 GN=SRPK1 PE=1 SV=2			0	1174.59	1.16687e+07	2.17231e+07	2.64055e+07	7.75543e+06		2.21613e+07	2	587.797	32.6155
High	[K].ESTLHLVLR.[L]		2	4	3	P62987; P62979	P62987 [64-72]; P62979 [64-72]	Ubiquitin-ribosomal protein eL40 fusion protein OS=Homo sapiens OX=9606 GN=UBA52 PE=1 SV=2 Ubiquitin-ribosomal protein eS31 fusion protein OS=Homo sapiens OX=9606 GN=RPS27A PE=1 SV=2			0	1067.62	5.10088e+07	59973616	1.00111e+07	1.41897e+08	1.38658e+08	4.24401e+07	2	534.314	35.4597
High	[K].NPNGPYPYTLK.[L]		1	1	7	P14866	P14866 [569-579]	Heterogeneous nuclear ribonucleoprotein L OS=Homo sapiens OX=9606 GN=HNRNPL PE=1 SV=2			0	1263.64	5.64346e+07	59634455	5.99465e+07		4.13525e+07	3.29291e+07	2	632.322	35.959
High	[K].MKLDYILGLK.[I]	1xOxidation [M1]	1	1	7	P46781	P46781 [92-101]	Small ribosomal subunit protein uS4 OS=Homo sapiens OX=9606 GN=RPS9 PE=1 SV=3			1	1209.69	5.24381e+07	118040624	3.32197e+08		8.30996e+06	3.0983e+08	2	605.348	45.7534
High	[K].IQIASESSGIPERPCVLTGTPESIEQAK.[R]	1xCarbamidomethyl [C15]	1	1	2	Q96I24	Q96I24 [111-138]	Far upstream element-binding protein 3 OS=Homo sapiens OX=9606 GN=FUBP3 PE=1 SV=2			0	2997.52	1.10646e+07	955861	2.58119e+07			1.05463e+07	3	999.845	48.5123
High	[K].AGEVFIHK.[D]		1	1	20	Q15233	Q15233 [100-107]	Non-POU domain-containing octamer-binding protein OS=Homo sapiens OX=9606 GN=NONO PE=1 SV=4			0	900.494	2.81299e+09	2.92155e+09	1.96119e+09	1.46714e+09	2.32104e+09	1.44249e+09	2	450.75	19.6247
High	[K].NGMPVEPKPEPEKHK.[D]	1xOxidation [M3]	1	1	2	Q13772	Q13772 [440-454]	Nuclear receptor coactivator 4 OS=Homo sapiens OX=9606 GN=NCOA4 PE=1 SV=1			1	1732.87					3.66938e+06		3	578.295	8.8892
High	[K].FQRPGDPQSAQDK.[A]		1	1	11	Q15637	Q15637 [294-306]	Splicing factor 1 OS=Homo sapiens OX=9606 GN=SF1 PE=1 SV=4			0	1473.71	2.62045e+07	3.32132e+07	2.32388e+08	9.23756e+06	4.51011e+07	2.07183e+08	3	491.907	17.2814
High	[K].LNQALLDLHALGSAR.[T]		1	1	14	P02792	P02792 [107-121]	Ferritin light chain OS=Homo sapiens OX=9606 GN=FTL PE=1 SV=2			0	1591.89	213631			1.79285e+08	2.95778e+08	1.16623e+08	3	531.303	51.4863
High	[K].LMELHGEGSSSGK.[A]	1xOxidation [M2]	1	1	8	P61247	P61247 [228-240]	Small ribosomal subunit protein eS1 OS=Homo sapiens OX=9606 GN=RPS3A PE=1 SV=2			0	1347.62	5.5631e+07	78721700		3.25158e+07	9.48249e+07		3	449.879	13.7361
High	[K].YEEIDNAPEER.[A]		1	1	1	P49411	P49411 [95-105]	Elongation factor Tu, mitochondrial OS=Homo sapiens OX=9606 GN=TUFM PE=1 SV=3			0	1364.6	4.03124e+06	8202246		1.83791e+07	1.69523e+07		2	682.803	26.8028
High	[K].VPGLQNEQKR.[F]		1	1	11	Q8WWM7	Q8WWM7 [530-539]	Ataxin-2-like protein OS=Homo sapiens OX=9606 GN=ATXN2L PE=1 SV=2			1	1168.64	2.97493e+07	61096834	2.77603e+08	1.56743e+07		7.04493e+07	3	390.22	15.4912
High	[R].LLQQVSQIYQSIEFSR.[L]		1	1	2	Q14152	Q14152 [439-454]	Eukaryotic translation initiation factor 3 subunit A OS=Homo sapiens OX=9606 GN=EIF3A PE=1 SV=1			0	1939.03			7.71625e+07			5.21101e+07	2	970.017	52.5661
High	[R].SWQDELAQQAEEGSAR.[L]		1	1	1	Q86UE4	Q86UE4 [5-20]	Protein LYRIC OS=Homo sapiens OX=9606 GN=MTDH PE=1 SV=2			0	1804.81							2	902.91	51.1811
High	[R].SDTLIKPVLVKPEGVLVEK.[T]		1	1	1	A8K2U0	A8K2U0 [894-912]	Alpha-2-macroglobulin-like protein 1 OS=Homo sapiens OX=9606 GN=A2ML1 PE=1 SV=3			0	2064.23	1.46801e+07						3	688.749	45.6449
High	[K].EESAASGGAAYTK.[R]		1	1	5	Q9Y2W1	Q9Y2W1 [334-346]	Thyroid hormone receptor-associated protein 3 OS=Homo sapiens OX=9606 GN=THRAP3 PE=1 SV=2			0	1241.56	4.09933e+07	3.55949e+07	1.80885e+07	6.18642e+07	7.49194e+07	1.2168e+07	2	621.286	15.4277
High	[K].TGTITTFEHAHNMR.[V]		1	1	3	P13639	P13639 [482-495]	Elongation factor 2 OS=Homo sapiens OX=9606 GN=EEF2 PE=1 SV=4			0	1615.76	6.01256e+06	14924245	1.37345e+06	3.26116e+07			3	539.261	26.0563
High	[R].AGAASLDVIQEVEYVKEEAK.[M]		1	1	2	Q9UJV9	Q9UJV9 [401-420]	Probable ATP-dependent RNA helicase DDX41 OS=Homo sapiens OX=9606 GN=DDX41 PE=1 SV=2			1	2149.1			2.23752e+07			1.74629e+07	3	717.04	45.8245
High	[R].KVSQPIEGHAASFAQFK.[M]		1	1	1	Q00610	Q00610 [189-205]	Clathrin heavy chain 1 OS=Homo sapiens OX=9606 GN=CLTC PE=1 SV=5			1	1844.97	2.18163e+06	7471612		2.92672e+06			3	615.66	33.2638
High	[K].AEDKEWMPVTK.[L]		1	1	1	P15880	P15880 [55-65]	Small ribosomal subunit protein uS5 OS=Homo sapiens OX=9606 GN=RPS2 PE=1 SV=2			1	1333.65	2.35789e+08	257927200		2.22179e+08	1.48406e+08		2	667.327	30.5689
High	[R].EDLMGLAIGTHGSNIQQAR.[K]		1	1	11	P51114	P51114 [227-245]	RNA-binding protein FXR1 OS=Homo sapiens OX=9606 GN=FXR1 PE=1 SV=3			0	2011	1.80589e+08	146545300		4.46651e+07	4.15547e+07		2	1006.01	48.4401
High	[K].SDKTEEIAEEEETVFPK.[A]		1	1	5	Q9NR30	Q9NR30 [38-54]	Nucleolar RNA helicase 2 OS=Homo sapiens OX=9606 GN=DDX21 PE=1 SV=5			1	1980.93			5.55704e+07			2.93569e+07	3	660.981	36.0301
High	[K].EIYTHFTCATDTK.[N]	1xCarbamidomethyl [C8]	3	3	5	P04899; P08754; P63096	P04899 [319-331]; P08754 [318-330]; P63096 [318-330]	Guanine nucleotide-binding protein G(i) subunit alpha-2 OS=Homo sapiens OX=9606 GN=GNAI2 PE=1 SV=3 Guanine nucleotide-binding protein G(i) subunit alpha-3 OS=Homo sapiens OX=9606 GN=GNAI3 PE=1 SV=3 Guanine nucleotide-binding protein G(i) subunit alpha-1 OS=Homo sapiens OX=9606 GN=GNAI1 PE=1 SV=2			0	1586.72		74601442		1.28621e+07		3.18079e+06	2	793.861	31.8047
High	[R].TGQPMIHIYLDK.[E]		1	1	6	Q01844	Q01844 [393-404]	RNA-binding protein EWS OS=Homo sapiens OX=9606 GN=EWSR1 PE=1 SV=1			0	1415.74	8.62176e+07	94126936		5.92021e+07	8.36458e+07		2	708.372	41.6809
High	[K].ISANENSLAVR.[S]		1	1	2	Q9UHB6	Q9UHB6 [325-335]	LIM domain and actin-binding protein 1 OS=Homo sapiens OX=9606 GN=LIMA1 PE=1 SV=1			0	1173.62		60604744		1.10312e+08	5.47779e+07		2	587.315	28.0063
High	[R].GVAMNPVEHPFGGGNHQHIGKPSTIR.[R]	1xOxidation [M4]	1	1	4	P62917	P62917 [201-226]	Large ribosomal subunit protein uL2 OS=Homo sapiens OX=9606 GN=RPL8 PE=1 SV=2			0	2753.37	4.95809e+06	58925305				2.33996e+06	4	689.097	26.2704
High	[R].HELSNFVGDWPVDK.[T]		1	1	2	Q86UW6	Q86UW6 [782-795]	NEDD4-binding protein 2 OS=Homo sapiens OX=9606 GN=N4BP2 PE=1 SV=2			0	1642.79	1.3252e+07	22617742	616936	2.66118e+06			2	821.899	50.224
High	[K].TGGYLTESGYVNLQR.[V]		1	1	2	Q9H0D6	Q9H0D6 [374-388]	5'-3' exoribonuclease 2 OS=Homo sapiens OX=9606 GN=XRN2 PE=1 SV=1			0	1657.82		8.22178e+06	2.93728e+07	2.99904e+06	3.52037e+06	7.18295e+07	2	829.409	46.4321
High	[R].AQIFANTVDNAR.[I]		1	1	4	P05783	P05783 [138-149]	Keratin, type I cytoskeletal 18 OS=Homo sapiens OX=9606 GN=KRT18 PE=1 SV=2			0	1319.67	2.09521e+06	47595060		1.47579e+07			2	660.338	34.5349
High	[R].GDTPGHATPGHGGATSSAR.[K]		1	1	3	O75533	O75533 [271-289]	Splicing factor 3B subunit 1 OS=Homo sapiens OX=9606 GN=SF3B1 PE=1 SV=3			0	1733.8	9.33913e+06	1.04159e+07			2.67428e+06		3	578.603	8.2592
High	[K].FYQTSVESTDFANAPEESR.[K]		1	1	1	P48594	P48594 [126-144]	Serpin B4 OS=Homo sapiens OX=9606 GN=SERPINB4 PE=1 SV=2			0	2177.96	1.14843e+07			1.76645e+06			2	1089.49	44.8883
High	[R].VVLLGEFLHPCEDDIVCK.[C]	2xCarbamidomethyl [C11; C17]	1	1	5	Q9NY12	Q9NY12 [70-87]	H/ACA ribonucleoprotein complex subunit 1 OS=Homo sapiens OX=9606 GN=GAR1 PE=1 SV=1			0	2143.06	5.75791e+06	10726825	2.90981e+07	1.54213e+07	8.91957e+06	3.48268e+07	2	1072.03	54.6843
High	[R].KPAAVLKPSDWEK.[S]		1	1	8	Q9H0D6	Q9H0D6 [776-788]	5'-3' exoribonuclease 2 OS=Homo sapiens OX=9606 GN=XRN2 PE=1 SV=1			0	1468.82	9.04253e+06	1.36773e+07	3.36841e+07			2.44389e+07	3	490.277	27.6876
High	[K].LRELLIIGGVAAR.[D]		1	1	3	Q92499	Q92499 [318-330]	ATP-dependent RNA helicase DDX1 OS=Homo sapiens OX=9606 GN=DDX1 PE=1 SV=2			1	1380.87	5.5777e+07	74020192		4.19189e+07	3.44743e+06		2	690.938	47.6259
High	[K].ASITALEAK.[I]		1	1	3	P35579	P35579 [1807-1815]	Myosin-9 OS=Homo sapiens OX=9606 GN=MYH9 PE=1 SV=4			0	903.515	2.10917e+07	305431424		4.31906e+08	1.56561e+08		2	452.261	28.1119
High	[K].SEEAHAEDSVMDHHFR.[K]		1	1	3	Q8NC51	Q8NC51 [330-345]	SERPINE1 mRNA-binding protein 1 OS=Homo sapiens OX=9606 GN=SERBP1 PE=1 SV=2			0	1896.79	7.59699e+06	5.33393e+06		1.06169e+07			4	474.953	26.9817
High	[R].KLLEGEESR.[LI]		2	5	10	P08670; P05787	P08670 [402-410]; P05787 [393-401]	Vimentin OS=Homo sapiens OX=9606 GN=VIM PE=1 SV=4 Keratin, type II cytoskeletal 8 OS=Homo sapiens OX=9606 GN=KRT8 PE=1 SV=7			1	1060.56	2.57415e+07	454629619		7.03856e+08	5.6436e+08	2.55047e+07	2	530.785	14.9629
High	[R].SDSEDICLFTK.[D]	1xCarbamidomethyl [C7]	1	1	3	O76021	O76021 [90-100]	Ribosomal L1 domain-containing protein 1 OS=Homo sapiens OX=9606 GN=RSL1D1 PE=1 SV=3			0	1314.59	1.05035e+07	36496244		1.76623e+07	1.75978e+06		2	657.797	46.1785
High	[K].IMHFPTWVDLK.[G]		1	1	6	Q92499	Q92499 [422-432]	ATP-dependent RNA helicase DDX1 OS=Homo sapiens OX=9606 GN=DDX1 PE=1 SV=2			0	1386.72	5.80639e+07	151025032		1.1437e+08	1.44032e+08		3	462.913	54.1393
High	[R].NFYELSPHIFALSDEAYR.[S]		1	1	4	O43795	O43795 [76-93]	Unconventional myosin-Ib OS=Homo sapiens OX=9606 GN=MYO1B PE=1 SV=3			0	2172.04		57896192	6.43747e+06	2.52725e+07	1.83993e+07	6.05506e+06	3	724.684	55.029
High	[R].ELAEQTLNNIK.[Q]		1	1	16	Q92499	Q92499 [297-307]	ATP-dependent RNA helicase DDX1 OS=Homo sapiens OX=9606 GN=DDX1 PE=1 SV=2			0	1272.68	2.83986e+09	4.04823e+09	5.33719e+09	3.59376e+09	5.60837e+09	4.59656e+09	2	636.844	38.5116
High	[K].SLEEIYLFSLPIK.[E]		1	1	16	P15880	P15880 [77-89]	Small ribosomal subunit protein uS5 OS=Homo sapiens OX=9606 GN=RPS2 PE=1 SV=2			0	1551.87	3.73913e+07	56586208	1.35722e+08	1.91975e+07	5.26192e+07	2.7357e+08	2	776.436	59.8965
High	[R].RFDVLAPHLTK.[K]		1	1	1	Q92614	Q92614 [1124-1134]	Unconventional myosin-XVIIIa OS=Homo sapiens OX=9606 GN=MYO18A PE=1 SV=3			1	1296.74		6814741		7.15123e+06			3	432.919	34.221
High	[K].SGSGTMNLGGSLTR.[Q]		1	1	3	P47756	P47756 [182-195]	F-actin-capping protein subunit beta OS=Homo sapiens OX=9606 GN=CAPZB PE=1 SV=5			0	1337.65	3.84807e+06	22577994		7.7862e+07	885469	2.70991e+06	2	669.327	34.9683
High	[K].GQRPETLHER.[L]		1	1	3	Q5BJF2	Q5BJF2 [131-140]	Sigma intracellular receptor 2 OS=Homo sapiens OX=9606 GN=TMEM97 PE=1 SV=1			0	1222.63	350887	207479				343160	3	408.214	8.414
High	[R].KSLLVQTK.[R]		1	1	7	P39023	P39023 [349-356]	Large ribosomal subunit protein uL3 OS=Homo sapiens OX=9606 GN=RPL3 PE=1 SV=2			1	916.583	4.61804e+07	83656472		8.54392e+06	1.64614e+07		2	458.795	14.5355
High	[R].AHSIQIMK.[V]		1	1	1	Q02543	Q02543 [121-128]	Large ribosomal subunit protein eL20 OS=Homo sapiens OX=9606 GN=RPL18A PE=1 SV=2			0	927.508	2.54624e+07	41755992		2.9598e+07	1.12433e+07		2	464.257	18.8637
High	[K].KNHEEEMKDLR.[N]		1	1	5	P13645	P13645 [285-295]	Keratin, type I cytoskeletal 10 OS=Homo sapiens OX=9606 GN=KRT10 PE=1 SV=6			2	1428.69	1.47253e+08	31157975		8.95294e+06	5.3984e+06		3	476.901	13.2342
High	[R].MGAGLGHGMDR.[V]		1	1	6	P52272	P52272 [419-429]	Heterogeneous nuclear ribonucleoprotein M OS=Homo sapiens OX=9606 GN=HNRNPM PE=1 SV=3			0	1101.49	5.9924e+07	42845025		4.1115e+07	2.37574e+07	5.71942e+06	3	367.836	20.8731
High	[K].RPPTAGSQFK.[A]		1	1	4	O43795	O43795 [566-575]	Unconventional myosin-Ib OS=Homo sapiens OX=9606 GN=MYO1B PE=1 SV=3			0	1088.58	7.73919e+06	236503360		2.57375e+08	1.13265e+08		2	544.796	13.536
High	[R].GAELEYESLKR.[Q]		1	1	2	Q9Y4I1	Q9Y4I1 [1198-1208]	Unconventional myosin-Va OS=Homo sapiens OX=9606 GN=MYO5A PE=1 SV=2			1	1294.66							2	647.836	30.2334
High	[R].ARFEELNADLFR.[G]		1	2	4	P11142	P11142 [300-311]	Heat shock cognate 71 kDa protein OS=Homo sapiens OX=9606 GN=HSPA8 PE=1 SV=1			1	1480.75	1.97127e+07	51572916	4.60939e+07	6.64371e+07	9.04151e+07	8.2345e+07	2	740.881	50.6303
High	[K].TVQGSGHQEHINIHK.[L]		1	1	4	Q14247	Q14247 [43-57]	Src substrate cortactin OS=Homo sapiens OX=9606 GN=CTTN PE=1 SV=2			0	1684.85	3.93152e+06	19280238		2.20519e+07	1.15003e+07		3	562.289	12.8166
High	[K].QCANLQNAIADAEQR.[G]	1xCarbamidomethyl [C2]	1	1	1	P13647	P13647 [406-420]	Keratin, type II cytoskeletal 5 OS=Homo sapiens OX=9606 GN=KRT5 PE=1 SV=3			0	1701.8	3.05215e+07			1.19893e+06			2	851.399	46.2085
High	[R].LLQLQEQMR.[A]		1	1	1	P15924	P15924 [142-150]	Desmoplakin OS=Homo sapiens OX=9606 GN=DSP PE=1 SV=3			0	1158.63	2.12238e+07	843483	6.46122e+06	2.36157e+06	1.60248e+06		2	579.818	39.2582
High	[K].WSTDDVQINDISLQDYIAVK.[E]		1	1	2	P46782	P46782 [23-42]	Small ribosomal subunit protein uS7 OS=Homo sapiens OX=9606 GN=RPS5 PE=1 SV=4			0	2323.15							2	1162.09	56.1022
High	[R].LQETSSQSYVEEQK.[Q]		1	1	6	Q8N9T8	Q8N9T8 [145-158]	Protein KRI1 homolog OS=Homo sapiens OX=9606 GN=KRI1 PE=1 SV=3			0	1655.78	8.11896e+06	11052019	1.79028e+07			1.13443e+07	2	828.392	25.6296
High	[K].ADKNEVAAEVAK.[L]		1	1	3	P56192	P56192 [864-875]	Methionine--tRNA ligase, cytoplasmic OS=Homo sapiens OX=9606 GN=MARS1 PE=1 SV=2			1	1244.65	1.75737e+06	7.25042e+06		8.1184e+06		4.37515e+06	2	622.827	16.645
High	[K].TLAESDEGKLHVLR.[V]		1	1	2	Q09161	Q09161 [575-588]	Nuclear cap-binding protein subunit 1 OS=Homo sapiens OX=9606 GN=NCBP1 PE=1 SV=1			1	1567.84	2.48896e+07	98999252					2	784.432	29.1947
High	[K].VLYDAEISQIHQSVTDTNVILSMDNSR.[N]	1xOxidation [M23]	1	1	11	P35908	P35908 [315-341]	Keratin, type II cytoskeletal 2 epidermal OS=Homo sapiens OX=9606 GN=KRT2 PE=1 SV=2			0	3064.49	3.80166e+08	38965664	1.20028e+08	3.95065e+07		1.04975e+08	3	1022.17	54.1626
High	[R].TIQGHLQSENFK.[Q]		1	1	5	O15042	O15042 [636-647]	U2 snRNP-associated SURP motif-containing protein OS=Homo sapiens OX=9606 GN=U2SURP PE=1 SV=2			0	1401.71	2.93793e+06	4912321	5.67282e+07	2.86143e+06	2.2067e+06	4.21422e+07	2	701.36	26.3147
High	[K].DINESDEVEVYSR.[A]		1	1	13	Q06787	Q06787 [58-70]	Fragile X messenger ribonucleoprotein 1 OS=Homo sapiens OX=9606 GN=FMR1 PE=1 SV=1			0	1554.69	9.65315e+07	103445832	4.32785e+07	4.39893e+07	8.89666e+07	4.42187e+07	2	777.85	40.7596
High	[R].KLSSNAVSQITR.[M]		1	1	5	Q9BQ39	Q9BQ39 [611-622]	ATP-dependent RNA helicase DDX50 OS=Homo sapiens OX=9606 GN=DDX50 PE=1 SV=1			1	1303.73	1.58904e+07	24385670	6.52408e+06	8.44393e+06	1.1489e+07	3.23824e+06	2	652.37	23.5923
High	[K].LFIGGLSFETTDDSLREHFEK.[W]		1	1	2	P51991	P51991 [37-57]	Heterogeneous nuclear ribonucleoprotein A3 OS=Homo sapiens OX=9606 GN=HNRNPA3 PE=1 SV=2			1	2441.2							3	814.406	54.1767
High	[R].GPCIIYNEDNGIIK.[A]	1xCarbamidomethyl [C3]	1	1	6	P36578	P36578 [206-219]	Large ribosomal subunit protein uL4 OS=Homo sapiens OX=9606 GN=RPL4 PE=1 SV=5			0	1605.79	2.21138e+07	2.54149e+07	3.60001e+07	1.69081e+06	3.15786e+06	2.70318e+07	2	803.401	46.4923
High	[K].SSGPTSLFAVTVAPPGAR.[Q]		1	1	28	Q00839	Q00839 [187-204]	Heterogeneous nuclear ribonucleoprotein U OS=Homo sapiens OX=9606 GN=HNRNPU PE=1 SV=6			0	1714.91	4.69694e+08	492019293	4.37329e+08	2.70942e+08	3.81108e+08	2.93808e+08	2	857.96	53.5122
High	[R].KVDWLTEK.[M]		2	3	6	P60842; P38919	P60842 [284-291]; P38919 [289-296]	Eukaryotic initiation factor 4A-I OS=Homo sapiens OX=9606 GN=EIF4A1 PE=1 SV=1 Eukaryotic initiation factor 4A-III OS=Homo sapiens OX=9606 GN=EIF4A3 PE=1 SV=4			1	1018.56	2.29034e+07	3.27592e+07	4.86668e+07			4.59153e+07	2	509.782	30.0151
High	[K].TKYPTQSGKPPLLVSAPSK.[S]		1	1	2	Q9GZR7	Q9GZR7 [807-825]	ATP-dependent RNA helicase DDX24 OS=Homo sapiens OX=9606 GN=DDX24 PE=1 SV=1			1	1999.12							3	667.046	30.2214
High	[K].IIHEDGYSEEECR.[Q]	1xCarbamidomethyl [C12]	1	1	2	P04899	P04899 [55-67]	Guanine nucleotide-binding protein G(i) subunit alpha-2 OS=Homo sapiens OX=9606 GN=GNAI2 PE=1 SV=3			0	1636.69							2	818.851	22.9263
High	[K].EKEVDGLLTSEPMGSPVSSK.[T]	1xOxidation [M13]	1	1	14	Q8WWM7	Q8WWM7 [580-599]	Ataxin-2-like protein OS=Homo sapiens OX=9606 GN=ATXN2L PE=1 SV=2			1	2106.03	9.71674e+07	52354335	3.68695e+08	1.04738e+07	2.81124e+07	2.83704e+08	3	702.68	28.4142
High	[K].YSQVLANGLDNK.[L]		1	1	8	P62269	P62269 [95-106]	Small ribosomal subunit protein uS13 OS=Homo sapiens OX=9606 GN=RPS18 PE=1 SV=3			0	1321.67	7.17043e+07	126144176	2.03326e+08	7.52765e+07	7.79345e+07	2.16864e+08	2	661.34	33.7678
High	[R].QLEEEKNSLQEQQEEEEEARK.[N]		1	1	1	P35580	P35580 [1340-1360]	Myosin-10 OS=Homo sapiens OX=9606 GN=MYH10 PE=1 SV=3			2	2603.21		9578950				1.18378e+06	3	868.406	27.0447
High	[K].NADLNAQTVVK.[V]		1	1	9	Q9Y520	Q9Y520 [1516-1526]	Protein PRRC2C OS=Homo sapiens OX=9606 GN=PRRC2C PE=1 SV=4			0	1172.63	1.79573e+07	1.78979e+07	9.87652e+07	5.5413e+06	8.72625e+06	7.14882e+07	2	586.817	20.463
High	[K].VPTTEKPTVTVNFR.[K]		1	1	8	Q04637	Q04637 [827-840]	Eukaryotic translation initiation factor 4 gamma 1 OS=Homo sapiens OX=9606 GN=EIF4G1 PE=1 SV=4			0	1588.87	6.30355e+07	7.32459e+07	1.86906e+08	4.49206e+07	6.60331e+07	1.19121e+08	2	794.94	33.3128
High	[K].VTMAVPEDLR.[E]		1	1	4	P51116	P51116 [139-148]	RNA-binding protein FXR2 OS=Homo sapiens OX=9606 GN=FXR2 PE=1 SV=2			0	1130.59	9.56372e+07	115546148		1.47263e+08	8.08641e+07		2	565.799	41.3495
High	[K].KANLQIDQINTDLNLER.[S]		1	1	7	P35579	P35579 [1754-1770]	Myosin-9 OS=Homo sapiens OX=9606 GN=MYH9 PE=1 SV=4			1	1998.06		105326236		2.24857e+07	2.51424e+07		2	999.528	48.4192
High	[K].YGEPGEVFINK.[G]		1	1	50	P23246	P23246 [320-330]	Splicing factor, proline- and glutamine-rich OS=Homo sapiens OX=9606 GN=SFPQ PE=1 SV=2			0	1252.62	3.51714e+09	4044829628	2.9607e+09	1.27786e+09	3.15946e+09	1.88284e+09	2	626.814	43.5424
High	[R].MVIITGPPEAQFK.[A]		3	3	36	Q9NZI8; Q9Y6M1; O00425	Q9NZI8 [453-465]; Q9Y6M1 [475-487]; O00425 [453-465]	Insulin-like growth factor 2 mRNA-binding protein 1 OS=Homo sapiens OX=9606 GN=IGF2BP1 PE=1 SV=2 Insulin-like growth factor 2 mRNA-binding protein 2 OS=Homo sapiens OX=9606 GN=IGF2BP2 PE=1 SV=2 Insulin-like growth factor 2 mRNA-binding protein 3 OS=Homo sapiens OX=9606 GN=IGF2BP3 PE=1 SV=2			0	1430.77	5.69391e+08	6.13152e+08	3.88969e+07	2.89023e+08	3.48441e+08	4.5156e+07	2	715.889	52.4269
High	[K].NASTVVVSDKYNLKPIPLKR.[Q]		1	1	2	Q96QC0	Q96QC0 [226-245]	Serine/threonine-protein phosphatase 1 regulatory subunit 10 OS=Homo sapiens OX=9606 GN=PPP1R10 PE=1 SV=1			2	2242.29	6.72301e+06	11855709					3	748.103	35.2456
High	[K].SIKDTICNQDER.[I]	1xCarbamidomethyl [C7]	1	1	4	Q9ULV4	Q9ULV4 [450-461]	Coronin-1C OS=Homo sapiens OX=9606 GN=CORO1C PE=1 SV=1			1	1478.69	1.74913e+06	26853959		9.51499e+07	1.54883e+07	1.6536e+07	2	739.849	23.5685
High	[R].LSNIFVIGK.[G]		1	1	16	P62701	P62701 [222-230]	Small ribosomal subunit protein eS4, X isoform OS=Homo sapiens OX=9606 GN=RPS4X PE=1 SV=2			0	990.598	3.13261e+08	514389982	7.77497e+08	2.74303e+07	2.06396e+08	7.6589e+08	2	495.802	49.8088
High	[K].IGQGYLIK.[D]		1	1	5	P39023	P39023 [287-294]	Large ribosomal subunit protein uL3 OS=Homo sapiens OX=9606 GN=RPL3 PE=1 SV=2			0	891.53	1.49779e+08	287414080	3.85058e+08	1.83098e+08	2.59639e+08	2.80137e+08	2	446.268	33.8661
High	[K].IAQLEEQLDNETKER.[Q]		1	1	2	P35579	P35579 [1816-1830]	Myosin-9 OS=Homo sapiens OX=9606 GN=MYH9 PE=1 SV=4			1	1815.91		44169888		1.59525e+07			2	908.461	37.1792
High	[R].AVVVNAAQLASYSQSK.[Q]		1	1	8	Q02978	Q02978 [191-206]	Mitochondrial 2-oxoglutarate/malate carrier protein OS=Homo sapiens OX=9606 GN=SLC25A11 PE=1 SV=3			0	1635.87	5.64178e+06		1.31029e+07		3.5138e+07	9.04588e+07	2	818.44	44.5563
High	[R].KKLDAQVQELHAK.[V]		1	1	7	P35580	P35580 [1255-1267]	Myosin-10 OS=Homo sapiens OX=9606 GN=MYH10 PE=1 SV=3			2	1507.86	817494	72275470	7.28287e+06	7.06515e+07	2.3325e+07	5.53443e+06	3	503.291	16.0416
High	[R].GFAAMEETHQK.[K]	1xOxidation [M5]	1	1	1	Q6WCQ1	Q6WCQ1 [727-737]	Myosin phosphatase Rho-interacting protein OS=Homo sapiens OX=9606 GN=MPRIP PE=1 SV=3			0	1264.56							2	632.785	14.1573
High	[K].ISSIQSIVPALEIANAHR.[K]		1	1	2	P10809	P10809 [251-268]	60 kDa heat shock protein, mitochondrial OS=Homo sapiens OX=9606 GN=HSPD1 PE=1 SV=2			0	1919.07	2.04303e+07	4870223		8.77335e+06	1.07745e+07		3	640.361	54.053
High	[R].DNYVPEVSALDQEIIEVDPDTKEMLK.[L]	1xOxidation [M24]	1	1	2	P08708	P08708 [82-107]	Small ribosomal subunit protein eS17 OS=Homo sapiens OX=9606 GN=RPS17 PE=1 SV=2			1	3006.45	9.72673e+06	19441084	3.34759e+08			3.27987e+08	3	1002.82	55.5437
High	[R].TEGLSVLSQAMAVIK.[E]		1	1	1	P05198	P05198 [245-259]	Eukaryotic translation initiation factor 2 subunit 1 OS=Homo sapiens OX=9606 GN=EIF2S1 PE=1 SV=3			0	1546.85							2	773.929	56.1564
High	[R].ITADGAHFELR.[L]		1	1	2	Q8IWX8	Q8IWX8 [201-211]	Calcium homeostasis endoplasmic reticulum protein OS=Homo sapiens OX=9606 GN=CHERP PE=1 SV=3			0	1229.63	9.45095e+06	10601701					2	615.317	34.2429
High	[R].GYAFIEYEHER.[D]		1	1	3	P08621	P08621 [145-155]	U1 small nuclear ribonucleoprotein 70 kDa OS=Homo sapiens OX=9606 GN=SNRNP70 PE=1 SV=2			0	1413.64	2.81131e+07	8363636	5.42444e+06	4.70798e+06	2.08106e+07	2.65049e+07	2	707.329	39.18
High	[KR].DTCIVISGESGAGK.[T]	1xCarbamidomethyl [C3]	2	2	3	O94832; B0I1T2	O94832 [95-108]; B0I1T2 [95-108]	Unconventional myosin-Id OS=Homo sapiens OX=9606 GN=MYO1D PE=1 SV=2 Unconventional myosin-Ig OS=Homo sapiens OX=9606 GN=MYO1G PE=1 SV=2			0	1393.66		9992399		1.12606e+07			2	697.338	32.3003
High	[K].VVDRDSEEAEIIR.[K]		1	1	10	P09874	P09874 [803-815]	Poly [ADP-ribose] polymerase 1 OS=Homo sapiens OX=9606 GN=PARP1 PE=1 SV=4			1	1530.78	4.27116e+07	70918460	2.99323e+07	1.50808e+08	2.48015e+08	7.07409e+07	3	510.93	21.8666
High	[R].ASLLGDMHFR.[S]		1	1	8	P51116	P51116 [191-200]	RNA-binding protein FXR2 OS=Homo sapiens OX=9606 GN=FXR2 PE=1 SV=2			0	1146.57	1.03841e+08	8.98062e+07		2.23007e+07	1.10354e+07		3	382.862	46.145
High	[R].ALCDVGTAISCSR.[V]	2xCarbamidomethyl [C3; C11]	1	1	1	Q9BQB6	Q9BQB6 [41-53]	Vitamin K epoxide reductase complex subunit 1 OS=Homo sapiens OX=9606 GN=VKORC1 PE=1 SV=1			0	1409.65	534153	451814	878766	4.34331e+06	2.05861e+06		2	705.329	37.0925
High	[K].LGDDEVRTDLK.[Q]		1	1	6	Q14444	Q14444 [159-169]	Caprin-1 OS=Homo sapiens OX=9606 GN=CAPRIN1 PE=1 SV=2			1	1260.64	1.67287e+07	48086296	2.64125e+08	4.13754e+06		3.61659e+07	2	630.825	26.3908
High	[K].GKDSLYAQGK.[R]		1	1	4	P83881	P83881 [29-38]	Large ribosomal subunit protein eL42 OS=Homo sapiens OX=9606 GN=RPL36A PE=1 SV=2			1	1066.55	3.41305e+07	55927968	272374	3.58327e+07			2	533.78	12.6412
High	[K].LTSDDVKEQIYK.[L]		1	1	9	P62277	P62277 [28-39]	Small ribosomal subunit protein uS15 OS=Homo sapiens OX=9606 GN=RPS13 PE=1 SV=2			1	1438.74	4.0733e+07	250269376	2.57663e+08	7.05844e+07	5.76381e+07	1.80888e+08	2	719.874	32.1183
High	[R].QDHPSSMGVYGQESGGFSGPGENR.[S]		1	1	5	Q01844	Q01844 [269-292]	RNA-binding protein EWS OS=Homo sapiens OX=9606 GN=EWSR1 PE=1 SV=1			0	2480.05	5.94629e+07	57855584	2.83759e+06		2.29432e+06	1.95222e+07	3	827.357	36.0103
High	[R].FATHGAALTVK.[N]		1	1	3	Q8WXF1	Q8WXF1 [151-161]	Paraspeckle component 1 OS=Homo sapiens OX=9606 GN=PSPC1 PE=1 SV=1			0	1115.62	2.85823e+07	35370176	5.34462e+07	2.26285e+06	8.09596e+06	2.44513e+07	2	558.315	23.385
High	[R].GSSFEMTDDDSAIR.[A]		1	1	3	Q7L2E3	Q7L2E3 [224-237]	ATP-dependent RNA helicase DHX30 OS=Homo sapiens OX=9606 GN=DHX30 PE=1 SV=1			0	1530.64	1.47284e+07	7.05664e+06		1.2886e+07			2	765.823	39.8632
High	[K].KLNVTEQEK.[I]		1	1	4	P06733	P06733 [81-89]	Alpha-enolase OS=Homo sapiens OX=9606 GN=ENO1 PE=1 SV=2			1	1088.59	9.47099e+06	26183530		1.44417e+07	1.24937e+07		2	544.801	11.4824
High	[R].GFSCGSAIVGGGK.[R]	1xCarbamidomethyl [C4]	1	1	1	P19013	P19013 [14-26]	Keratin, type II cytoskeletal 4 OS=Homo sapiens OX=9606 GN=KRT4 PE=1 SV=5			0	1196.57	2.62963e+07	1.00114e+06					2	598.79	31.392
High	[K].RKGDEVDGVDEVAK.[K]		1	1	7	P09874	P09874 [208-221]	Poly [ADP-ribose] polymerase 1 OS=Homo sapiens OX=9606 GN=PARP1 PE=1 SV=4			2	1516.76	2.38698e+07	2.79229e+07	522443	7.83524e+07	8.68422e+07		2	758.883	18.5313
High	[R].SSMGMDISAIDLINIESFSSR.[V]	2xOxidation [M3; M5]	1	1	1	O00567	O00567 [250-270]	Nucleolar protein 56 OS=Homo sapiens OX=9606 GN=NOP56 PE=1 SV=4			0	2305.07			1.34738e+07				2	1153.04	53.4917
High	[K].RIITYNEAMDSPDQ.[-]		1	1	3	Q7Z417	Q7Z417 [682-695]	FMR1-interacting protein NUFIP2 OS=Homo sapiens OX=9606 GN=NUFIP2 PE=1 SV=1			1	1652.76	2.56016e+07	22266292					2	826.885	38.8552
High	[K].VAYIPDEMAAQQNPLQQPR.[G]	1xOxidation [M8]	1	1	9	O00425	O00425 [151-169]	Insulin-like growth factor 2 mRNA-binding protein 3 OS=Homo sapiens OX=9606 GN=IGF2BP3 PE=1 SV=2			0	2185.07			2.36111e+08			1.73734e+08	2	1093.04	45.7943
High	[K].LGEESGIVESK.[L]		1	1	1	P28290	P28290 [406-416]	Protein ITPRID2 OS=Homo sapiens OX=9606 GN=ITPRID2 PE=1 SV=3			0	1147.58		3098603		1.5304e+07		3.54054e+06	2	574.297	26.0817
High	[R].TFVSGACDASIK.[L]	1xCarbamidomethyl [C7]	1	1	2	P62879	P62879 [198-209]	Guanine nucleotide-binding protein G(I)/G(S)/G(T) subunit beta-2 OS=Homo sapiens OX=9606 GN=GNB2 PE=1 SV=3			0	1255.6		41804672		3.85344e+07			2	628.306	31.9599
High	[R].MGGGGAMNMGDPYGSGGQK.[F]	2xOxidation [M7; M]	1	1	15	P23246	P23246 [612-630]	Splicing factor, proline- and glutamine-rich OS=Homo sapiens OX=9606 GN=SFPQ PE=1 SV=2			0	1803.71	1.94494e+08	194190856		1.73718e+07	6.49707e+07		2	902.362	20.0085
High	[K].ILYSQCGDVMR.[A]	1xCarbamidomethyl [C6]	2	2	2	P60660; P14649	P60660 [27-37]; P14649 [84-94]	Myosin light polypeptide 6 OS=Homo sapiens OX=9606 GN=MYL6 PE=1 SV=2 Myosin light chain 6B OS=Homo sapiens OX=9606 GN=MYL6B PE=1 SV=1			0	1341.63		54445420		2.33929e+07			2	671.32	36.2827
High	[K].ELKEQLGEEIDSK.[V]		1	1	9	Q9NR30	Q9NR30 [656-668]	Nucleolar RNA helicase 2 OS=Homo sapiens OX=9606 GN=DDX21 PE=1 SV=5			1	1517.77	5.42245e+07	72961055	3.33531e+07	4.56481e+07	1.34138e+07	2.16684e+07	2	759.387	32.4906
High	[K].SVTEQGAELSNEER.[N]		1	1	7	P63104	P63104 [28-41]	14-3-3 protein zeta/delta OS=Homo sapiens OX=9606 GN=YWHAZ PE=1 SV=1			0	1548.71	7.50256e+06	11148546	9.76713e+06			1.48439e+07	2	774.861	26.4994
High	[K].VVSSVLQFGNISFKK.[E]		1	1	1	P35580	P35580 [349-363]	Myosin-10 OS=Homo sapiens OX=9606 GN=MYH10 PE=1 SV=3			1	1652.94		13490433					2	826.974	52.6265
High	[R].ISGLIYEETR.[G]		1	1	10	P62805	P62805 [47-56]	Histone H4 OS=Homo sapiens OX=9606 GN=H4C16 PE=1 SV=2			0	1180.62	1.13648e+08	6.40665e+07	5.16051e+07	1.89736e+08	1.38202e+08	8.79975e+07	2	590.814	30.8884
High	[K].AVMDDFAAFVEK.[C]		1	1	1	P02768	P02768 [570-581]	Albumin OS=Homo sapiens OX=9606 GN=ALB PE=1 SV=2			0	1342.63	1.76772e+07						2	671.821	55.4174
High	[R].GPLQTASVSPSMPFSASLLGTLPIGAR.[Y]	1xOxidation [M12]	1	1	2	Q8IWR0	Q8IWR0 [308-334]	Zinc finger CCCH domain-containing protein 7A OS=Homo sapiens OX=9606 GN=ZC3H7A PE=1 SV=1			0	2671.41			1.73571e+07			1.29592e+07	3	891.14	53.4643
High	[R].GGNRFEPYANPTK.[R]		1	1	9	P52272	P52272 [57-69]	Heterogeneous nuclear ribonucleoprotein M OS=Homo sapiens OX=9606 GN=HNRNPM PE=1 SV=3			1	1450.71	4.00263e+07	66555129	4.21527e+07	1.40475e+07	2.74268e+07	3.78022e+07	2	725.858	25.8749
High	[R].AGQVAYLEK.[L]		3	3	3	Q9Y4I1; Q9ULV0; Q9NQX4	Q9Y4I1 [752-760]; Q9ULV0 [750-758]; Q9NQX4 [742-750]	Unconventional myosin-Va OS=Homo sapiens OX=9606 GN=MYO5A PE=1 SV=2 Unconventional myosin-Vb OS=Homo sapiens OX=9606 GN=MYO5B PE=1 SV=3 Unconventional myosin-Vc OS=Homo sapiens OX=9606 GN=MYO5C PE=1 SV=2			0	978.525		18842410	1.02542e+07	1.85124e+07	6.31912e+06	1.39634e+07	2	489.769	26.017
High	[R].CEMEQQNQEYK.[I]	1xCarbamidomethyl [C1]	2	2	1	P02533; Q04695	P02533 [389-399]; Q04695 [358-368]	Keratin, type I cytoskeletal 14 OS=Homo sapiens OX=9606 GN=KRT14 PE=1 SV=4 Keratin, type I cytoskeletal 17 OS=Homo sapiens OX=9606 GN=KRT17 PE=1 SV=2			0	1486.59	1.85089e+07						2	743.801	19.2851
High	[R].FSHQGVQLIDFSPCER.[Y]	1xCarbamidomethyl [C14]	1	1	1	P55884	P55884 [371-386]	Eukaryotic translation initiation factor 3 subunit B OS=Homo sapiens OX=9606 GN=EIF3B PE=1 SV=3			0	1919.91			3.05884e+07			1.33462e+07	3	640.641	38.082
High	[K].RTDEEGKDVPDHAVLEMK.[A]	1xOxidation [M17]	1	1	1	Q9BUJ2	Q9BUJ2 [545-562]	Heterogeneous nuclear ribonucleoprotein U-like protein 1 OS=Homo sapiens OX=9606 GN=HNRNPUL1 PE=1 SV=2			2	2084.99			1.20858e+07			4.43597e+06	3	695.669	15.7815
High	[K].LVNEVTEFAK.[T]		1	1	1	P02768	P02768 [66-75]	Albumin OS=Homo sapiens OX=9606 GN=ALB PE=1 SV=2			0	1149.62	1.69459e+08						2	575.311	39.6943
High	[K].VYVGNLGNNGNKTELER.[A]		1	1	2	P84103	P84103 [12-28]	Serine/arginine-rich splicing factor 3 OS=Homo sapiens OX=9606 GN=SRSF3 PE=1 SV=1			1	1876.95							3	626.322	23.274
High	[R].VDQSAVGFEYQGK.[T]		1	1	2	Q14247	Q14247 [132-144]	Src substrate cortactin OS=Homo sapiens OX=9606 GN=CTTN PE=1 SV=2			0	1427.68			8.58462e+07			9.92947e+07	2	714.344	28.2423
High	[K].SELVANNVTLPAGEQR.[K]		1	1	1	P42166	P42166 [18-33]	Lamina-associated polypeptide 2, isoform alpha OS=Homo sapiens OX=9606 GN=TMPO PE=1 SV=2			0	1697.88	3.45784e+06		2.19887e+07	3.40441e+06	1.30839e+07	2.17829e+07	2	849.444	39.8882
High	[K].KMEEEILLLEDQNSK.[F]		1	1	2	P35580	P35580 [982-996]	Myosin-10 OS=Homo sapiens OX=9606 GN=MYH10 PE=1 SV=3			1	1818.92		13639379		1.19434e+07			2	909.963	47.8039
High	[K].SLTSWTNDQGAR.[R]		1	1	2	Q7Z2W4	Q7Z2W4 [361-372]	Zinc finger CCCH-type antiviral protein 1 OS=Homo sapiens OX=9606 GN=ZC3HAV1 PE=1 SV=3			0	1335.63	2.56354e+07		3.4342e+07	3.31191e+06		2.8816e+07	2	668.318	35.0661
High	[K].SSAIVEIFSK.[Y]		1	1	2	Q9UHB6	Q9UHB6 [31-40]	LIM domain and actin-binding protein 1 OS=Homo sapiens OX=9606 GN=LIMA1 PE=1 SV=1			0	1080.59	411979	30275114		1.97847e+07			2	540.8	50.9018
High	[K].ITGEAFVQFASQELAEK.[A]		1	1	1	P52597	P52597 [151-167]	Heterogeneous nuclear ribonucleoprotein F OS=Homo sapiens OX=9606 GN=HNRNPF PE=1 SV=3			0	1867.94			2.22686e+08			2.23344e+08	2	934.474	53.2097
High	[R].AIEALKEFNEDGALAVLQQFK.[D]		1	1	2	O60506	O60506 [61-81]	Heterogeneous nuclear ribonucleoprotein Q OS=Homo sapiens OX=9606 GN=SYNCRIP PE=1 SV=2			1	2334.23			2.63666e+07			2.38672e+07	3	778.749	53.5917
High	[K].RTGQPMIHIYLDKETGKPK.[G]		1	1	3	Q01844	Q01844 [392-410]	RNA-binding protein EWS OS=Homo sapiens OX=9606 GN=EWSR1 PE=1 SV=1			2	2212.19		9317939					4	553.803	27.8825
High	[K].AALSASEGEEVPQDK.[A]		1	1	3	O95831	O95831 [113-127]	Apoptosis-inducing factor 1, mitochondrial OS=Homo sapiens OX=9606 GN=AIFM1 PE=1 SV=1			0	1530.73							2	765.869	27.5417
High	[K].LEASELFK.[D]		1	1	4	O43795	O43795 [942-949]	Unconventional myosin-Ib OS=Homo sapiens OX=9606 GN=MYO1B PE=1 SV=3			0	936.504		113224928		7.07611e+07	3.08207e+07		2	468.755	43.4892
High	[K].TFHHVYSGK.[D]		1	1	6	Q9NR30	Q9NR30 [216-224]	Nucleolar RNA helicase 2 OS=Homo sapiens OX=9606 GN=DDX21 PE=1 SV=5			0	1075.53	7.97215e+07	9.45486e+07		1.11827e+06	3.147e+07	300596	2	538.269	8.9584
High	[R].HGSGSGHSSSHGQHGSGSSYSYSR.[G]		1	1	3	Q86YZ3	Q86YZ3 [312-335]	Hornerin OS=Homo sapiens OX=9606 GN=HRNR PE=1 SV=2			0	2389.99	4.12189e+06	2.24704e+06				129405	4	598.252	6.9019
High	[K].THEAQIQEMR.[Q]	1xOxidation [M9]	1	1	9	P35579	P35579 [1182-1191]	Myosin-9 OS=Homo sapiens OX=9606 GN=MYH9 PE=1 SV=4			0	1258.58	1.10299e+07	1.32794e+08		1.37967e+08	1.04406e+08		2	629.796	11.33
High	[R].DPDAQPGGELMLGGTDSK.[Y]	1xOxidation [M11]	1	1	1	P07339	P07339 [236-253]	Cathepsin D OS=Homo sapiens OX=9606 GN=CTSD PE=1 SV=1			0	1803.81	1.70556e+07						2	902.408	38.8074
High	[K].VGDQELPDQDEMDLSDWLVTPQESHK.[L]	1xOxidation [M12]	1	1	25	Q13772	Q13772 [288-313]	Nuclear receptor coactivator 4 OS=Homo sapiens OX=9606 GN=NCOA4 PE=1 SV=1			0	3027.35				1.18949e+09	9.159e+08	2.41652e+09	3	1009.79	47.9506
High	[R].ALYDAELSQMQTHISDTSVVLSMDNNR.[N]	2xOxidation [M10; M23]	2	3	1	P04259; P02538	P04259 [300-326]; P02538 [300-326]	Keratin, type II cytoskeletal 6B OS=Homo sapiens OX=9606 GN=KRT6B PE=1 SV=5 Keratin, type II cytoskeletal 6A OS=Homo sapiens OX=9606 GN=KRT6A PE=1 SV=3			0	3070.41							3	1024.14	50.5165
High	[K].YHTINGHNCEVKK.[A]	1xCarbamidomethyl [C9]	1	1	2	P51991	P51991 [188-200]	Heterogeneous nuclear ribonucleoprotein A3 OS=Homo sapiens OX=9606 GN=HNRNPA3 PE=1 SV=2			1	1599.77	5.64679e+06	10499943					3	533.928	8.6538
High	[R].WLQGSQELPR.[E]		2	2	1	P01877; P01876	P01877 [251-260]; P01876 [264-273]	Immunoglobulin heavy constant alpha 2 OS=Homo sapiens OX=9606 GN=IGHA2 PE=1 SV=5 Immunoglobulin heavy constant alpha 1 OS=Homo sapiens OX=9606 GN=IGHA1 PE=1 SV=3			0	1213.63	4.58009e+07	1.64221e+06					2	607.32	38.9927
High	[K].LQQLFNHTMFVLEQEEYQR.[E]	1xOxidation [M9]	1	1	2	Q7Z406	Q7Z406 [502-520]	Myosin-14 OS=Homo sapiens OX=9606 GN=MYH14 PE=1 SV=2			0	2469.19							3	823.742	54.919
High	[K].GGGHVAQIYAIR.[Q]		1	1	10	P62249	P62249 [74-85]	Small ribosomal subunit protein uS9 OS=Homo sapiens OX=9606 GN=RPS16 PE=1 SV=2			0	1241.67	3.36154e+08	512713072	4.94723e+07	3.61875e+08	4.05156e+08	5.03092e+07	2	621.341	28.6854
High	[K].TIDGQQTIIACIESHQFQPK.[N]	1xCarbamidomethyl [C11]	1	1	1	P52907	P52907 [147-166]	F-actin-capping protein subunit alpha-1 OS=Homo sapiens OX=9606 GN=CAPZA1 PE=1 SV=3			0	2314.15	1.22657e+07	25070484		8.23821e+06	3.49482e+07		3	772.054	53.6641
High	[K].ITGMLLEIDNSELLHMLESPESLR.[S]	2xOxidation [M4; M16]	2	2	2	Q13310; P11940	Q13310 [590-613]; P11940 [581-604]	Polyadenylate-binding protein 4 OS=Homo sapiens OX=9606 GN=PABPC4 PE=1 SV=1 Polyadenylate-binding protein 1 OS=Homo sapiens OX=9606 GN=PABPC1 PE=1 SV=2			0	2772.38			1.15857e+09			1.67925e+09	3	924.801	52.8839
High	[R].VLQALGSEPIQYAVPVVK.[Y]		1	1	3	O00159	O00159 [910-927]	Unconventional myosin-Ic OS=Homo sapiens OX=9606 GN=MYO1C PE=1 SV=4			0	1911.09		169279232	1.94152e+06	6.73358e+07	2.93093e+07	1.16796e+06	2	956.052	54.3009
High	[K].TVLELQYVLDKLGDDEVR.[T]		1	1	23	Q14444	Q14444 [148-165]	Caprin-1 OS=Homo sapiens OX=9606 GN=CAPRIN1 PE=1 SV=2			1	2105.11	1.64052e+08	308492160	7.92419e+08	2.13264e+07	2.01246e+08	3.4905e+08	2	1053.06	58.111
High	[K].HGTDDGVVWMNWK.[G]		1	1	2	P02675	P02675 [459-471]	Fibrinogen beta chain OS=Homo sapiens OX=9606 GN=FGB PE=1 SV=2			0	1544.7	2.77144e+07	13215353			6.07963e+06		2	772.852	50.9028
High	[K].DKGFGFIR.[L]		1	1	6	Q15233	Q15233 [108-115]	Non-POU domain-containing octamer-binding protein OS=Homo sapiens OX=9606 GN=NONO PE=1 SV=4			1	939.505	1.18992e+09	1464322334		4.27485e+08	9.31177e+08		2	470.256	37.7395
High	[K].KAEAGAGSATEFQFR.[G]		1	2	13	P46783	P46783 [139-153]	Small ribosomal subunit protein eS10 OS=Homo sapiens OX=9606 GN=RPS10 PE=1 SV=1			1	1569.77	1.63321e+07	47910074	4.667e+07	6.3278e+06	1.34809e+07	5.38562e+07	3	523.927	24.3432
High	[K].SVQPQSHKPQPTR.[K]		1	1	7	Q6PKG0	Q6PKG0 [186-198]	La-related protein 1 OS=Homo sapiens OX=9606 GN=LARP1 PE=1 SV=2			0	1489.79	9.76865e+07	77336488		1.34528e+07	6.33369e+07		3	497.266	7.415
High	[K].TDAAVEMK.[R]		1	1	1	Q16643	Q16643 [166-173]	Drebrin OS=Homo sapiens OX=9606 GN=DBN1 PE=1 SV=4			0	864.413		15459522	1.25068e+08	8.18312e+07	1.06348e+07	7.89469e+07	2	432.71	16.1244
High	[R].ASYVAPLTAQPATYR.[A]		1	1	7	Q96PK6	Q96PK6 [224-238]	RNA-binding protein 14 OS=Homo sapiens OX=9606 GN=RBM14 PE=1 SV=2			0	1608.84	6.82622e+07	130944272	4.14316e+08	4.12693e+07	8.92304e+07	2.63242e+08	2	804.923	41.0908
High	[K].EKDIQEESTFSSR.[K]		1	1	2	P42704	P42704 [65-77]	Leucine-rich PPR motif-containing protein, mitochondrial OS=Homo sapiens OX=9606 GN=LRPPRC PE=1 SV=3			1	1555.72							2	778.367	23.9295
High	[R].DYLHLPPEIVPATLR.[R]		1	1	5	P46783	P46783 [81-95]	Small ribosomal subunit protein eS10 OS=Homo sapiens OX=9606 GN=RPS10 PE=1 SV=1			0	1733.96	3.70431e+06	14141638	5.18228e+07		3.7636e+06	8.07624e+07	3	578.657	48.3572
High	[K].SITILSTPEGTSAACK.[S]	1xCarbamidomethyl [C15]	1	1	7	O00425	O00425 [243-258]	Insulin-like growth factor 2 mRNA-binding protein 3 OS=Homo sapiens OX=9606 GN=IGF2BP3 PE=1 SV=2			0	1635.83	1.01468e+08	1.0099e+08	1.34461e+08	3.89517e+07	5.39811e+07	8.71124e+07	2	818.416	31.3938
High	[R].GFGFVTFDDHDPVDKIVLQK.[Y]		1	1	5	P22626	P22626 [154-173]	Heterogeneous nuclear ribonucleoproteins A2/B1 OS=Homo sapiens OX=9606 GN=HNRNPA2B1 PE=1 SV=2			1	2277.16			4.28856e+07			1.28407e+07	3	759.722	54.2346
High	[K].HFELGGDKK.[R]		2	2	2	Q969Q0; P83881	Q969Q0 [90-98]; P83881 [90-98]	Ribosomal protein eL42-like OS=Homo sapiens OX=9606 GN=RPL36AL PE=1 SV=3 Large ribosomal subunit protein eL42 OS=Homo sapiens OX=9606 GN=RPL36A PE=1 SV=2			1	1030.53	1.1293e+07	12331246			7.91534e+06		2	515.769	13.305
High	[R].YGDGGSTFQSTTGHCVHMR.[G]	1xCarbamidomethyl [C15]; 1xOxidation [M18]	1	1	3	P31943	P31943 [276-294]	Heterogeneous nuclear ribonucleoprotein H OS=Homo sapiens OX=9606 GN=HNRNPH1 PE=1 SV=4			0	2113.88			1.5093e+08			1.07986e+08	3	705.299	15.9059
High	[K].TVSQIISLQTLK.[K]		1	1	7	O76021	O76021 [125-136]	Ribosomal L1 domain-containing protein 1 OS=Homo sapiens OX=9606 GN=RSL1D1 PE=1 SV=3			0	1330.79	3.98544e+07	50468204	4.73305e+07		2.62432e+07	4.36338e+07	2	665.901	51.5758
High	[R].SFFQDEHVADSENAENRPFR.[R]		1	1	6	Q5JSZ5	Q5JSZ5 [1281-1300]	Protein PRRC2B OS=Homo sapiens OX=9606 GN=PRRC2B PE=1 SV=2			0	2395.07	2.65094e+07	24064118	1.61266e+07	8.16891e+06	2.15618e+07	1.8452e+07	3	799.028	40.7132
High	[K].SAAQAAAQTNSNAAGK.[Q]		1	1	10	Q8NC51	Q8NC51 [53-68]	SERPINE1 mRNA-binding protein 1 OS=Homo sapiens OX=9606 GN=SERBP1 PE=1 SV=2			0	1460.71	1.34633e+08	163791984	1.29164e+08	1.09483e+08	1.43657e+08	1.18045e+08	2	730.857	6.921
High	[K].FNECGHVLYADIK.[M]	1xCarbamidomethyl [C4]	1	1	2	P52272	P52272 [673-685]	Heterogeneous nuclear ribonucleoprotein M OS=Homo sapiens OX=9606 GN=HNRNPM PE=1 SV=3			0	1565.74	5.20047e+06	4.26397e+06	6.26177e+06			4.83406e+06	2	783.375	38.5679
High	[R].DQMEGSPNSSESFEHIAR.[S]	1xOxidation [M3]	1	1	5	Q9Y520	Q9Y520 [774-791]	Protein PRRC2C OS=Homo sapiens OX=9606 GN=PRRC2C PE=1 SV=4			0	2036.86			2.91734e+07			2.37071e+07	3	679.625	23.85
High	[R].SLESNPEQLQAMR.[H]	1xOxidation [M12]	1	1	4	Q9HCE1	Q9HCE1 [496-508]	Helicase MOV-10 OS=Homo sapiens OX=9606 GN=MOV10 PE=1 SV=2			0	1518.72	1.96398e+07	18975822	6.82924e+07			5.58265e+07	2	759.864	30.4808
High	[K].VADWTGATYQDKR.[Y]		1	1	3	O15371	O15371 [42-54]	Eukaryotic translation initiation factor 3 subunit D OS=Homo sapiens OX=9606 GN=EIF3D PE=1 SV=1			1	1510.73							2	755.867	29.1909
High	[R].YALYDATYETK.[E]		1	2	2	P23528	P23528 [82-92]	Cofilin-1 OS=Homo sapiens OX=9606 GN=CFL1 PE=1 SV=3			0	1337.63	2.56722e+06	12050005	2.75811e+07	7.76184e+07	3.28335e+07	2.07245e+07	2	669.316	41.143
High	[R].DLNYCFSGMSDHR.[Y]	1xCarbamidomethyl [C5]	2	2	13	P31943; P55795	P31943 [263-275]; P55795 [263-275]	Heterogeneous nuclear ribonucleoprotein H OS=Homo sapiens OX=9606 GN=HNRNPH1 PE=1 SV=4 Heterogeneous nuclear ribonucleoprotein H2 OS=Homo sapiens OX=9606 GN=HNRNPH2 PE=1 SV=1			0	1601.65	8.63997e+07	47382364		2.45405e+07	1.69973e+07		2	801.327	42.5075
High	[K].ESRPENEEERPK.[Q]		1	1	1	O75695	O75695 [14-25]	Protein XRP2 OS=Homo sapiens OX=9606 GN=RP2 PE=1 SV=4			0	1499.71		4.18713e+06					3	500.574	7.7156
High	[R].AINVLLEGNPDTHSWEMVGK.[K]	1xOxidation [M17]	1	1	4	Q14157	Q14157 [82-101]	Ubiquitin-associated protein 2-like OS=Homo sapiens OX=9606 GN=UBAP2L PE=1 SV=2			0	2226.09			1.10896e+08		3.38548e+07	9.96574e+07	3	742.702	40.5321
High	[R].KESYSVYVYK.[V]		1	9	6	Q5QNW6	Q5QNW6 [35-44]	Histone H2B type 2-F OS=Homo sapiens OX=9606 GN=H2BC18 PE=1 SV=3			1	1265.64	9.63134e+07	74799136	9.77193e+07	1.08896e+08	3.02139e+07	1.68687e+08	2	633.324	30.1691
High	[K].SEVQQPVHPKPLSPDSR.[A]		1	1	4	Q9UHB6	Q9UHB6 [350-366]	LIM domain and actin-binding protein 1 OS=Homo sapiens OX=9606 GN=LIMA1 PE=1 SV=1			0	1900.99		46917298		3.19435e+07	1.96186e+07		3	634.334	21.8066
High	[R].GGHPPAIQSLINLLADNR.[Y]		1	1	1	Q9HCD5	Q9HCD5 [336-353]	Nuclear receptor coactivator 5 OS=Homo sapiens OX=9606 GN=NCOA5 PE=1 SV=2			0	1886.02							3	629.345	53.2763
High	[R].MIAGQVLDINLAAEPK.[V]		1	1	2	P07910	P07910 [74-89]	Heterogeneous nuclear ribonucleoproteins C1/C2 OS=Homo sapiens OX=9606 GN=HNRNPC PE=1 SV=4			0	1682.91	2.46019e+07	15072873		6.13545e+06	1.16065e+07	6.22945e+07	2	841.96	54.1054
High	[R].MLCVNAPPKK.[A]	1xCarbamidomethyl [C3]; 1xOxidation [M1]	1	1	10	Q8NCA5	Q8NCA5 [124-133]	Protein FAM98A OS=Homo sapiens OX=9606 GN=FAM98A PE=1 SV=2			1	1173.61	7.28119e+07	54894386	2.59552e+08	1.20658e+08	2.90751e+07	1.58725e+08	2	587.309	15.6299
High	[R].NMQDLVEDLK.[N]		1	2	1	P04259	P04259 [241-250]	Keratin, type II cytoskeletal 6B OS=Homo sapiens OX=9606 GN=KRT6B PE=1 SV=5			0	1204.59							2	602.798	53.367
High	[K].LQQLKDETGELSSADEK.[R]		1	1	3	Q92900	Q92900 [588-604]	Regulator of nonsense transcripts 1 OS=Homo sapiens OX=9606 GN=UPF1 PE=1 SV=2			1	1890.93	1.17792e+07	9.96291e+06	1.26974e+06				3	630.981	31.4033
High	[R].LQDEIQNMKEEMAR.[H]		1	1	15	P08670	P08670 [365-378]	Vimentin OS=Homo sapiens OX=9606 GN=VIM PE=1 SV=4			1	1734.81	1.87703e+07	504032652		1.23929e+09	3.27499e+08		3	578.943	41.7858
High	[R].AEAELCAEAEETR.[G]	1xCarbamidomethyl [C6]	1	1	1	Q7Z406	Q7Z406 [915-927]	Myosin-14 OS=Homo sapiens OX=9606 GN=MYH14 PE=1 SV=2			0	1478.64							2	739.826	30.794
High	[K].EEELQGALAR.[G]		1	1	3	P35580	P35580 [1089-1098]	Myosin-10 OS=Homo sapiens OX=9606 GN=MYH10 PE=1 SV=3			0	1115.57							2	558.288	31.1913
High	[K].KQQQLSALK.[V]		1	1	7	P35580	P35580 [809-817]	Myosin-10 OS=Homo sapiens OX=9606 GN=MYH10 PE=1 SV=3			1	1043.62	8.45347e+06	185534832		2.09771e+08	8.03495e+07		2	522.314	14.2149
High	[K].DKNGMPVEPKPEPEKHK.[D]	1xOxidation [M5]	1	1	2	Q13772	Q13772 [438-454]	Nuclear receptor coactivator 4 OS=Homo sapiens OX=9606 GN=NCOA4 PE=1 SV=1			2	1975.99							4	494.753	8.1169
High	[K].EKEVDGLLTSEPMGSPVSSK.[T]		1	1	6	Q8WWM7	Q8WWM7 [580-599]	Ataxin-2-like protein OS=Homo sapiens OX=9606 GN=ATXN2L PE=1 SV=2			1	2090.03	4.54019e+07	3.34147e+07		3.29897e+06	2.91659e+06		2	1045.52	42.7918
High	[R].ASVAAQQQEEAR.[R]		1	1	2	Q86UK7	Q86UK7 [351-362]	E3 ubiquitin-protein ligase ZNF598 OS=Homo sapiens OX=9606 GN=ZNF598 PE=1 SV=1			0	1287.63	1.11422e+06	1.81171e+06	5.72342e+06				2	644.318	13.8086
High	[R].QLEEAEEEAQR.[A]		1	1	1	P35579	P35579 [1878-1888]	Myosin-9 OS=Homo sapiens OX=9606 GN=MYH9 PE=1 SV=4			0	1331.61	1.80896e+06	26598384		1.58645e+07	4.53229e+06	2.38745e+06	2	666.307	22.3742
High	[R].VADFGSATFDHEHHTTIVATR.[H]		1	1	1	P49761	P49761 [318-338]	Dual specificity protein kinase CLK3 OS=Homo sapiens OX=9606 GN=CLK3 PE=1 SV=4			0	2312.11	6.06653e+06	4.45709e+06	1.11388e+06	5.91978e+06	4.23953e+06		4	578.782	33.3048
High	[K].DLLHPSPEEEKRK.[H]		1	1	4	P42677	P42677 [6-18]	Small ribosomal subunit protein eS27 OS=Homo sapiens OX=9606 GN=RPS27 PE=1 SV=3			2	1577.83	1.4641e+07	23946602		7.6359e+06	3.42482e+06		3	526.614	19.3826
High	[R].MSVEADINGLR.[R]		1	2	1	P02533	P02533 [212-222]	Keratin, type I cytoskeletal 14 OS=Homo sapiens OX=9606 GN=KRT14 PE=1 SV=4			0	1204.6	2.80674e+07	569469	3.09706e+06				2	602.804	44.5458
High	[K].YHNVGLSK.[C]		1	1	2	Q14103	Q14103 [244-251]	Heterogeneous nuclear ribonucleoprotein D0 OS=Homo sapiens OX=9606 GN=HNRNPD PE=1 SV=1			0	917.484	1.57788e+07	23036348		7.59841e+06	1.77226e+07		2	459.246	14.3709
High	[R].GPGLGSTQGQTIALPAQGLIEFR.[D]		1	1	5	Q00577	Q00577 [177-199]	Transcriptional activator protein Pur-alpha OS=Homo sapiens OX=9606 GN=PURA PE=1 SV=2			0	2311.24			1.14729e+08			1.08377e+08	3	771.084	51.4855
High	[K].VPDESEVVVER.[D]		1	1	1	Q08188	Q08188 [578-588]	Protein-glutamine gamma-glutamyltransferase E OS=Homo sapiens OX=9606 GN=TGM3 PE=1 SV=4			0	1257.63	1.51232e+07	1.58934e+06					2	629.32	31.4269
High	[K].KVDDDLGTIESLEEAK.[K]		1	1	7	P35580	P35580 [1379-1394]	Myosin-10 OS=Homo sapiens OX=9606 GN=MYH10 PE=1 SV=3			1	1761.88		71958786		3.4173e+07	1.60011e+07		2	881.441	48.7765
High	[R].SESWNLKDLDITSPELR.[S]		1	1	2	P19474	P19474 [254-270]	E3 ubiquitin-protein ligase TRIM21 OS=Homo sapiens OX=9606 GN=TRIM21 PE=1 SV=1			1	2003.01	4.39284e+06		2.48906e+07	899467	2.16298e+06	3.89315e+06	3	668.341	45.7838
High	[R].LASHEYLK.[A]		1	1	2	Q08431	Q08431 [149-156]	Lactadherin OS=Homo sapiens OX=9606 GN=MFGE8 PE=1 SV=3			0	960.515		23203114		1.83065e+07	4.00241e+06		2	480.761	16.1663
High	[K].GASGSFVVVQK.[S]		1	1	2	Q5SSJ5	Q5SSJ5 [223-233]	Heterochromatin protein 1-binding protein 3 OS=Homo sapiens OX=9606 GN=HP1BP3 PE=1 SV=1			0	1078.59	8.50094e+06	12692045					2	539.798	29.0076
High	[R].FGGNPGGFGNQGGFGNSR.[G]		1	1	7	Q13148	Q13148 [276-293]	TAR DNA-binding protein 43 OS=Homo sapiens OX=9606 GN=TARDBP PE=1 SV=1			0	1726.77	6.02386e+06	4975452	3.12153e+07			2.79507e+07	2	863.886	31.3189
High	[K].SQTINNEAFSGIK.[I]		1	1	3	Q9H7E2	Q9H7E2 [458-470]	Tudor domain-containing protein 3 OS=Homo sapiens OX=9606 GN=TDRD3 PE=1 SV=1			0	1408.71	9.5985e+06	12519217	3.69404e+07			4.02458e+07	2	704.857	28.6233
High	[K].VNTLIRPDGEK.[K]		1	1	9	P62750	P62750 [124-134]	Large ribosomal subunit protein uL23 OS=Homo sapiens OX=9606 GN=RPL23A PE=1 SV=1			0	1241.68	3.38055e+07	70717266	1.36319e+08	4.79465e+06	3.23805e+07	1.43295e+08	2	621.346	21.7335
High	[R].ISGLGLTPEQK.[Q]		1	1	4	O95831	O95831 [99-109]	Apoptosis-inducing factor 1, mitochondrial OS=Homo sapiens OX=9606 GN=AIFM1 PE=1 SV=1			0	1142.64			6.75279e+06			3.12048e+07	2	571.825	34.8535
High	[R].YDAFGEDSSSAMGVENR.[A]		1	1	1	Q9Y2X3	Q9Y2X3 [372-388]	Nucleolar protein 58 OS=Homo sapiens OX=9606 GN=NOP58 PE=1 SV=1			0	1834.75							2	917.882	43.4496
High	[R].TQVELLEAPTPALKR.[T]		1	1	4	P13807	P13807 [75-89]	Glycogen [starch] synthase, muscle OS=Homo sapiens OX=9606 GN=GYS1 PE=1 SV=2			1	1665.95							2	833.482	42.059
High	[R].ALEESNYELEGKIKEWYEK.[H]		1	1	1	P13645	P13645 [166-184]	Keratin, type I cytoskeletal 10 OS=Homo sapiens OX=9606 GN=KRT10 PE=1 SV=6			2	2358.15		19518148					3	786.723	51.3367
High	[R].FQQAVDAVEEFLR.[R]		1	1	1	Q49A26	Q49A26 [79-91]	Cytokine-like nuclear factor N-PAC OS=Homo sapiens OX=9606 GN=GLYR1 PE=1 SV=4			0	1551.78			1.74258e+07		9.6326e+06		2	776.392	53.0424
High	[K].SADTLWGIQK.[E]		1	1	2	P00338	P00338 [319-328]	L-lactate dehydrogenase A chain OS=Homo sapiens OX=9606 GN=LDHA PE=1 SV=2			0	1118.58		15242944		1.9878e+06			2	559.796	44.2886
High	[R].SLDLDSIIAEVK.[A]		1	1	19	P04264	P04264 [344-355]	Keratin, type II cytoskeletal 1 OS=Homo sapiens OX=9606 GN=KRT1 PE=1 SV=6			0	1302.72	2.73159e+09	515188774	3.28314e+08	2.69438e+08	2.54385e+08	6.40247e+08	2	651.861	57.2389
High	[R].VQNIGHCFGHSAR.[V]	1xCarbamidomethyl [C7]	1	1	1	Q9NNW5	Q9NNW5 [248-260]	tRNA (34-2'-O)-methyltransferase regulator WDR6 OS=Homo sapiens OX=9606 GN=WDR6 PE=1 SV=1			0	1482.7	2.85356e+06	2307678	2.75161e+06	6.82825e+06		4.80248e+06	3	494.905	17.8637
High	[R].NENQLIIFADDTYPR.[W]		1	1	3	Q15393	Q15393 [1017-1031]	Splicing factor 3B subunit 3 OS=Homo sapiens OX=9606 GN=SF3B3 PE=1 SV=4			0	1808.88			1.53243e+07			1.09642e+07	2	904.944	47.7436
High	[R].LESEGSPETLTNLR.[K]		1	1	3	Q9P035	Q9P035 [133-146]	Very-long-chain (3R)-3-hydroxyacyl-CoA dehydratase 3 OS=Homo sapiens OX=9606 GN=HACD3 PE=1 SV=2			0	1545.78	1.57086e+07		5.22208e+06	3.37291e+08	3.16781e+08	1.05928e+08	2	773.395	40.1305
High	[R].VSHELGPSLR.[R]		1	1	12	Q7L2E3	Q7L2E3 [503-512]	ATP-dependent RNA helicase DHX30 OS=Homo sapiens OX=9606 GN=DHX30 PE=1 SV=1			0	1094.6	7.18821e+07	82360406	5.21239e+07	4.70544e+07	6.04408e+07	4.00744e+07	3	365.536	22.5242
High	[R].QFMAETQFTSGEK.[E]	1xOxidation [M3]	1	1	4	Q14444	Q14444 [298-310]	Caprin-1 OS=Homo sapiens OX=9606 GN=CAPRIN1 PE=1 SV=2			0	1519.67	2.29993e+07	17676328	1.48133e+07	2.1931e+06		1.32634e+07	2	760.34	33.8769
High	[R].LFPLIQTMHSNLAGK.[I]		1	1	8	Q13310	Q13310 [575-589]	Polyadenylate-binding protein 4 OS=Homo sapiens OX=9606 GN=PABPC4 PE=1 SV=1			0	1669.91	4.09489e+08	337954872		7.2945e+07	6.78141e+07		3	557.306	53.1245
High	[K].KDVDGAYMTK.[V]	1xOxidation [M8]	1	1	3	P04264	P04264 [289-298]	Keratin, type II cytoskeletal 1 OS=Homo sapiens OX=9606 GN=KRT1 PE=1 SV=6			1	1143.54	6.77638e+07	1.09524e+07	3.91374e+06	9.84865e+06	3.57214e+06	2.102e+06	2	572.272	10.6941
High	[R].AEQWNVNYVETSAK.[T]		1	1	1	P11233	P11233 [146-159]	Ras-related protein Ral-A OS=Homo sapiens OX=9606 GN=RALA PE=1 SV=1			0	1638.78							2	819.887	43.5143
High	[K].TKYEEEINKR.[T]		1	1	1	P19013	P19013 [225-234]	Keratin, type II cytoskeletal 4 OS=Homo sapiens OX=9606 GN=KRT4 PE=1 SV=5			2	1309.67	1.88829e+07						3	437.229	15.0842
High	[K].AAEAEQEMQR.[I]		1	1	2	P35240	P35240 [402-411]	Merlin OS=Homo sapiens OX=9606 GN=NF2 PE=1 SV=1			0	1162.52							2	581.762	16.0319
High	[K].NSSTIIQNPVETPK.[K]		1	1	4	P38432	P38432 [445-458]	Coilin OS=Homo sapiens OX=9606 GN=COIL PE=1 SV=1			0	1527.8	7.96743e+06	8932430	3.97352e+07			1.88117e+07	2	764.404	35.1463
High	[K].NGTTYEGIFK.[T]		1	1	5	Q8WWM7	Q8WWM7 [141-150]	Ataxin-2-like protein OS=Homo sapiens OX=9606 GN=ATXN2L PE=1 SV=2			0	1129.55	1.5813e+08	146270293	4.26545e+08	8.82465e+07	1.41402e+08	2.92584e+08	2	565.28	40.3938
High	[R].RTGGPAYGPSSDVSTASETESEKR.[E]		1	1	8	P51116	P51116 [437-460]	RNA-binding protein FXR2 OS=Homo sapiens OX=9606 GN=FXR2 PE=1 SV=2			2	2469.15	4.09494e+07	3.44806e+07	4.20255e+07			2.18763e+07	4	618.043	23.9998
High	[R].RTAQEVETYRR.[S]		1	1	6	P17844	P17844 [68-78]	Probable ATP-dependent RNA helicase DDX5 OS=Homo sapiens OX=9606 GN=DDX5 PE=1 SV=1			2	1408.73	1.48351e+07	26343614	1.62159e+07			5.5992e+06	3	470.248	13.8152
High	[K].KIYEFTLQR.[I]		1	1	2	O43795	O43795 [868-876]	Unconventional myosin-Ib OS=Homo sapiens OX=9606 GN=MYO1B PE=1 SV=3			1	1197.66	2.69052e+07	60964980	3.74197e+07	4.14019e+07	4.05972e+07	1.00742e+08	2	599.334	38.1242
High	[K].SGDWVCPNPSCGNMNFAR.[R]	2xCarbamidomethyl [C6; C11]; 1xOxidation [M14]	1	1	12	Q92804	Q92804 [355-372]	TATA-binding protein-associated factor 2N OS=Homo sapiens OX=9606 GN=TAF15 PE=1 SV=1			0	2084.84	3.68537e+07	53611816	7.97535e+08	5.14702e+06	9.34086e+06	7.61957e+08	2	1042.92	42.4536
High	[K].VTSVVFHPSQDLVFSASPDATIR.[I]		1	1	4	Q9UMS4	Q9UMS4 [267-289]	Pre-mRNA-processing factor 19 OS=Homo sapiens OX=9606 GN=PRPF19 PE=1 SV=1			0	2473.27			9.25295e+07			2.48443e+07	3	825.095	43.4515
High	[K].GASFVTSTNPR.[K]		1	1	2	P49916	P49916 [214-224]	DNA ligase 3 OS=Homo sapiens OX=9606 GN=LIG3 PE=1 SV=2			0	1136.57	2.66739e+07	2.4756e+07	1.41289e+06	2.56293e+07	4.8908e+07	3.07813e+06	2	568.788	24.8932
High	[K].LSLGTYASLHGR.[I]		1	1	6	Q9UHB6	Q9UHB6 [424-435]	LIM domain and actin-binding protein 1 OS=Homo sapiens OX=9606 GN=LIMA1 PE=1 SV=1			0	1274.69	1.25186e+06	11708294	1.39234e+06	7.74867e+07	4.11767e+07		3	425.566	37.2307
High	[R].SAYSSYSAPVSSSLSVR.[R]		1	1	3	P07196	P07196 [38-54]	Neurofilament light polypeptide OS=Homo sapiens OX=9606 GN=NEFL PE=1 SV=3			0	1747.85							2	874.429	42.7165
High	[K].REEIMESILFK.[C]		1	1	2	Q99700	Q99700 [321-331]	Ataxin-2 OS=Homo sapiens OX=9606 GN=ATXN2 PE=1 SV=2			1	1394.73	2.62645e+07	25515072		1.08557e+07	1.29846e+07		2	697.872	51.7729
High	[K].GEDSVPDTVHHVVVPVNPK.[T]		1	1	21	Q92499	Q92499 [433-451]	ATP-dependent RNA helicase DDX1 OS=Homo sapiens OX=9606 GN=DDX1 PE=1 SV=2			0	2025.04	1.02716e+09	1.05339e+09	4.21272e+08	8.19257e+08	2.36793e+09	6.6127e+08	2	1013.03	33.6122
High	[K].GETVNDCHAEIISR.[R]	1xCarbamidomethyl [C7]	1	1	1	P55265	P55265 [903-916]	Double-stranded RNA-specific adenosine deaminase OS=Homo sapiens OX=9606 GN=ADAR PE=1 SV=4			0	1600.74	4.29943e+06	2.56565e+06					2	800.874	25.4718
High	[K].VEQHVVDGK.[E]		1	1	8	Q9Y3I0	Q9Y3I0 [358-366]	RNA-splicing ligase RtcB homolog OS=Homo sapiens OX=9606 GN=RTCB PE=1 SV=1			0	1010.53	2.82623e+08	192543758		1.6363e+07	2.81427e+08		2	505.767	8.7885
High	[R].ELFESSTNNNKDTK.[Q]		1	1	3	Q9UM54	Q9UM54 [619-632]	Unconventional myosin-VI OS=Homo sapiens OX=9606 GN=MYO6 PE=1 SV=4			1	1626.76		24078871	2.577e+06	2.50068e+07		1.51029e+06	2	813.88	19.4491
High	[R].TLTGTVIDSGDGVTHVIPVAEGYVIGSCIK.[H]	1xCarbamidomethyl [C28]	1	1	1	P61158	P61158 [162-191]	Actin-related protein 3 OS=Homo sapiens OX=9606 GN=ACTR3 PE=1 SV=3			0	3058.58							3	1020.2	55.1031
High	[K].EAVTTIAAYWHGTQAR.[R]		1	1	5	O43795	O43795 [781-796]	Unconventional myosin-Ib OS=Homo sapiens OX=9606 GN=MYO1B PE=1 SV=3			0	1774.89		65997804		2.78478e+07	2.33152e+07		2	887.948	47.4457
High	[R].LFVGNLPPDITEEEMR.[K]		1	1	12	Q15233	Q15233 [76-91]	Non-POU domain-containing octamer-binding protein OS=Homo sapiens OX=9606 GN=NONO PE=1 SV=4			0	1859.92	1.62857e+09	871656032	4.27858e+07	1.27055e+08	3.81657e+08		2	930.465	46.2606
High	[K].TIGGGDDSFNTFFSETGAGK.[H]		2	5	8	P68363; Q9BQE3	P68363 [41-60]; Q9BQE3 [41-60]	Tubulin alpha-1B chain OS=Homo sapiens OX=9606 GN=TUBA1B PE=1 SV=1 Tubulin alpha-1C chain OS=Homo sapiens OX=9606 GN=TUBA1C PE=1 SV=1			0	2007.89	2.08347e+07	52445116	9.30584e+07	2.12268e+08	1.46117e+08	4.58629e+08	2	1004.45	54.7481
High	[R].FSNSSSSNEFSK.[C]		1	1	4	Q5D862	Q5D862 [404-415]	Filaggrin-2 OS=Homo sapiens OX=9606 GN=FLG2 PE=1 SV=1			0	1320.57	3.68507e+07	21364428		1.77411e+07	3.43731e+06		2	660.789	21.9036
High	[R].GYFEYIEENKYSR.[A]		1	1	19	Q00839	Q00839 [256-268]	Heterogeneous nuclear ribonucleoprotein U OS=Homo sapiens OX=9606 GN=HNRNPU PE=1 SV=6			1	1697.78	9.97477e+07	222877374	2.3165e+08	1.02056e+08	1.27044e+08	1.97592e+08	3	566.599	46.1115
High	[K].AVDEAVILLQEIGVLDQR.[E]		1	1	4	Q7L2E3	Q7L2E3 [847-864]	ATP-dependent RNA helicase DHX30 OS=Homo sapiens OX=9606 GN=DHX30 PE=1 SV=1			0	1981.1		4.43549e+06	8.994e+06	5.72399e+06	5.20195e+06	8.84469e+06	2	991.056	55.6911
High	[R].GQTQEEEVRPK.[G]		1	1	5	O15234	O15234 [195-205]	Protein CASC3 OS=Homo sapiens OX=9606 GN=CASC3 PE=1 SV=2			0	1300.65	2.29524e+07	1.33312e+07		5.3717e+06	1.48038e+07	676461	2	650.828	11.1226
High	[R].INEILSNALK.[R]		1	1	18	P52272	P52272 [372-381]	Heterogeneous nuclear ribonucleoprotein M OS=Homo sapiens OX=9606 GN=HNRNPM PE=1 SV=3			0	1114.65	7.96175e+07	161993983	1.9549e+08	3.48873e+07	5.79928e+07	1.89906e+08	2	557.827	34.1537
High	[K].RQAQQERDELADEIANSSGK.[G]		1	1	4	P35579	P35579 [1697-1716]	Myosin-9 OS=Homo sapiens OX=9606 GN=MYH9 PE=1 SV=4			2	2245.08		44531878		2.6862e+07			3	749.032	31.8895
High	[K].GDSKKDDEENYLDLFSHK.[N]		1	1	4	Q07666	Q07666 [135-152]	KH domain-containing, RNA-binding, signal transduction-associated protein 1 OS=Homo sapiens OX=9606 GN=KHDRBS1 PE=1 SV=1			2	2139.98	1.57596e+07	21214718	2.06721e+07			1.16413e+07	3	713.999	43.8289
High	[R].ISQSNYIPTQQDVLR.[T]		1	1	6	P08754	P08754 [162-176]	Guanine nucleotide-binding protein G(i) subunit alpha-3 OS=Homo sapiens OX=9606 GN=GNAI3 PE=1 SV=3			0	1761.91	3.86028e+07	244898388	4.51635e+06	6.63645e+07	2.59022e+07		2	881.461	45.0397
High	[K].HLEMNPHFGSHR.[Y]		1	1	7	Q08211	Q08211 [669-680]	ATP-dependent RNA helicase A OS=Homo sapiens OX=9606 GN=DHX9 PE=1 SV=4			0	1461.68	8.53641e+07	55453694		3.19003e+07	1.96311e+07		3	487.898	20.4987
High	[R].LKYENEVALR.[Q]		1	1	35	P13645	P13645 [236-245]	Keratin, type I cytoskeletal 10 OS=Homo sapiens OX=9606 GN=KRT10 PE=1 SV=6			1	1234.68	9.34611e+09	2.20148e+09	2.98861e+08	1.45941e+09	1.05568e+09	3.80601e+08	2	617.843	29.5783
High	[K].QGPGPGGPK.[G]		1	1	2	P23246	P23246 [200-208]	Splicing factor, proline- and glutamine-rich OS=Homo sapiens OX=9606 GN=SFPQ PE=1 SV=2			0	794.416	1.61207e+07	13645302					2	397.712	7.9876
High	[K].HNMDIGTWDNK.[G]		2	2	2	Q9BYJ9; Q9Y5A9	Q9BYJ9 [267-277]; Q9Y5A9 [271-281]	YTH domain-containing family protein 1 OS=Homo sapiens OX=9606 GN=YTHDF1 PE=1 SV=1 YTH domain-containing family protein 2 OS=Homo sapiens OX=9606 GN=YTHDF2 PE=1 SV=2			0	1330.58	8.49799e+06	5.82275e+06					2	665.797	32.7995
High	[R].LTNSMMMHGR.[N]		1	1	8	P46782	P46782 [72-81]	Small ribosomal subunit protein uS7 OS=Homo sapiens OX=9606 GN=RPS5 PE=1 SV=4			0	1177.53	9.91744e+07	39267747	1.48728e+08	1.42576e+07	4.96261e+06	2.06017e+08	3	393.181	21.6552
High	[K].TSIAIDTIINQK.[R]		1	1	2	P25705	P25705 [219-230]	ATP synthase subunit alpha, mitochondrial OS=Homo sapiens OX=9606 GN=ATP5F1A PE=1 SV=1			0	1316.74				1.22992e+07	1.13952e+07		2	658.875	48.48
High	[K].AMVEYEIDLQK.[M]		1	1	4	P09874	P09874 [685-695]	Poly [ADP-ribose] polymerase 1 OS=Homo sapiens OX=9606 GN=PARP1 PE=1 SV=4			0	1338.66	3.00933e+07	29105113		2.17521e+07	2.37448e+07		2	669.834	47.1511
High	[R].LEDLATLIQK.[I]		1	1	1	O43795	O43795 [704-713]	Unconventional myosin-Ib OS=Homo sapiens OX=9606 GN=MYO1B PE=1 SV=3			0	1143.66		35525764					2	572.334	52.7815
High	[K].AINQQTGAFVEISR.[Q]		1	1	5	Q92945	Q92945 [449-462]	Far upstream element-binding protein 2 OS=Homo sapiens OX=9606 GN=KHSRP PE=1 SV=4			0	1533.8			7.44018e+07			6.75863e+07	2	767.405	32.2349
High	[R].SGDSEVYQLGDVSQK.[T]		1	1	1	Q04837	Q04837 [67-81]	Single-stranded DNA-binding protein, mitochondrial OS=Homo sapiens OX=9606 GN=SSBP1 PE=1 SV=1			0	1611.75							2	806.378	39.3461
High	[K].KQISNLQQSISDAEQRGENALK.[D]		1	1	1	P04264	P04264 [417-438]	Keratin, type II cytoskeletal 1 OS=Homo sapiens OX=9606 GN=KRT1 PE=1 SV=6			2	2457.27	8.03724e+06						3	819.76	49.529
High	[K].DAKDKLESEMEDAYHEHQANLLR.[Q]		1	1	1	P23246	P23246 [514-536]	Splicing factor, proline- and glutamine-rich OS=Homo sapiens OX=9606 GN=SFPQ PE=1 SV=2			2	2742.28	1.22775e+07	18834212		605309			4	686.325	50.6743
High	[K].ADDYIEITGAGGK.[K]		1	1	2	Q9Y3Z3	Q9Y3Z3 [393-405]	Deoxynucleoside triphosphate triphosphohydrolase SAMHD1 OS=Homo sapiens OX=9606 GN=SAMHD1 PE=1 SV=2			0	1309.63							2	655.315	39.7755
High	[K].TVNELQNLTAAEVVVPR.[D]		1	1	19	Q9NZI8	Q9NZI8 [509-525]	Insulin-like growth factor 2 mRNA-binding protein 1 OS=Homo sapiens OX=9606 GN=IGF2BP1 PE=1 SV=2			0	1853.01	2.51693e+08	323847184	9.63511e+08	5.71525e+07	1.65725e+08	7.52901e+08	2	927.011	44.8393
High	[R].MNVLADALK.[S]		1	1	9	P62244	P62244 [4-12]	Small ribosomal subunit protein uS8 OS=Homo sapiens OX=9606 GN=RPS15A PE=1 SV=2			0	974.534	1.27203e+08	145754095		4.87529e+07	3.08883e+07		2	487.771	46.6484
High	[R].VTQSNFAVGYK.[T]		1	1	4	P21796	P21796 [164-174]	Non-selective voltage-gated ion channel VDAC1 OS=Homo sapiens OX=9606 GN=VDAC1 PE=1 SV=2			0	1213.62	2.73181e+07	40082792	5.26165e+07	5.48194e+06	2.45526e+07	5.91278e+07	2	607.316	32.5559
High	[R].SSFSHYSGLK.[H]		1	1	8	Q8NC51	Q8NC51 [202-211]	SERPINE1 mRNA-binding protein 1 OS=Homo sapiens OX=9606 GN=SERBP1 PE=1 SV=2			0	1112.54	8.11574e+07	74829696	3.15863e+07	5.16884e+07	1.12401e+08	3.05292e+07	2	556.772	24.5406
High	[R].AVVGVVAGGGR.[I]		1	1	5	P62917	P62917 [164-174]	Large ribosomal subunit protein uL2 OS=Homo sapiens OX=9606 GN=RPL8 PE=1 SV=2			0	941.553	5.35209e+07	131716264	2.05032e+08	4.70648e+07	8.75945e+07	1.74168e+08	2	471.279	23.1891
High	[K].SPAVATSTAAPPPPSSPLPSK.[S]		1	1	8	Q14157	Q14157 [439-459]	Ubiquitin-associated protein 2-like OS=Homo sapiens OX=9606 GN=UBAP2L PE=1 SV=2			0	1960.04	4.22881e+07	48043240	1.14812e+08	4.62869e+06	1.80188e+07	7.18026e+07	3	654.018	26.9891
High	[K].MKLDYILGLK.[I]		1	1	4	P46781	P46781 [92-101]	Small ribosomal subunit protein uS4 OS=Homo sapiens OX=9606 GN=RPS9 PE=1 SV=3			1	1193.7	2.54351e+07	3.48365e+07		2.87899e+06	2.23755e+07		2	597.352	52.9348
High	[R].DGMDNQGGYGSVGR.[M]	1xOxidation [M3]	1	1	7	P31942	P31942 [288-301]	Heterogeneous nuclear ribonucleoprotein H3 OS=Homo sapiens OX=9606 GN=HNRNPH3 PE=1 SV=2			0	1428.58	8.71142e+06	12186430	1.19214e+08		1.16527e+07	1.351e+08	2	714.794	21.8315
High	[R].ASAVSELSPR.[E]		1	1	8	Q9Y2W1	Q9Y2W1 [236-245]	Thyroid hormone receptor-associated protein 3 OS=Homo sapiens OX=9606 GN=THRAP3 PE=1 SV=2			0	1016.54	3.11748e+07	4.18081e+07	2.04351e+07	2.69223e+07	3.94758e+07	1.77629e+07	2	508.772	26.9147
High	[R].IGPIKPAGPVTAVPCDDKIFYNSGPK.[R]	1xCarbamidomethyl [C15]	1	1	1	Q9H7E2	Q9H7E2 [507-532]	Tudor domain-containing protein 3 OS=Homo sapiens OX=9606 GN=TDRD3 PE=1 SV=1			1	2741.43			1.33539e+07			4.06185e+06	4	686.114	35.753
High	[R].TVIAQHHVAPR.[T]		1	1	2	Q6ZVX7	Q6ZVX7 [207-217]	F-box only protein 50 OS=Homo sapiens OX=9606 GN=NCCRP1 PE=1 SV=1			0	1228.69	1.09204e+07						3	410.235	11.9435
High	[K].IAESLGGSGYSVER.[L]		1	1	2	Q14156	Q14156 [665-678]	Protein EFR3 homolog A OS=Homo sapiens OX=9606 GN=EFR3A PE=1 SV=2			0	1424.7		7376112					2	712.855	35.1715
High	[K].YNIWCSTEHGNKR.[L]	1xCarbamidomethyl [C5]	1	1	2	Q9Y5A9	Q9Y5A9 [429-441]	YTH domain-containing family protein 2 OS=Homo sapiens OX=9606 GN=YTHDF2 PE=1 SV=2			1	1664.76	7.48445e+06	8868067		2.72883e+06			3	555.592	25.8781
High	[K].EVLLVALGSR.[Q]		1	1	3	Q10570	Q10570 [848-857]	Cleavage and polyadenylation specificity factor subunit 1 OS=Homo sapiens OX=9606 GN=CPSF1 PE=1 SV=2			0	1056.64	8.39088e+06	5.79931e+06		448767	1.66454e+06		2	528.824	51.0455
High	[K].AGLENTVAETECR.[Y]	1xCarbamidomethyl [C12]	1	1	1	P13646	P13646 [343-355]	Keratin, type I cytoskeletal 13 OS=Homo sapiens OX=9606 GN=KRT13 PE=1 SV=4			0	1449.66	8.99246e+07			1.30022e+07			2	725.335	32.3474
High	[K].KLEELEKEEELR.[T]		1	1	1	Q9BZE4	Q9BZE4 [449-460]	GTP-binding protein 4 OS=Homo sapiens OX=9606 GN=GTPBP4 PE=1 SV=3			2	1544.82							2	772.913	29.1754
High	[K].GFGYGQGAGALVHAQ.[-]		1	1	4	Q16527	Q16527 [179-193]	Cysteine and glycine-rich protein 2 OS=Homo sapiens OX=9606 GN=CSRP2 PE=1 SV=3			0	1432.7	3.99033e+07	38354504	4.99688e+06	8.21533e+06	4.67993e+07	7.40799e+06	2	716.853	42.6371
High	[R].EDAPIGPHLQSMPSEQIR.[N]	1xOxidation [M12]	1	1	2	Q14152	Q14152 [503-520]	Eukaryotic translation initiation factor 3 subunit A OS=Homo sapiens OX=9606 GN=EIF3A PE=1 SV=1			0	2020.98			3.13993e+07			1.81252e+07	3	674.329	26.5054
High	[K].EEVKLETHIR.[V]		1	1	8	Q9NZI8	Q9NZI8 [484-493]	Insulin-like growth factor 2 mRNA-binding protein 1 OS=Homo sapiens OX=9606 GN=IGF2BP1 PE=1 SV=2			1	1253.68	1.21939e+08	141597908	4.56874e+08	6.75089e+07	9.71174e+07	2.86795e+08	3	418.567	21.662
High	[R].TNAENEFVTIKK.[D]		1	1	23	P04264	P04264 [278-289]	Keratin, type II cytoskeletal 1 OS=Homo sapiens OX=9606 GN=KRT1 PE=1 SV=6			1	1393.73	3.49883e+09	9.06451e+08	1.13447e+08	7.93544e+08	4.69676e+08	1.38701e+08	3	465.249	21.6113
High	[K].IYIDSNNNPER.[F]		1	1	2	Q00610	Q00610 [882-892]	Clathrin heavy chain 1 OS=Homo sapiens OX=9606 GN=CLTC PE=1 SV=5			0	1334.63	932918	15703205		2.13358e+07			2	667.82	26.9487
High	[K].TEEVSNLK.[T]		1	1	3	Q6PKG0	Q6PKG0 [532-539]	La-related protein 1 OS=Homo sapiens OX=9606 GN=LARP1 PE=1 SV=2			0	919.473	5.03455e+07	53961416	1.48393e+08	3.57853e+07	6.30478e+07	1.57423e+08	2	460.24	16.6359
High	[K].IVSLFAEHNDLQYAAPGGLIGVGTK.[I]		1	2	1	P41091	P41091 [318-342]	Eukaryotic translation initiation factor 2 subunit 3 OS=Homo sapiens OX=9606 GN=EIF2S3 PE=1 SV=3			0	2570.36			5.01878e+07			2.85418e+07	3	857.456	48.2008
High	[K].GSCGIGGGIGGGSSR.[I]	1xCarbamidomethyl [C3]	2	2	5	P02533; P08779	P02533 [16-30]; P08779 [16-30]	Keratin, type I cytoskeletal 14 OS=Homo sapiens OX=9606 GN=KRT14 PE=1 SV=4 Keratin, type I cytoskeletal 16 OS=Homo sapiens OX=9606 GN=KRT16 PE=1 SV=4			0	1278.59	2.24322e+08	21529674	7.31902e+06	1.72663e+07	1.13355e+07	4.46966e+07	2	639.797	23.1675
High	[K].AQSLAEQTSDTAGLESSTR.[S]		1	1	4	Q12986	Q12986 [121-139]	Transcriptional repressor NF-X1 OS=Homo sapiens OX=9606 GN=NFX1 PE=1 SV=2			0	1951.92			7.37964e+06			6.71153e+06	2	976.46	34.6847
High	[K].IIIAEVVNK.[I]		1	1	7	O43795	O43795 [987-995]	Unconventional myosin-Ib OS=Homo sapiens OX=9606 GN=MYO1B PE=1 SV=3			0	998.624		2.65438e+08		2.12678e+08	1.13162e+08		2	499.816	38.4676
High	[K].ADSLLAVVK.[R]		2	2	5	Q15424; Q14151	Q15424 [286-294]; Q14151 [285-293]	Scaffold attachment factor B1 OS=Homo sapiens OX=9606 GN=SAFB PE=1 SV=4 Scaffold attachment factor B2 OS=Homo sapiens OX=9606 GN=SAFB2 PE=1 SV=1			0	915.551	2.73474e+07	22430646	7.69645e+07	2.71492e+07	2.13849e+07	5.25628e+07	2	458.279	42.1576
High	[K].NFLPILFNLYGQPVAAGDTPAPR.[R]		1	1	2	Q5JTH9	Q5JTH9 [688-710]	RRP12-like protein OS=Homo sapiens OX=9606 GN=RRP12 PE=1 SV=2			0	2471.31			5.19481e+06				2	1236.15	54.9828
High	[K].KLVWVPSDK.[S]		1	1	1	P35579	P35579 [30-38]	Myosin-9 OS=Homo sapiens OX=9606 GN=MYH9 PE=1 SV=4			1	1071.62	8.12814e+06		775247	1.5891e+08	1.8946e+08		2	536.313	32.9784
High	[R].KLAADHPFLK.[E]		1	1	1	Q96QA5	Q96QA5 [132-141]	Gasdermin-A OS=Homo sapiens OX=9606 GN=GSDMA PE=1 SV=4			1	1139.66	6.43644e+06						2	570.331	22.0335
High	[R].DLQEQDADAGSER.[G]		1	1	4	Q6P158	Q6P158 [117-129]	Putative ATP-dependent RNA helicase DHX57 OS=Homo sapiens OX=9606 GN=DHX57 PE=1 SV=2			0	1433.61	2.85807e+06	4.56318e+06	5.50695e+06			5.04569e+06	2	717.311	21.2225
High	[K].FNFGEEEFKFPPKDGFVALSK.[A]		1	1	2	Q92499	Q92499 [240-260]	ATP-dependent RNA helicase DDX1 OS=Homo sapiens OX=9606 GN=DDX1 PE=1 SV=2			2	2433.21	1.72703e+07	28103544		8.83401e+06			3	811.742	55.1644
High	[K].SDQWKPLNLEEK.[K]		1	1	4	Q04637	Q04637 [598-609]	Eukaryotic translation initiation factor 4 gamma 1 OS=Homo sapiens OX=9606 GN=EIF4G1 PE=1 SV=4			0	1486.75	3.51081e+07	38343747		2.14979e+07	2.57495e+07		2	743.88	39.4893
High	[K].KGQGGAGAGDDEEED.[-]		1	1	4	P46781	P46781 [180-194]	Small ribosomal subunit protein uS4 OS=Homo sapiens OX=9606 GN=RPS9 PE=1 SV=3			1	1434.56	1.99545e+07	20827826			4.20076e+06		2	717.785	8.6995
High	[R].EALQEKEEQK.[T]		1	1	2	Q13435	Q13435 [538-547]	Splicing factor 3B subunit 2 OS=Homo sapiens OX=9606 GN=SF3B2 PE=1 SV=2			1	1231.62	8.09544e+06	4898676			2.57934e+06		2	616.312	8.7554
High	[R].LGNADNFNYTK.[Q]		1	1	1	Q9Y4I1	Q9Y4I1 [279-289]	Unconventional myosin-Va OS=Homo sapiens OX=9606 GN=MYO5A PE=1 SV=2			0	1256.59							2	628.8	31.3135
High	[R].LEQEIATYR.[RSH]		4	8	3	P02533; P13646; Q04695; P08779	P02533 [408-416]; P13646 [398-406]; Q04695 [377-385]; P08779 [410-418]	Keratin, type I cytoskeletal 14 OS=Homo sapiens OX=9606 GN=KRT14 PE=1 SV=4 Keratin, type I cytoskeletal 13 OS=Homo sapiens OX=9606 GN=KRT13 PE=1 SV=4 Keratin, type I cytoskeletal 17 OS=Homo sapiens OX=9606 GN=KRT17 PE=1 SV=2 Keratin, type I cytoskeletal 16 OS=Homo sapiens OX=9606 GN=KRT16 PE=1 SV=4			0	1122.58	2.71982e+08	27778624		5.61427e+07	2.53845e+07		2	561.793	30.4235
High	[R].KFLDGIYVSEK.[G]		1	1	2	P32969	P32969 [174-184]	Large ribosomal subunit protein uL6 OS=Homo sapiens OX=9606 GN=RPL9P9 PE=1 SV=1			1	1298.7	1.00429e+07	18113732	1.38091e+07			1.33774e+07	2	649.854	40.6526
High	[R].ERPSQPEGLRK.[A]		1	1	4	Q04637	Q04637 [1196-1206]	Eukaryotic translation initiation factor 4 gamma 1 OS=Homo sapiens OX=9606 GN=EIF4G1 PE=1 SV=4			1	1296.7	1.52957e+07	19232668		9.05031e+06	6.60672e+06		3	432.905	11.1417
High	[R].EGEGGLSLQVEPEWR.[N]		1	1	2	Q9HCE1	Q9HCE1 [986-1000]	Helicase MOV-10 OS=Homo sapiens OX=9606 GN=MOV10 PE=1 SV=2			0	1685.81	2.30749e+07	55939244		3.96379e+06	1.63331e+07		2	843.41	53.4558
High	[K].DGQYILATGTYKPR.[V]		1	1	2	Q9BSC4	Q9BSC4 [63-76]	Nucleolar protein 10 OS=Homo sapiens OX=9606 GN=NOL10 PE=1 SV=1			0	1582.82							2	791.913	38.1525
High	[K].VDYKADEWLMK.[N]	1xOxidation [M10]	2	2	1	P35580; P35579	P35580 [584-594]; P35579 [577-587]	Myosin-10 OS=Homo sapiens OX=9606 GN=MYH10 PE=1 SV=3 Myosin-9 OS=Homo sapiens OX=9606 GN=MYH9 PE=1 SV=4			1	1413.67	1.01282e+06	42585232		1.47956e+07			2	707.338	39.8509
High	[K].FADLSEAANR.[N]		1	1	8	P08670	P08670 [295-304]	Vimentin OS=Homo sapiens OX=9606 GN=VIM PE=1 SV=4			0	1093.53	6.70341e+08	1682153502	9.28965e+07	2.61399e+09	1.64621e+09	1.91142e+08	2	547.267	24.2081
High	[K].YTQVGPDHNR.[S]		1	1	10	Q08211	Q08211 [200-209]	ATP-dependent RNA helicase A OS=Homo sapiens OX=9606 GN=DHX9 PE=1 SV=4			0	1186.56	1.66696e+08	195420750	426159	1.29875e+08	9.86481e+07	5.86514e+06	3	396.192	12.2947
High	[K].GISPVVSEHRK.[Q]		1	1	7	Q99700	Q99700 [782-792]	Ataxin-2 OS=Homo sapiens OX=9606 GN=ATXN2 PE=1 SV=2			1	1208.67	4.09967e+07	63583922	1.60918e+07	1.08351e+07	4.52733e+07	3.978e+06	3	403.563	13.4937
High	[K].LLQAAAGASAR.[A]		1	1	2	Q96T76	Q96T76 [374-384]	MMS19 nucleotide excision repair protein homolog OS=Homo sapiens OX=9606 GN=MMS19 PE=1 SV=2			0	1028.58				6.36342e+06	1.57601e+07		2	514.796	21.1495
High	[R].YLAEVAAGDDKK.[G]		1	1	5	P63104	P63104 [128-139]	14-3-3 protein zeta/delta OS=Homo sapiens OX=9606 GN=YWHAZ PE=1 SV=1			1	1279.65	6.28004e+06	10400956		1.00053e+07		3.15824e+06	2	640.331	21.6022
High	[K].LEQMPSKEDAIEHFMK.[L]	1xOxidation [M]	1	1	2	P09874	P09874 [601-616]	Poly [ADP-ribose] polymerase 1 OS=Homo sapiens OX=9606 GN=PARP1 PE=1 SV=4			1	1948.91							3	650.31	34.7984
High	[K].LKEIFMQVEDERR.[H]	1xOxidation [M6]	1	1	4	P35580	P35580 [1851-1863]	Myosin-10 OS=Homo sapiens OX=9606 GN=MYH10 PE=1 SV=3			2	1708.87		29668561		4.50159e+07	8.91495e+06		3	570.294	33.2357
High	[K].NFGEEVDDESLK.[E]		1	1	3	Q13310	Q13310 [197-208]	Polyadenylate-binding protein 4 OS=Homo sapiens OX=9606 GN=PABPC4 PE=1 SV=1			0	1381.61							2	691.309	38.8643
High	[R].TSPSGGTWSSVVSGVPR.[L]		1	1	8	Q99700	Q99700 [666-682]	Ataxin-2 OS=Homo sapiens OX=9606 GN=ATXN2 PE=1 SV=2			0	1660.83	6.6803e+07	81013528	1.78137e+08	3.31969e+07	4.67701e+07	1.43686e+08	2	830.924	47.2744
High	[R].ECPSDECGAGVFMASHFDR.[H]	2xCarbamidomethyl [C2; C7]	1	1	2	P62979	P62979 [120-138]	Ubiquitin-ribosomal protein eS31 fusion protein OS=Homo sapiens OX=9606 GN=RPS27A PE=1 SV=2			0	2171.86	7.58246e+06	4458863		5.22633e+06			3	724.623	48.0023
High	[K].YAPTEAQLNAVDALIDSMSLAK.[K]	1xOxidation [M18]	1	1	4	P13010	P13010 [444-465]	X-ray repair cross-complementing protein 5 OS=Homo sapiens OX=9606 GN=XRCC5 PE=1 SV=3			0	2337.16			5.53557e+07			5.29382e+07	3	779.727	53.1249
High	[K].IPIGFIPLGETSSLSHTLFAESGNK.[V]		1	1	1	Q53H12	Q53H12 [147-171]	Acylglycerol kinase, mitochondrial OS=Homo sapiens OX=9606 GN=AGK PE=1 SV=2			0	2615.37						3.68763e+07	3	872.461	53.1427
High	[R].MGQMAMGGAMGINNR.[G]	2xOxidation [M]	1	1	9	Q15233	Q15233 [384-398]	Non-POU domain-containing octamer-binding protein OS=Homo sapiens OX=9606 GN=NONO PE=1 SV=4			0	1570.66	1.00985e+08	6.66371e+07		1.84777e+07	1.32001e+07	910468	2	785.833	24.2999
High	[K].KLLMMAGIDDCYTSAR.[G]	1xCarbamidomethyl [C11]; 1xOxidation [M4]	1	1	3	P15880	P15880 [212-227]	Small ribosomal subunit protein uS5 OS=Homo sapiens OX=9606 GN=RPS2 PE=1 SV=2			1	1860.87	1.28929e+07	9.94269e+06	1.93821e+06				3	620.959	43.2951
High	[K].RQLEEAEEEATR.[A]		1	1	2	P35580	P35580 [1884-1895]	Myosin-10 OS=Homo sapiens OX=9606 GN=MYH10 PE=1 SV=3			1	1460.7		15460898	5.26873e+07	1.32528e+07		3.44507e+07	3	487.57	21.5135
High	[K].SLNNQFASFIDK.[V]		1	1	27	P04264	P04264 [186-197]	Keratin, type II cytoskeletal 1 OS=Homo sapiens OX=9606 GN=KRT1 PE=1 SV=6			0	1383.69	5.354e+09	9.16296e+08	4.6587e+08	7.86447e+08	6.17489e+08	9.17423e+08	2	692.348	57.8433
High	[R].LLSSFDFFLTDAR.[I]		1	1	1	O76021	O76021 [148-160]	Ribosomal L1 domain-containing protein 1 OS=Homo sapiens OX=9606 GN=RSL1D1 PE=1 SV=3			0	1531.78							2	766.394	56.8826
High	[R].VSLAGACGVGGYGSR.[S]	1xCarbamidomethyl [C7]	1	1	8	P13647	P13647 [49-63]	Keratin, type II cytoskeletal 5 OS=Homo sapiens OX=9606 GN=KRT5 PE=1 SV=3			0	1410.68	2.43237e+08	3.21526e+07	1.28345e+07	4.74505e+06	1.38912e+07	5.83193e+07	2	705.843	27.9342
High	[R].SMMQDREDQSILCTGESGAGK.[T]	1xCarbamidomethyl [C13]; 2xOxidation [M2; M3]	1	1	3	P35579	P35579 [160-180]	Myosin-9 OS=Homo sapiens OX=9606 GN=MYH9 PE=1 SV=4			1	2331.98							3	777.999	29.2284
High	[R].ISISTSGGSFR.[N]		1	1	11	P13647	P13647 [74-84]	Keratin, type II cytoskeletal 5 OS=Homo sapiens OX=9606 GN=KRT5 PE=1 SV=3			0	1111.57	5.88058e+08	9.04254e+07	3.92206e+07	6.65411e+07	6.94544e+07	8.88413e+07	2	556.29	35.8947
High	[K].KEAQELSQNSAIK.[Q]		1	1	5	Q9NR30	Q9NR30 [449-461]	Nucleolar RNA helicase 2 OS=Homo sapiens OX=9606 GN=DDX21 PE=1 SV=5			1	1445.76	8.56067e+06	8742730	1.23513e+07	2.71804e+06		7.79503e+06	2	723.383	17.4551
High	[K].DQIVDLTVGNNK.[T]		1	1	3	P35527	P35527 [213-224]	Keratin, type I cytoskeletal 9 OS=Homo sapiens OX=9606 GN=KRT9 PE=1 SV=3			0	1315.69	1.54411e+07		1.82852e+06	2.95818e+06	5.99321e+06	1.49238e+06	2	658.345	41.5087
High	[R].TSMTEEYRVPDGMVGLIIGR.[G]	2xOxidation [M3; M13]	1	1	1	Q92945	Q92945 [143-162]	Far upstream element-binding protein 2 OS=Homo sapiens OX=9606 GN=KHSRP PE=1 SV=4			1	2256.1			3.74735e+07			1.74141e+07	3	752.704	39.1986
High	[K].EAQELSQNSAIK.[Q]		1	1	6	Q9NR30	Q9NR30 [450-461]	Nucleolar RNA helicase 2 OS=Homo sapiens OX=9606 GN=DDX21 PE=1 SV=5			0	1317.66	1.55853e+08	154303922	1.45188e+08	7.10602e+07	8.80577e+07	1.01284e+08	2	659.335	22.8374
High	[R].SVGDGETVEFDVVEGEK.[G]		2	3	21	P16989; P67809	P16989 [134-150]; P67809 [102-118]	Y-box-binding protein 3 OS=Homo sapiens OX=9606 GN=YBX3 PE=1 SV=4 Y-box-binding protein 1 OS=Homo sapiens OX=9606 GN=YBX1 PE=1 SV=3			0	1795.82	5.52571e+07	52628092	1.51296e+08	1.24717e+07	6.00717e+07	1.28253e+08	2	898.416	49.9007
High	[K].LEAELATAR.[S]		1	1	1	Q4VCS5	Q4VCS5 [554-562]	Angiomotin OS=Homo sapiens OX=9606 GN=AMOT PE=1 SV=1			0	973.531	1.60648e+07	3.29784e+07	6.48903e+08	3.5785e+07	2.27005e+07	9.35343e+08	2	487.269	26.5673
High	[R].AEGLQVGQDAR.[V]		1	1	7	Q8WWM7	Q8WWM7 [1060-1070]	Ataxin-2-like protein OS=Homo sapiens OX=9606 GN=ATXN2L PE=1 SV=2			0	1143.58	1.24053e+08	131328632	3.63255e+08	1.05494e+08	1.34595e+08	2.47108e+08	2	572.291	17.4357
High	[K].ETTYYDVLGVKPNATQEELKK.[A]		1	1	1	P31689	P31689 [4-24]	DnaJ homolog subfamily A member 1 OS=Homo sapiens OX=9606 GN=DNAJA1 PE=1 SV=2			1	2426.24							3	809.416	42.7382
High	[R].INVYYNEAAGNK.[Y]		1	1	2	Q13885	Q13885 [47-58]	Tubulin beta-2A chain OS=Homo sapiens OX=9606 GN=TUBB2A PE=1 SV=1			0	1355.66							2	678.336	32.2581
High	[K].LRECLPLIIFLR.[N]	1xCarbamidomethyl [C4]	1	1	9	P62701	P62701 [38-49]	Small ribosomal subunit protein eS4, X isoform OS=Homo sapiens OX=9606 GN=RPS4X PE=1 SV=2			1	1542.92	4.67822e+07	83524118	6.01306e+06	1.1384e+07	1.63137e+07	2.20799e+07	2	771.963	55.883
High	[R].SEDTATYYCAR.[-]	1xCarbamidomethyl [C9]	1	2	7	A0AAG2TVE0	A0AAG2TVE0 [107-117]	Uncharacterized protein OS=Homo sapiens OX=9606 PE=4 SV=1			0	1336.55	1.95602e+07	19039343		1.96843e+07	1.9542e+07		2	668.778	25.9433
High	[R].LRSEIDNVKK.[Q]		1	1	14	P04264	P04264 [408-417]	Keratin, type II cytoskeletal 1 OS=Homo sapiens OX=9606 GN=KRT1 PE=1 SV=6			2	1201.69	4.1799e+09	7.53177e+08	1.40547e+08	8.32007e+08	4.46028e+08	8.96219e+07	2	601.349	12.983
High	[K].DPESNINSDNEK.[I]		1	1	3	Q9H2U1	Q9H2U1 [818-829]	ATP-dependent DNA/RNA helicase DHX36 OS=Homo sapiens OX=9606 GN=DHX36 PE=1 SV=2			0	1361.58	7.04492e+06	9.88507e+06	1.4508e+07		5.84347e+06	1.35746e+07	2	681.294	17.0983
High	[K].KVVDPFSK.[K]		1	1	1	P61247	P61247 [20-27]	Small ribosomal subunit protein eS1 OS=Homo sapiens OX=9606 GN=RPS3A PE=1 SV=2			1	919.525	1.77707e+07	27904598	2.61301e+06		1.47288e+07	4.20111e+06	2	460.266	25.4379
High	[R].AFREEAIK.[F]		1	1	5	P13010	P13010 [641-648]	X-ray repair cross-complementing protein 5 OS=Homo sapiens OX=9606 GN=XRCC5 PE=1 SV=3			1	963.526	3.44975e+07	5.42986e+07	4.77212e+07	7.39488e+07	7.98743e+07	3.4709e+07	2	482.267	17.5706
High	[K].LKEENFFGPKEEVK.[L]		1	1	3	Q9NZI8	Q9NZI8 [474-487]	Insulin-like growth factor 2 mRNA-binding protein 1 OS=Homo sapiens OX=9606 GN=IGF2BP1 PE=1 SV=2			2	1693.88	6.65218e+06	17074496	7.25369e+07			1.43449e+07	3	565.297	32.1021
High	[K].DDVAPESGDTTVK.[K]		1	1	2	O76021	O76021 [319-331]	Ribosomal L1 domain-containing protein 1 OS=Homo sapiens OX=9606 GN=RSL1D1 PE=1 SV=3			0	1333.61	2.30898e+07	29187306		2.29658e+07	2.99379e+07		2	667.31	21.4665
High	[R].VGFVGAGR.[M]		1	1	3	Q53H96	Q53H96 [11-18]	Pyrroline-5-carboxylate reductase 3 OS=Homo sapiens OX=9606 GN=PYCR3 PE=1 SV=3			0	762.426				1.95348e+07	8.01163e+06		2	381.717	24.701
High	[K].TSTTGVATTQSPTPR.[S]		1	1	1	Q8WWI1	Q8WWI1 [1576-1590]	LIM domain only protein 7 OS=Homo sapiens OX=9606 GN=LMO7 PE=1 SV=3			0	1504.76		7692182					2	752.884	19.562
High	[R].GGAGVGSMTK.[I]		1	1	3	P39019	P39019 [68-77]	Small ribosomal subunit protein eS19 OS=Homo sapiens OX=9606 GN=RPS19 PE=1 SV=2			0	864.424	1.39563e+07	18398302	1.72594e+06	1.48283e+07	8.98618e+06	2.4594e+06	2	432.716	14.4137
High	[K].AAIDWFDGK.[E]		2	2	20	P35637; Q92804	P35637 [349-357]; Q92804 [298-306]	RNA-binding protein FUS OS=Homo sapiens OX=9606 GN=FUS PE=1 SV=1 TATA-binding protein-associated factor 2N OS=Homo sapiens OX=9606 GN=TAF15 PE=1 SV=1			0	1022.49	4.94039e+08	476115822	3.70484e+07	1.69092e+08	1.13287e+09	7.07305e+07	2	511.751	54.7174
[truncated: 8,520 more rows]
