# Supplementary material for: Ferritinophagy Rewires Carnitine‐Dependent Lipid Metabolism to Inhibit PRRSV and IAV Replication
Source: Adv Sci (Weinh). 2026 May 20:e75721. Online ahead of print. doi: 10.1002/advs.75721 (PMC13335848; doi:10.1002/advs.75721)
Supplement: Supplementary file 3 — Supporting File 3: advs75721‐sup‐0003‐TableS1‐S3.zip. [file ADVS-9999-e75721-s002.zip › Table S2.xlsx]

## Sheet: Table S2. Differentially expres
Table S2. Differentially expressed metabolites in MARC-145 cells. NCOA4-OE(NCOA4,1-5) VS control(N-PRRSV,1-5)
Alignment ID	Metabolite name	Category1	Category2	HMDB ID	log2fc	p.value	fdr	VIP	regulation	N-PRRSV-1	N-PRRSV-2	N-PRRSV-3	N-PRRSV-4	N-PRRSV-5	NCOA4-1	NCOA4-2	NCOA4-3	NCOA4-4	NCOA4-5
Meta_100	N-Acetylarginine	Amino Acid	Urea cycle; Arginine and Proline Metabolism	HMDB0004620	-0.3128	0.0346695	0.0346695	1.37177	down	12.623	13.238	13.074	12.92	12.973	12.628	12.56	12.814	12.504	12.758
Meta_120	N,N-Dimethyl-Proline-Proline Betaine	Amino Acid	Urea cycle; Arginine and Proline Metabolism		-1.7428	0.0439313	0.0439313	1.37875	down	12.944	13.904	12.604	13.117	13.033	12.646	9.087	11.444	11.542	12.169
Meta_129	2-Methylbutyrylcarnitine (C5)	Amino Acid	Leucine, Isoleucine and Valine Metabolism	HMDB0000378	-0.6052	0.0146584	0.0146584	1.49532	down	15.707	16.033	16.178	15.609	16.169	15.565	14.785	15.651	15.372	15.297
Meta_14	Choline	Lipid	Glycerolipid and Phospholipid Metabolism	HMDB0000097	-0.2382	0.0349921	0.0349921	1.37248	down	22.269	22.6	22.502	22.471	22.523	22.456	22.13	22.37	22.113	22.105
Meta_140	Glycerophosphorylcholine	Lipid	Glycerolipid and Phospholipid Metabolism	HMDB0000086	-0.9658	0.00504459	0.00504459	1.76005	down	17.576	17.864	17.767	17.648	17.723	16.995	16.359	17.332	16.664	16.399
Meta_151	Asp-Glu	Peptide	Dipeptide	HMDB0028752	-0.4478	0.000290381	0.000290381	1.8481	down	15.951	15.931	15.96	15.723	15.807	15.569	15.446	15.464	15.424	15.23
Meta_156	Inosine	Nucleotide	Purine Metabolism, (Hypo)Xanthine/Inosine containing	HMDB0000195	-1.167	0.00289064	0.00289064	1.68379	down	14.266	15.035	15.442	14.948	15.381	14.421	13.599	14.016	13.772	13.429
Meta_163	Guanosine	Nucleotide	Purine Metabolism, Guanine containing	HMDB0000133	-0.5168	0.0389825	0.0389825	1.32386	down	15.933	16.44	16.624	16.128	16.198	15.964	15.324	15.926	16.147	15.378
Meta_166	Arg-Leu	Peptide	Dipeptide	HMDB0028713	-1.6114	0.0151951	0.0151951	1.62445	down	11.993	11.76	12.19	11.528	11.513	10.122	10.292	11.293	8.728	10.492
Meta_169	Gamma-Glutamylphenylalanine	Peptide	Gamma-glutamyl Amino Acid	HMDB0000594	-0.2888	0.0321354	0.0321354	1.38961	down	13.067	13.252	13.219	13.009	12.833	13.076	12.671	12.814	12.776	12.599
Meta_177	Gamma-Glutamyltyrosine	Peptide	Gamma-glutamyl Amino Acid	HMDB0011741	-1.0102	0.0383059	0.0383059	1.43126	down	11.314	11.645	11.598	11.075	11.353	11.385	9.53	9.756	10.802	10.461
Meta_184	C-Glycosyltryptophan	Amino Acid	Tryptophan Metabolism	HMDB0240296	-0.8904	0.00017238	0.00017238	1.90533	down	13.932	14.283	14.224	13.973	14.419	13.386	13.126	13.297	13.243	13.327
Meta_185	Myristoleoylcarnitine	Lipid	Fatty Acid Metabolism (Acyl Carnitine)	HMDB0240588	-0.8674	0.0023356	0.0023356	1.69334	down	12.51	12.764	12.802	12.939	13.382	12.5	12.004	11.908	11.981	11.667
Meta_186	Myristoylcarnitine	Lipid	Fatty Acid Metabolism (Acyl Carnitine)	HMDB0005066	-1.2896	0.0257029	0.0257029	1.42474	down	11.923	11.412	11.938	12.297	13.684	11.374	10.586	11.421	11.169	10.256
Meta_196	Oleylcarnitine	Lipid	Fatty Acid Metabolism (Acyl Carnitine)	HMDB0005065	-0.7956	0.0388989	0.0388989	1.29939	down	13.393	14.551	14.072	14.037	14.396	13.589	12.319	13.336	13.652	13.575
Meta_199	LPE P-16:0	Lipid	Glycerophospholipid (lysophosphatidylethanolamine)	HMDB0011152	-0.4898	0.00181032	0.00181032	1.72672	down	17.119	17.339	17.075	16.897	17.094	16.832	16.39	16.755	16.528	16.57
Meta_202	LPE P-17:0	Lipid	Glycerophospholipid (lysophosphatidylethanolamine)		-1.2768	0.00547101	0.00547101	1.58655	down	12.387	12.584	13.334	13.628	13.377	11.944	11.133	11.407	11.954	12.488
Meta_209	LPE P-18:1	Lipid	Glycerophospholipid (lysophosphatidylethanolamine)	HMDB0240599	-0.5442	0.00225582	0.00225582	1.73294	down	17.271	17.438	17.131	17.097	17.104	16.999	16.396	16.646	16.625	16.654
Meta_211	LPE P-18:0	Lipid	Glycerophospholipid (lysophosphatidylethanolamine)	HMDB0240598	-0.5228	0.000440677	0.000440677	1.82385	down	16.624	16.932	16.574	16.55	16.731	16.223	16.004	16.161	16.134	16.275
Meta_215	LPE O-18:0	Lipid	Glycerophospholipid (lysophosphatidylethanolamine)		-1.0218	0.00244024	0.00244024	1.70119	down	13.512	13.102	12.85	13.303	13.194	11.725	12.439	11.754	12.632	12.302
Meta_219	LPE 18:0_sn1	Lipid	Glycerophospholipid (lysophosphatidylethanolamine)	HMDB0011130	-0.4124	0.0112604	0.0112604	1.55728	down	18.079	18.361	18.133	18.024	17.905	18.002	17.432	17.757	17.538	17.711
Meta_221	LPE O-20:5	Lipid	Glycerophospholipid (lysophosphatidylethanolamine)		-0.6764	0.000525716	0.000525716	1.8102	down	15.839	15.852	15.754	15.612	15.498	15.142	14.664	15.125	15.094	15.148
Meta_222	LPE O-20:4	Lipid	Glycerophospholipid (lysophosphatidylethanolamine)		-0.7446	0.0136613	0.0136613	1.54104	down	15.002	15.446	14.919	14.968	15.305	14.701	14.084	14.665	14.692	13.775
Meta_227	LPE 20:2_sn2	Lipid	Glycerophospholipid (lysophosphatidylethanolamine)	HMDB0011483	-0.484	0.0476696	0.0476696	1.24269	down	15.114	14.609	14.271	14.936	14.937	13.922	14.306	14.028	14.501	14.69
Meta_229	LPE 20:1_sn1	Lipid	Glycerophospholipid (lysophosphatidylethanolamine)	HMDB0011512	-1.0864	0.0362332	0.0362332	1.37415	down	13.04	14.203	13.589	12.927	13.533	13.443	11.297	12.7	12.245	12.175
Meta_230	LPC 17:0_(2)	Lipid	Glycerophospholipid (lysophosphatidylcholine)	HMDB0012108	-0.8688	0.0163649	0.0163649	1.54543	down	14.259	13.997	14.135	13.712	14.388	13.669	12.563	13.178	12.914	13.823
Meta_234	LPC 18:0_sn1	Lipid	Glycerophospholipid (lysophosphatidylcholine)	HMDB0010384	-0.3158	0.0275295	0.0275295	1.3943	down	17.573	18.01	17.57	17.5	17.811	17.399	17.163	17.415	17.368	17.54
Meta_264	PE 34:1|PE 16:0_18:1	Lipid	Glycerophospholipid (phosphatidylethanolamine)	HMDB0008927	-0.1708	0.0297322	0.0297322	1.39465	down	19.667	19.942	19.871	19.736	19.898	19.652	19.688	19.765	19.576	19.579
Meta_274	PE 36:3|PE 18:1_18:2	Lipid	Glycerophospholipid (phosphatidylethanolamine)	HMDB0009060	-0.3112	0.0150279	0.0150279	1.51006	down	17.545	17.864	18.037	17.92	17.885	17.47	17.419	17.678	17.568	17.56
Meta_276	PE 36:2|PE 18:0_18:2	Lipid	Glycerophospholipid (phosphatidylethanolamine)	HMDB0008994	-0.2978	0.00289909	0.00289909	1.79598	down	20.376	20.619	20.577	20.478	20.645	20.229	20.25	20.287	20.207	20.233
Meta_278	PE 36:1	Lipid	Glycerophospholipid (phosphatidylethanolamine)		-0.2134	0.0154167	0.0154167	1.6024	down	20.783	21.056	21.008	20.838	21.013	20.713	20.699	20.714	20.762	20.743
Meta_280	PC 33:0_2	Lipid	Glycerophospholipid (phosphatidylcholine)		-0.2096	0.0122809	0.0122809	1.50187	down	17.053	17.183	17.221	17.041	17.161	16.761	16.974	16.856	16.96	17.06
Meta_292	PC 35:1	Lipid	Glycerophospholipid (phosphatidylcholine)		-0.2406	0.0406971	0.0406971	1.39953	down	19.247	19.642	19.497	19.296	19.628	19.162	19.215	19.215	19.218	19.297
Meta_301	PC 36:1|PC 18:0_18:1	Lipid	Glycerophospholipid (phosphatidylcholine)	HMDB0008038	-0.2762	0.00812502	0.00812502	1.59899	down	21.936	22.221	22.132	22.033	22.287	21.832	21.744	21.824	21.899	21.929
Meta_302	PE 40:7|PE 18:1_22:6	Lipid	Glycerophospholipid (phosphatidylethanolamine)	HMDB0009078	-0.2682	0.0147885	0.0147885	1.50277	down	17.916	18.211	18.215	18.045	18.306	17.879	17.779	17.859	17.804	18.031
Meta_305	PC 37:2|PC 19:0_18:2	Lipid	Glycerophospholipid (phosphatidylcholine)	HMDB0256163	-0.3564	0.0440123	0.0440123	1.32002	down	17.187	17.928	17.703	17.603	17.771	17.369	17.32	17.046	17.411	17.264
Meta_307	PC 38:6|PC 16:0_22:6	Lipid	Glycerophospholipid (phosphatidylcholine)	HMDB0007991	-0.1894	0.0213387	0.0213387	1.48252	down	17.446	17.691	17.738	17.509	17.598	17.427	17.316	17.413	17.472	17.407
Meta_311	PC 38:3|PC 18:0_20:3	Lipid	Glycerophospholipid (phosphatidylcholine)	HMDB0008047	-0.3378	0.0116484	0.0116484	1.48145	down	17.369	17.736	17.552	17.746	17.814	17.133	17.183	17.382	17.406	17.424
Meta_312	PC 38:2	Lipid	Glycerophospholipid (phosphatidylcholine)		-0.4304	0.0096012	0.0096012	1.545	down	19.245	19.241	19.097	18.904	19.314	18.75	18.409	18.663	18.803	19.024
Meta_317	PC 40:7|PC 18:1_22:6	Lipid	Glycerophospholipid (phosphatidylcholine)	HMDB0008123	-0.2768	0.0123988	0.0123988	1.54769	down	16.529	16.868	16.791	16.517	16.689	16.381	16.299	16.362	16.492	16.476
Meta_32	Creatine	Amino Acid	Creatine Metabolism	HMDB0000064	-0.3856	0.0377755	0.0377755	1.36829	down	19.643	19.647	19.923	19.392	19.766	19.488	19.004	19.665	19.185	19.101
Meta_322	Maleic Acid (C4:1-DC)	Lipid	Fatty Acid, Dicarboxylate	HMDB0000176	-0.8352	0.014607	0.014607	1.48703	down	13.423	13.535	14.403	13.665	14.279	13.305	12.562	13.4	13.233	12.629
Meta_329	2-hydroxy-3-methylvalerate	Amino Acid	Leucine, Isoleucine and Valine Metabolism	HMDB0000317	-0.4294	0.0371122	0.0371122	1.40041	down	14.159	14.437	14.4	14.345	14.506	14.155	13.883	14.067	14.189	13.406
Meta_33	L-Leucine	Amino Acid	Leucine, Isoleucine and Valine Metabolism	HMDB0000687	-0.2344	0.0365365	0.0365365	1.35296	down	22.073	22.265	22.392	21.988	22.191	22.079	21.748	22.066	21.923	21.921
Meta_336	Glutarylglycine	Lipid	Fatty Acid Metabolism (Acyl glycines)	HMDB0000590	-0.5428	0.0273381	0.0273381	1.39406	down	15.387	15.595	15.99	15.245	15.661	15.233	14.548	15.361	15.225	14.797
Meta_343	Malonylglycine	Lipid	Fatty Acid Metabolism (Acyl glycines)	HMDB0240730	-0.5194	0.00259192	0.00259192	1.69644	down	18.545	18.854	19.052	18.831	19.062	18.517	18.128	18.42	18.394	18.288
Meta_357	Lactic Acid	Carbohydrate	Glycolysis, Gluconeogenesis, and Pyruvate Metabolism	HMDB0000190	-0.4936	0.0102186	0.0102186	1.58717	down	20.045	20.094	20.379	19.951	20.182	19.881	19.422	19.879	19.7	19.301
Meta_365	Glycerate	Carbohydrate	Glyoxylate and dicarboxylate metabolism	HMDB0000139	-0.3968	0.0108134	0.0108134	1.50523	down	13.826	14.354	13.972	13.891	13.91	13.486	13.475	13.607	13.862	13.539
Meta_37	Thiaproline	Xenobiotics	Drug	HMDB0258979	-0.3562	0.0406092	0.0406092	1.35304	down	19.676	19.862	19.153	19.452	19.492	19.353	19.175	19.332	19.008	18.986
Meta_379	Malic Acid	Carbohydrate	Citrate cycle (TCA cycle)	HMDB0000156	-0.7998	0.0274791	0.0274791	1.39168	down	17.961	18.112	18.967	17.949	18.669	17.843	17.119	18.016	17.754	16.927
Meta_380	Threonic Acid	Cofactors and Vitamins	Ascorbate and Aldarate Metabolism	HMDB0000943	-0.5808	0.00992162	0.00992162	1.61813	down	14.018	14.495	14.357	13.838	14.536	13.767	13.457	13.69	13.774	13.652
Meta_381	Erythronic Acid	Carbohydrate	Amino sugar and Nucleotide sugar Metabolism	HMDB0000613	-0.7328	0.00988469	0.00988469	1.52786	down	14.437	15.276	14.94	15.138	15.438	14.457	14.083	14.128	14.713	14.184
Meta_382	Phosphoethanolamine	Lipid	Glycerolipid and Phospholipid Metabolism	HMDB0000224	-0.5446	0.0345712	0.0345712	1.35049	down	15.346	15.585	16.039	15.31	15.927	15.353	14.582	15.465	15.091	14.993
Meta_386	2-Hydroxyglutaric Acid	Carbohydrate	Citrate cycle (TCA cycle)	HMDB0059655	-0.2628	0.0394765	0.0394765	1.28195	down	13.938	14.287	14.381	14.212	14.264	13.941	13.758	13.998	14.213	13.858
Meta_39	P-Octopamine	Xenobiotics	Natural Product/Food/Plant	HMDB0004825	-0.2058	0.0482252	0.0482252	1.30908	down	17.898	17.957	18.235	17.943	18.034	18.017	17.701	17.888	17.772	17.66
Meta_391	Aminoadipic Acid	Amino Acid	Lysine Metabolism	HMDB0000510	-0.606	0.033088	0.033088	1.3606	down	11.201	11.736	11.566	11.357	12.063	11.508	10.407	11.151	10.892	10.935
Meta_392	Aminoadipic Acid	Amino Acid	Lysine Metabolism	HMDB0000510	-1.2822	0.0362792	0.0362792	1.32532	down	8.269	10.121	8.186	9.704	9.966	7.361	7.65	7.829	8.407	8.588
Meta_394	Acetylcysteine	Amino Acid	Methionine, Cysteine, SAM and Taurine Metabolism	HMDB0001890	-1.7934	0.0341076	0.0341076	1.42697	down	9.593	9.049	10.815	10.017	9.927	10.211	7.577	7.263	8.42	6.963
Meta_40	Hypoxanthine	Nucleotide	Purine Metabolism, (Hypo)Xanthine/Inosine containing	HMDB0000157	-0.4268	0.0254873	0.0254873	1.38273	down	19.436	20.027	19.917	19.991	20.162	19.579	19.335	19.433	19.767	19.285
Meta_400	Glyceraldehyde 3-Phosphate	Carbohydrate	Glycolysis, Gluconeogenesis, and Pyruvate Metabolism	HMDB0001112	-0.1722	0.0281713	0.0281713	1.38096	down	15.468	15.573	15.55	15.334	15.575	15.4	15.151	15.363	15.343	15.382
Meta_401	Glycerol 3-Phosphate	Lipid	Glycerolipid and Phospholipid Metabolism	HMDB0000126	-0.5766	0.0122738	0.0122738	1.55221	down	14.086	13.985	14.567	13.976	14.163	13.968	13.436	13.817	13.478	13.195
Meta_408	Glucose	Carbohydrate	Glycolysis, Gluconeogenesis, and Pyruvate Metabolism	HMDB0000122	-0.522	0.0220118	0.0220118	1.45894	down	14.304	14.584	14.854	14.036	14.727	14.139	13.784	14.264	13.955	13.753
Meta_409	Mannitol/Sorbitol	Carbohydrate	Polysaccharides and Oligosaccharides	HMDB0000247	-0.6152	0.00449609	0.00449609	1.65836	down	16.203	16.619	16.753	16.399	16.901	16.209	15.72	16.038	15.954	15.878
Meta_418	Citric Acid	Carbohydrate	Citrate cycle (TCA cycle)	HMDB0000094	-0.4372	0.00516585	0.00516585	1.62136	down	18.26	18.181	18.316	18.182	18.554	17.917	17.87	17.576	17.816	18.128
Meta_419	Glucuronate	Carbohydrate	Amino sugar and Nucleotide sugar Metabolism	HMDB0000127	-0.471	0.00617723	0.00617723	1.56834	down	14.595	15.054	15.008	14.837	15.132	14.394	14.151	14.591	14.564	14.571
Meta_428	2-Methylcitrate/Homocitrate	Carbohydrate	Citrate cycle (TCA cycle)	HMDB0003518	-0.277	0.0493443	0.0493443	1.28418	down	11.546	12.003	11.678	11.834	11.962	11.779	11.671	11.434	11.394	11.36
Meta_433	Glycerophosphoethanolamine	Lipid	Glycerolipid and Phospholipid Metabolism	HMDB0000114	-0.5588	0.00808685	0.00808685	1.65579	down	14.524	14.642	14.874	14.639	14.792	14.389	14.059	14.467	13.965	13.797
Meta_450	Glycerophosphoglycerol	Lipid	Glycerolipid and Phospholipid Metabolism	HMDB0240316	-0.302	0.0394249	0.0394249	1.2907	down	15.706	16.054	15.786	15.759	16.032	15.61	15.237	15.569	15.843	15.568
Meta_457	Phosphotyrosine	Amino Acid	Tyrosine Metabolism	HMDB0006049	-0.4778	0.0138471	0.0138471	1.61219	down	12.214	12.136	12.709	12.132	12.008	11.884	11.778	11.755	11.795	11.598
Meta_476	Sedoheptulose 7-Phosphate	Carbohydrate	Pentose phosphate pathway	HMDB0001068	-0.1792	0.00177958	0.00177958	1.7002	down	15.032	15.147	15.084	14.983	15.119	14.801	14.936	14.928	14.887	14.917
Meta_488	N-Acetyl-Aspartyl-Glutamate (NAAG)	Amino Acid	Alanine, Aspartate and Glutamate Metabolism	HMDB0001067	-0.677	0.0118403	0.0118403	1.50926	down	16.1	16.479	16.787	16.299	16.966	16.034	15.36	16.12	15.956	15.776
Meta_489	N-Acetyl-Aspartyl-Glutamate (NAAG)	Amino Acid	Alanine, Aspartate and Glutamate Metabolism	HMDB0001067	-0.5862	0.0328698	0.0328698	1.34836	down	12.374	12.455	12.865	12.231	13.139	12.033	11.531	12.49	11.999	12.08
Meta_491	Arachidonic Acid (C20:4n6)	Lipid	Long Chain Fatty Acid	HMDB0001043	-0.347	0.0274769	0.0274769	1.40801	down	20.818	21.204	20.93	20.865	20.672	20.876	20.311	20.56	20.43	20.577
Meta_492	Eicosatrienoic Acid (C20:3n3)	Lipid	Long Chain Fatty Acid	HMDB0002925	-0.3464	0.0368694	0.0368694	1.36515	down	14.554	15	14.716	14.667	14.543	14.73	14.11	14.326	14.176	14.406
Meta_500	Eicosenoic Acid (C20:1)	Lipid	Long Chain Fatty Acid	HMDB0062436	-0.313	0.0329739	0.0329739	1.37773	down	18.003	18.279	17.69	17.948	18.16	17.797	17.603	17.573	17.673	17.869
Meta_503	Beta-Citrylglutamate	Amino Acid	Alanine, Aspartate and Glutamate Metabolism	HMDB0013220	-1.4498	0.000162161	0.000162161	1.86145	down	15.885	16.329	16.289	16.025	16.847	15.007	14.386	14.938	14.946	14.849
Meta_504	Beta-Citrylglutamate	Amino Acid	Alanine, Aspartate and Glutamate Metabolism	HMDB0013220	-2.0926	0.00971982	0.00971982	1.60627	down	11.517	11.79	11.78	11.213	12.302	8.556	8.367	10.195	10.758	10.263
Meta_513	Glycerophosphoinositol	Lipid	Glycerolipid and Phospholipid Metabolism	HMDB0011649	-0.289	0.0487333	0.0487333	1.30029	down	14.357	14.711	14.709	14.419	14.414	14.433	13.986	14.482	14.157	14.107
Meta_516	13,16-Docosadienoic Acid (C22:2n6)	Lipid	Long Chain Fatty Acid	HMDB0061714	-0.3772	0.00274828	0.00274828	1.7079	down	15.443	15.688	15.268	15.391	15.51	15.176	15.058	14.952	15.048	15.18
Meta_517	Fructose 1,6-Bisphosphate	Carbohydrate	Glycolysis, Gluconeogenesis, and Pyruvate Metabolism	HMDB0001058	-0.3092	0.0047525	0.0047525	1.75454	down	17.19	17.292	17.424	17.17	17.458	17.003	16.992	17.021	16.936	17.036
Meta_523	IMP	Nucleotide	Purine Metabolism, (Hypo)Xanthine/Inosine containing	HMDB0000175	-0.6948	0.0478684	0.0478684	1.33492	down	12.954	13.809	14.307	13.576	14.283	13.399	12.731	13.248	13.071	13.006
Meta_553	GDP	Nucleotide	Purine Metabolism, Guanine containing	HMDB0001201	-0.3904	0.04927	0.04927	1.28001	down	15.644	15.98	16.089	15.781	16.098	15.596	15.02	15.853	15.618	15.553
Meta_554	CDP-Ethanolamine	Lipid	Glycerolipid and Phospholipid Metabolism	HMDB0001564	-0.8086	0.0212256	0.0212256	1.46311	down	12.081	12.477	12.717	12.106	12.718	11.902	10.858	12.216	11.659	11.421
Meta_565	CTP	Nucleotide	Pyrimidine Metabolism, Cytidine containing	HMDB0000082	-0.2966	0.0419522	0.0419522	1.2805	down	14.518	14.931	14.867	14.846	14.946	14.605	14.198	14.663	14.715	14.444
Meta_566	UTP	Nucleotide	Pyrimidine Metabolism, Uracil containing	HMDB0000285	-0.2472	0.0197934	0.0197934	1.41499	down	15.518	15.757	15.826	15.769	15.852	15.558	15.26	15.57	15.594	15.504
Meta_577	GTP	Nucleotide	Purine Metabolism, Guanine containing	HMDB0001273	-0.5148	0.0236811	0.0236811	1.40211	down	14.249	14.631	14.742	14.456	14.783	14.059	13.564	14.212	14.469	13.983
Meta_593	LPI 16:0	Lipid	Glycerophospholipid (lysophosphatidylinositiol)	HMDB0061695	-0.4746	0.00161094	0.00161094	1.76113	down	13.217	13.454	13.317	13.105	13.269	12.997	12.716	12.964	12.585	12.727
Meta_594	Uridine 5'-Diphosphoglucuronic Acid	Carbohydrate	Amino sugar and Nucleotide sugar Metabolism	HMDB0000935	-0.6778	0.0304527	0.0304527	1.34952	down	14.812	15.656	15.447	15.589	16.078	14.959	14.315	15.069	15.128	14.722
Meta_6	Piperidine	Xenobiotics	Natural Product/Food/Plant	HMDB0034301	-0.1866	0.0494616	0.0494616	1.28159	down	20.114	20.171	20.295	19.936	20.158	19.979	19.761	20.111	19.953	19.937
Meta_60	N,N,N-Trimethyl-5-Aminovalerate	Amino Acid	Lysine Metabolism	HMDB0240732	-0.8974	0.0159127	0.0159127	1.57799	down	12.476	12.252	12.59	11.9	12.259	11.635	11.816	11.898	10.8	10.841
Meta_601	LPI 18:0	Lipid	Glycerophospholipid (lysophosphatidylinositiol)	HMDB0240261	-0.6478	0.00703773	0.00703773	1.61707	down	16.166	16.585	16.446	16.197	16.072	15.987	15.182	15.892	15.648	15.518
Meta_603	UDP-N-Acetyl-Glucosamine	Carbohydrate	Amino sugar and Nucleotide sugar Metabolism	HMDB0000290	-0.7214	0.00570158	0.00570158	1.68787	down	16.693	17.165	17.262	16.997	17.592	16.446	16.214	16.552	16.491	16.399
Meta_65	Carnitine	Lipid	Fatty Acid Metabolism (Acyl Carnitine)	HMDB0000062	-0.4198	0.0243997	0.0243997	1.4558	down	14.264	14.37	14.371	14.346	14.718	14.188	13.894	14.333	13.627	13.928
Meta_67	P-Coumaric Acid	Amino Acid	Tyrosine Metabolism	HMDB0002035	-0.2282	0.039823	0.039823	1.34097	down	17.361	17.417	17.721	17.304	17.405	17.325	17.055	17.322	17.262	17.103
Meta_69	L-Phenylalanine	Amino Acid	Phenylalanine Metabolism	HMDB0000159	-0.2518	0.0327934	0.0327934	1.39225	down	20.814	21.016	21.151	20.698	20.93	20.752	20.529	20.824	20.583	20.662
Meta_75	L-Arginine	Amino Acid	Urea cycle; Arginine and Proline Metabolism	HMDB0000517	-1.1868	7.56E-05	7.56E-05	1.90547	down	16.363	15.961	16.56	16.416	15.98	15.179	15.196	15.256	14.752	14.963
Meta_89	N-Acetylglutamate	Amino Acid	Alanine, Aspartate and Glutamate Metabolism	HMDB0001138	-0.41	0.0430308	0.0430308	1.29667	down	14.544	14.961	15.104	14.705	14.978	14.517	14.098	14.773	14.678	14.176
Meta_94	L-Acetylcarnitine	Lipid	Fatty Acid Metabolism (Acyl Carnitine)	HMDB0000201	-0.6814	0.00994627	0.00994627	1.54108	down	14.341	14.604	14.995	14.398	15.001	14.393	13.515	14.074	14.088	13.862
Meta_1	Urea	Amino Acid	Urea cycle; Arginine and Proline Metabolism	HMDB0000294	0.0402	0.782425	0.782425	0.189325	unchanged	21.217	21.487	21.9	21.431	21.65	21.717	21.578	21.685	21.641	21.265
Meta_10	Aniline	Xenobiotics	Natural Product/Food/Plant	HMDB0003012	0.0668	0.620573	0.620573	0.407904	unchanged	15.494	15.652	15.592	15.697	15.753	15.391	15.867	15.985	15.827	15.452
Meta_101	Val-Val	Peptide	Dipeptide	HMDB0029140	0.3058	0.589249	0.589249	0.396856	unchanged	12.092	12.723	13.836	13.609	12.55	12.322	14.072	14.491	12.94	12.514
Meta_102	Propionylcarnitine	Lipid	Fatty Acid Metabolism (Acyl Carnitine)	HMDB0000824	-0.6768	0.0724216	0.0724216	1.18105	unchanged	11.512	12.384	12.342	11.875	13.092	11.739	10.861	11.728	11.685	11.808
Meta_103	Gamma-Glutamylalanine	Peptide	Gamma-glutamyl Amino Acid	HMDB0006248	0.2078	0.121516	0.121516	1.0454	unchanged	17.403	17.422	17.835	17.436	17.558	17.508	17.782	18.029	17.609	17.765
Meta_104	Ser-Leu	Peptide	Dipeptide	HMDB0029043	-0.2196	0.519643	0.519643	0.528904	unchanged	14.403	13.515	13.764	13.32	12.694	13.392	13.704	13.399	12.723	13.38
Meta_105	Pantothenate	Cofactors and Vitamins	Pantothenate and CoA Metabolism	HMDB0000210	-0.3902	0.0708067	0.0708067	1.20144	unchanged	15.055	15.433	15.749	15.017	15.561	15.179	14.56	15.239	14.978	14.908
Meta_106	Propionylcarnitine-D3	Unclassified	Unclassified		0.0496	0.618385	0.618385	0.367452	unchanged	16.521	16.735	16.683	16.263	16.47	16.419	16.644	16.648	16.569	16.64
Meta_107	N-Acetyl-D-Glucosamine	Carbohydrate	Amino sugar and Nucleotide sugar Metabolism	HMDB0000215	-0.7518	0.123461	0.123461	1.04974	unchanged	11.382	11.155	10.663	9.569	10.332	9.01	10.119	10.113	9.407	10.693
Meta_108	Phe-Gly	Peptide	Dipeptide	HMDB0028995	0.121	0.691985	0.691985	0.231406	unchanged	13.733	14.041	13.351	13.788	13.334	14.271	14.06	14.058	12.826	13.637
Meta_109	Gly-Phe	Peptide	Dipeptide	HMDB0028848	0.0416	0.676522	0.676522	0.254571	unchanged	15.311	15.396	15.239	15.075	14.926	15.328	15.287	15.212	15.075	15.253
Meta_11	Alanine-D4	Unclassified	Unclassified		0.3716	0.0503045	0.0503045	1.30007	unchanged	16.656	16.382	16.631	16.55	16.337	16.613	17.143	17.264	16.614	16.78
Meta_110	Dicyclohexylurea	Xenobiotics	Chemical	HMDB0244166	0.214	0.607814	0.607814	0.372508	unchanged	12.602	13.986	14.39	13.849	14.312	13.817	14.364	14.4	13.213	14.415
Meta_111	Vitamin K1	Cofactors and Vitamins	Vitamin K Metabolism	HMDB0003555	0.234	0.0517906	0.0517906	1.2837	unchanged	17.069	17.126	17.292	17.05	17.013	17.118	17.544	17.495	17.175	17.388
Meta_112	Pro-Hydroxy-Pro	Amino Acid	Urea cycle; Arginine and Proline Metabolism	HMDB0006695	-0.0106	0.947178	0.947178	0.00241803	unchanged	13.334	13.467	13.149	13.251	13.233	12.715	13.41	13.508	13.394	13.354
Meta_113	Pro-Ile	Peptide	Dipeptide	HMDB0304810	-0.333	0.186084	0.186084	0.905422	unchanged	13.563	14.254	13.268	14.072	14.164	13.896	13.332	13.467	13.716	13.245
Meta_115	Val-Leu	Peptide	Dipeptide	HMDB0029131	0.0664	0.763945	0.763945	0.164512	unchanged	13.536	13.034	13.21	12.792	12.716	12.986	13.402	13.397	12.588	13.247
Meta_116	Ile-Val	Peptide	Dipeptide	HMDB0028920	-0.0216	0.953742	0.953742	0.0760526	unchanged	12.303	10.646	11.087	11.661	11.021	11.281	11.282	11.462	10.626	11.959
Meta_117	Leu-Val	Peptide	Dipeptide	HMDB0028942	0.2424	0.395744	0.395744	0.574674	unchanged	12.689	12.172	12.201	11.495	11.441	12.214	12.619	11.979	12.004	12.394
Meta_118	Butyrylcarnitine	Lipid	Fatty Acid Metabolism (Acyl Carnitine)	HMDB0002013	-0.478	0.0558893	0.0558893	1.25008	unchanged	12.622	13.023	13.303	12.445	13.096	12.762	11.903	12.44	12.585	12.409
Meta_119	Gly-Tyr	Peptide	Dipeptide	HMDB0028853	-0.1926	0.421341	0.421341	0.643764	unchanged	13.491	13.416	13.1	13.195	12.845	13.47	12.829	13.249	12.366	13.17
Meta_12	Cyclohexanamine	Xenobiotics	Chemical	HMDB0031404	0.029	0.947666	0.947666	0.0417461	unchanged	15.723	16.983	17.38	17.289	17.52	16.957	17.346	17.281	15.958	17.498
Meta_121	5-Methyl-deoxycytidine	Nucleotide	Pyrimidine Metabolism, Cytidine containing	HMDB0002224	0.044	0.892001	0.892001	0.043946	unchanged	10.99	10.406	10.288	9.75	10.019	11.172	9.926	10.394	10.325	9.856
Meta_122	Lumichrome	Xenobiotics	Natural Product/Food/Plant	HMDB0254199	0.0974	0.396034	0.396034	0.6292	unchanged	15.051	14.892	15.4	15.053	15.105	15	15.138	15.341	15.372	15.137
Meta_123	Cytidine	Nucleotide	Pyrimidine Metabolism, Cytidine containing	HMDB0000089	-0.404	0.220763	0.220763	0.875664	unchanged	12.972	13.361	12.627	13.281	13.149	13.517	12.07	12.148	12.856	12.779
Meta_124	Citicoline	Xenobiotics	Drug	HMDB0001413	-0.1312	0.450723	0.450723	0.582514	unchanged	13.029	13.189	13.154	12.683	13.097	12.935	13.119	13.239	12.727	12.476
Meta_125	Ile-Leu	Peptide	Dipeptide	HMDB0028911	-0.1904	0.562034	0.562034	0.479356	unchanged	13.533	12.834	13.719	12.484	12.574	12.819	13.015	13.052	12.129	13.177
Meta_126	Leu-Ile	Peptide	Dipeptide	HMDB0028932	0.1804	0.433042	0.433042	0.534158	unchanged	13.255	12.818	13.191	12.619	12.439	12.644	13.495	13.247	12.828	13.01
Meta_127	Ile-Ile	Peptide	Dipeptide	HMDB0028910	0.1132	0.866775	0.866775	0.0469984	unchanged	12.365	10.321	12.173	10.949	9.955	12.006	11.549	11.791	9.555	11.428
Meta_128	Leu-Gly-Gly	Peptide	Small peptide		0.4796	0.159357	0.159357	0.932954	unchanged	11.81	11.298	10.508	10.826	10.998	11.489	12.312	11.484	10.964	11.589
Meta_13	5-Valerolactone	Xenobiotics	Chemical		-0.243	0.404924	0.404924	0.616917	unchanged	15.253	16.176	16.293	16.051	15.433	15.635	16.091	15.867	15.289	15.109
Meta_132	Pyridoxal 5'-Phosphate	Cofactors and Vitamins	Vitamin B6 Metabolism	HMDB0001491	0.1406	0.18281	0.18281	0.950524	unchanged	14.37	14.447	14.666	14.38	14.712	14.466	14.716	14.771	14.778	14.547
Meta_134	Gamma-Glutamyl-Cysteine	Peptide	Gamma-glutamyl Amino Acid	HMDB0001049	-0.07	0.458821	0.458821	0.586245	unchanged	14.515	14.56	14.855	14.648	14.539	14.659	14.644	14.673	14.372	14.419
Meta_135	Deoxyadenosine	Nucleotide	Purine Metabolism, Adenine containing	HMDB0000101	0.567	0.143964	0.143964	1.03168	unchanged	13.403	12.488	13.77	12.051	13.161	13.524	13.78	13.402	13.383	13.619
Meta_136	Ser-Phe	Peptide	Dipeptide	HMDB0029046	0.074	0.751478	0.751478	0.174478	unchanged	13.596	13.281	13.261	13.126	12.693	13.514	13.721	12.853	12.889	13.35
Meta_138	Nicotinamide riboside (NR)	Cofactors and Vitamins	Nicotinate and Nicotinamide Metabolism	HMDB0000855	-0.2194	0.624364	0.624364	0.351393	unchanged	10.597	9.665	10.547	10.083	9.009	8.938	10.187	10.294	10.327	9.058
Meta_141	2'-O-Methyluridine	Nucleotide	Pyrimidine Metabolism, Uracil containing	HMDB0240328	-0.5556	0.296195	0.296195	0.813124	unchanged	11.096	11.985	11.31	11.204	11.276	11.398	11.914	11.283	9.763	9.735
Meta_143	Ile-Lys	Peptide	Dipeptide	HMDB0028912	0.1902	0.29411	0.29411	0.75113	unchanged	12.28	12.463	12.18	12.382	12.238	12.284	12.903	12.735	12.045	12.527
Meta_144	Lys-Ile	Peptide	Dipeptide	HMDB0028954	-0.0484	0.905336	0.905336	0.163327	unchanged	11.606	11.41	11.311	11.295	11.162	11.923	11.635	11.898	9.897	11.189
Meta_145	Lys-Leu	Peptide	Dipeptide	HMDB0028955	0.1048	0.52535	0.52535	0.450186	unchanged	13.159	12.706	12.258	12.603	12.618	12.758	12.743	12.918	12.606	12.843
Meta_146	Glucose 1-Phosphate	Carbohydrate	Glycolysis, Gluconeogenesis, and Pyruvate Metabolism	HMDB0001586	0.2088	0.74587	0.74587	0.251791	unchanged	11.111	12.755	10.641	11.935	9.242	11.212	11.071	11.631	11.361	11.453
Meta_147	Gamma-Glutamylleucine	Peptide	Gamma-glutamyl Amino Acid	HMDB0011171	-0.0458	0.690007	0.690007	0.298552	unchanged	14.287	14.649	14.849	14.566	14.593	14.589	14.459	14.765	14.5	14.402
Meta_148	Gamma-Glutamylisoleucine	Peptide	Gamma-glutamyl Amino Acid	HMDB0011170	0.1226	0.161521	0.161521	0.970981	unchanged	14.099	14.289	14.432	14.359	14.358	14.312	14.481	14.622	14.35	14.385
Meta_15	Guaiacol	Xenobiotics	Natural Product/Food/Plant	HMDB0001398	-0.0996	0.410533	0.410533	0.622599	unchanged	15.084	14.958	15.373	14.82	15.133	14.923	15.206	15.003	14.94	14.798
Meta_150	Gly-Trp	Peptide	Dipeptide	HMDB0028852	-0.3662	0.136415	0.136415	1.05913	unchanged	12.241	12.222	11.312	11.762	11.522	11.644	11.536	11.278	11.105	11.665
Meta_152	Phe-Val	Peptide	Dipeptide	HMDB0029008	-0.2114	0.411734	0.411734	0.614116	unchanged	11.644	10.657	11.071	10.827	10.412	10.478	10.49	10.887	10.625	11.074
Meta_153	Val-Phe	Peptide	Dipeptide	HMDB0029134	0.3562	0.333287	0.333287	0.64799	unchanged	11.2	10.229	11.425	10.261	10.376	10.971	11.507	10.543	10.572	11.679
Meta_154	Thr-Phe	Peptide	Dipeptide	HMDB0029068	-0.5824	0.149386	0.149386	1.05609	unchanged	12.874	11.808	12.935	11.823	11.631	12.151	11.947	11.445	10.854	11.762
Meta_155	Adenosine	Nucleotide	Purine Metabolism, Adenine containing	HMDB0000050	0.0564	0.79997	0.79997	0.174731	unchanged	18.44	18.922	19.341	18.658	18.245	18.905	18.525	18.968	18.904	18.586
Meta_157	His-Leu	Peptide	Dipeptide	HMDB0028889	-0.316	0.0906685	0.0906685	1.19943	unchanged	12.221	12.154	12.379	11.876	12.279	11.939	12.199	12.061	11.437	11.693
Meta_159	Gamma-Glutamylglutamate	Peptide	Gamma-glutamyl Amino Acid	HMDB0011737	-0.1876	0.257554	0.257554	0.87386	unchanged	16.812	16.676	16.52	16.588	16.42	16.608	16.754	16.316	15.972	16.428
Meta_16	Uracil	Nucleotide	Pyrimidine Metabolism, Uracil containing	HMDB0000300	0.351	0.267994	0.267994	0.790613	unchanged	17.597	17.869	18.145	17.732	18.557	18.711	17.842	18.674	18.763	17.665
Meta_160	Terbucarb	Xenobiotics	Chemical		0.8908	0.0735228	0.0735228	1.24879	unchanged	11.308	11.507	10.443	12.648	10.908	12.135	12.674	12.427	12.329	11.703
Meta_161	Gamma-Glutamylmethionine	Peptide	Gamma-glutamyl Amino Acid	HMDB0034367	-0.0702	0.478771	0.478771	0.534303	unchanged	14.761	15.213	14.933	14.783	14.841	14.9	14.79	14.932	14.69	14.868
Meta_165	Xanthosine	Nucleotide	Purine Metabolism, (Hypo)Xanthine/Inosine containing	HMDB0000299	-0.6554	0.0811661	0.0811661	1.23041	unchanged	10.885	11.029	11.008	9.592	11.08	9.785	9.959	10.355	10.153	10.065
Meta_167	Lauryl diethanolamide	Lipid	Endocannabinoid (N-acylethanolamine)	HMDB0032358	0.3122	0.109527	0.109527	1.08265	unchanged	14.174	13.709	13.812	13.718	13.722	13.89	14.121	14.695	14.022	13.968
Meta_168	Ophthalmate	Peptide	Small peptide	HMDB0005765	0.378	0.466784	0.466784	0.500939	unchanged	11.231	11.271	11.542	11.622	11.732	11.837	12.696	12.521	10.1	12.134
Meta_17	L-Proline	Amino Acid	Urea cycle; Arginine and Proline Metabolism	HMDB0000162	0.2736	0.208038	0.208038	0.899649	unchanged	20.272	20.447	20.633	20.937	20.787	20.441	21.125	21.249	20.58	21.049
Meta_171	5-Methylthioadenosine (MTA)	Amino Acid	Polyamine Metabolism	HMDB0001173	-0.2428	0.454816	0.454816	0.518669	unchanged	13.55	14.557	14.699	14.247	14.671	13.573	14.215	14.428	13.604	14.69
Meta_172	Palmitoleoyl ethanolamide	Lipid	Endocannabinoid (N-acylethanolamine)	HMDB0013648	0.124	0.653386	0.653386	0.375628	unchanged	12.699	13.337	13.907	13.308	13.976	13.133	13.635	13.648	13.879	13.552
Meta_173	Palmitoyl ethanolamide	Lipid	Endocannabinoid (N-acylethanolamine)	HMDB0002100	-0.0938	0.34652	0.34652	0.637836	unchanged	17.19	17.482	17.381	17.295	17.589	17.238	17.116	17.373	17.257	17.484
Meta_175	Glutathione	Amino Acid	Glutathione Metabolism	HMDB0000125	0.436	0.153031	0.153031	1.01836	unchanged	19.904	20.018	21.216	20.069	20.565	20.671	20.723	21.136	20.798	20.624
Meta_179	Phe-Phe	Peptide	Dipeptide	HMDB0013302	0.1212	0.799489	0.799489	0.135499	unchanged	10.929	9.52	10.678	9.681	10.657	10.907	11.11	10.72	10.238	9.096
Meta_18	N-Acetylglycine	Amino Acid	Glycine, Serine and Threonine Metabolism	HMDB0000532	0.3184	0.423559	0.423559	0.543562	unchanged	13.895	14.65	14.725	14.206	13.306	14.158	15.31	14.774	13.7	14.432
Meta_180	Phe-Arg	Peptide	Dipeptide	HMDB0028989	-0.0042	0.988238	0.988238	0.00614456	unchanged	9.456	8.619	9.811	9.992	9.979	9.621	9.745	9.32	9.732	9.418
Meta_181	Linoleoyl ethanolamide	Lipid	Endocannabinoid (N-acylethanolamine)	HMDB0012252	0.1704	0.259345	0.259345	0.766743	unchanged	15.022	15.15	14.94	14.761	15.149	15.434	14.886	15.391	14.906	15.257
Meta_182	Trp-Glu	Peptide	Dipeptide	HMDB0029082	0.1978	0.735485	0.735485	0.248401	unchanged	10.728	11.3	8.9	9.725	8.832	10.282	9.11	10.748	10.225	10.109
Meta_187	Riboflavin	Cofactors and Vitamins	Vitamin B2 Metabolism	HMDB0000244	-0.1988	0.351013	0.351013	0.660419	unchanged	13	13.412	13.268	13.213	13.382	13.352	12.37	13.122	13.347	13.09
Meta_188	S-Lactoylglutathione	Carbohydrate	Glycolysis, Gluconeogenesis, and Pyruvate Metabolism	HMDB0001066	0.1222	0.748576	0.748576	0.270814	unchanged	8.353	8.748	10.041	9.448	8.842	8.616	8.774	9.406	9.527	9.72
Meta_189	N6-Succinyladenosine	Nucleotide	Purine Metabolism, Adenine containing	HMDB0000912	-0.4358	0.201579	0.201579	0.925089	unchanged	10.765	10.003	10.447	10.693	11.044	10.748	10.507	10.138	10.135	9.245
Meta_190	S-Adenosylhomocysteine	Amino Acid	Methionine, Cysteine, SAM and Taurine Metabolism	HMDB0000939	-0.2536	0.305387	0.305387	0.765492	unchanged	12.579	13.27	12.861	12.413	12.693	12.977	12.9	12.238	12.323	12.11
Meta_191	4-Cholesten-3-One	Lipid	Sterol	HMDB0000921	0.2674	0.254529	0.254529	0.851271	unchanged	13.145	13.892	12.952	13.598	13.61	13.617	13.788	13.234	13.988	13.907
Meta_192	Palmitoleylcarnitine	Lipid	Fatty Acid Metabolism (Acyl Carnitine)	HMDB0240782	0.0064	0.985702	0.985702	0.0110188	unchanged	11.912	12.143	10.711	10.893	12.298	11.643	11.632	11.816	11.363	11.535
Meta_193	S-Adenosylmethionine	Amino Acid	Methionine, Cysteine, SAM and Taurine Metabolism	HMDB0001185	0.1396	0.293345	0.293345	0.745021	unchanged	14.475	13.934	14.336	13.982	14.137	14.053	14.342	14.415	14.35	14.402
Meta_194	Palmitoylcarnitine	Lipid	Fatty Acid Metabolism (Acyl Carnitine)	HMDB0000222	-0.5262	0.298281	0.298281	0.684063	unchanged	13.311	14.459	13.486	14.507	14.999	13.622	12.302	13.901	14.156	14.15
Meta_197	Cysteine-glutathione disulfide	Amino Acid	Glutathione Metabolism	HMDB0250707	-0.3738	0.282217	0.282217	0.739084	unchanged	11.956	12.603	12.836	12.756	12.258	11.336	13.018	11.951	12.269	11.966
Meta_198	Stearoylcarnitine	Lipid	Fatty Acid Metabolism (Acyl Carnitine)	HMDB0000848	-0.1752	0.448526	0.448526	0.49772	unchanged	13.604	14.244	13.869	13.949	14.301	13.781	13.174	13.866	14.061	14.209
Meta_200	LPE O-16:0	Lipid	Glycerophospholipid (lysophosphatidylethanolamine)		-0.2128	0.432883	0.432883	0.604655	unchanged	12.496	12.71	12.565	12.392	12.793	12.727	12.649	11.634	12.009	12.873
Meta_201	LPE 16:1_sn2	Lipid	Glycerophospholipid (lysophosphatidylethanolamine)	HMDB0011474	0.147	0.307384	0.307384	0.761451	unchanged	16.783	16.42	16.208	16.683	16.7	16.466	16.861	16.555	16.833	16.814
Meta_204	5-O-Methylvisammioside	Xenobiotics	Natural Product/Food/Plant		0.0476	0.637639	0.637639	0.324029	unchanged	18.564	18.738	18.808	18.657	18.665	18.648	18.984	18.896	18.584	18.558
Meta_205	LPE 16:0_sn2	Lipid	Glycerophospholipid (lysophosphatidylethanolamine)	HMDB0011473	-0.0188	0.838912	0.838912	0.112372	unchanged	17.895	18.131	18.002	18.264	17.858	17.864	18.06	17.988	17.992	18.152
Meta_206	Flavin Mononucleotide (riboflavin-5??-phosphate)	Unclassified	Unclassified		0.0882	0.379139	0.379139	0.658472	unchanged	15.579	15.817	15.972	15.6	15.651	15.597	15.828	15.817	15.887	15.931
Meta_207	LPE P-18:2	Lipid	Glycerophospholipid (lysophosphatidylethanolamine)		-0.805	0.123109	0.123109	1.08177	unchanged	12.605	11.837	11.699	11.786	11.401	11.805	10.722	10.539	12.181	10.056
Meta_21	L-Threonine	Amino Acid	Glycine, Serine and Threonine Metabolism	HMDB0000167	0.0398	0.747022	0.747022	0.190162	unchanged	18.362	18.338	18.56	18.278	18.38	18.377	18.652	18.683	18.128	18.277
Meta_210	LPE O-18:1	Lipid	Glycerophospholipid (lysophosphatidylethanolamine)		-0.1722	0.518615	0.518615	0.431003	unchanged	13.472	13.388	12.92	13.871	13.672	13.091	12.869	13.299	13.169	14.034
Meta_213	LPE 17:0	Lipid	Glycerophospholipid (lysophosphatidylethanolamine)		-0.5172	0.25237	0.25237	0.880524	unchanged	12.828	12.828	12.424	12.781	12.53	12.94	11.795	13.087	11.964	11.019
Meta_214	LPC 14:0_sn2	Lipid	Glycerophospholipid (lysophosphatidylcholine)	HMDB0010379	0.1138	0.587101	0.587101	0.412026	unchanged	17.682	17.877	17.261	17.427	16.878	17.271	17.667	17.342	17.628	17.786
Meta_216	LPE 18:3_sn1	Lipid	Glycerophospholipid (lysophosphatidylethanolamine)	HMDB0011508	0.0302	0.809956	0.809956	0.175522	unchanged	16.442	16.751	16.776	16.965	16.442	16.615	16.871	16.739	16.509	16.793
Meta_217	LPE 18:3_sn2	Lipid	Glycerophospholipid (lysophosphatidylethanolamine)	HMDB0011478	0.1854	0.750934	0.750934	0.295723	unchanged	12.036	12.452	10.2	12.873	12.174	11.298	11.525	12.139	12.843	12.857
Meta_218	LPE 18:1_sn2	Lipid	Glycerophospholipid (lysophosphatidylethanolamine)	HMDB0011476	0.2522	0.263439	0.263439	0.826702	unchanged	19.814	19.988	19.134	19.491	19.006	19.605	19.741	19.597	19.803	19.948
Meta_22	Phenylacetaldehyde	Amino Acid	Phenylalanine Metabolism	HMDB0006236	0.161	0.330049	0.330049	0.668923	unchanged	15.063	14.98	15.743	15.234	15.286	15.565	15.622	15.223	15.306	15.395
Meta_220	LPC 15:0_sn2	Lipid	Glycerophospholipid (lysophosphatidylcholine)	HMDB0010381	0.7542	0.0824057	0.0824057	1.25874	unchanged	15.555	14.811	14.039	15.375	13.973	15.386	15.549	15.462	15.694	15.433
Meta_223	LPC 16:1_sn2	Lipid	Glycerophospholipid (lysophosphatidylcholine)	HMDB0010383	0.1524	0.446911	0.446911	0.587033	unchanged	19.683	19.321	18.797	19.454	19.644	19.264	19.649	19.325	19.644	19.779
Meta_224	LPC 16:0_sn2	Lipid	Glycerophospholipid (lysophosphatidylcholine)	HMDB0240262	0.027	0.805711	0.805711	0.220682	unchanged	20.709	21.027	20.848	21.132	20.715	20.805	20.92	20.771	20.934	21.136
Meta_225	LPE 20:5_sn2	Lipid	Glycerophospholipid (lysophosphatidylethanolamine)	HMDB0011519	-0.0554	0.678974	0.678974	0.24962	unchanged	14.879	14.943	14.427	14.915	15.101	14.635	14.813	14.693	14.927	14.92
Meta_226	LPE 20:4_sn2	Lipid	Glycerophospholipid (lysophosphatidylethanolamine)	HMDB0011487	0.1112	0.465573	0.465573	0.566858	unchanged	20.104	19.932	19.477	19.854	20.111	19.768	20.103	19.834	20.12	20.209
Meta_228	LPC 17:1_(1)	Lipid	Glycerophospholipid (lysophosphatidylcholine)		0.157	0.4532	0.4532	0.585941	unchanged	17.459	17.215	16.536	17.255	17.362	17.08	17.222	17.139	17.513	17.658
Meta_23	Nicotinamide	Cofactors and Vitamins	Nicotinate and Nicotinamide Metabolism	HMDB0001406	-0.1624	0.12446	0.12446	1.09673	unchanged	17.206	17.361	17.605	17.187	17.51	17.222	17.165	17.343	17.152	17.175
Meta_231	LPC 18:3	Lipid	Glycerophospholipid (lysophosphatidylcholine)	HMDB0010387	0.2728	0.28985	0.28985	0.804139	unchanged	14.854	14.729	13.799	14.749	14.99	14.726	14.9	14.627	15.089	15.143
Meta_232	LPC 18:2_sn1	Lipid	Glycerophospholipid (lysophosphatidylcholine)	HMDB0010386	0.1276	0.553581	0.553581	0.471821	unchanged	20.143	19.883	19.157	20.038	20.083	19.825	19.957	19.775	20.109	20.276
Meta_233	LPC 18:1_sn2	Lipid	Glycerophospholipid (lysophosphatidylcholine)	HMDB0061701	0.0098	0.96065	0.96065	0.0739857	unchanged	22.049	21.809	21.207	21.913	21.921	21.615	21.812	21.444	21.924	22.153
Meta_235	LPE 22:6_sn1	Lipid	Glycerophospholipid (lysophosphatidylethanolamine)	HMDB0011526	-0.0262	0.860813	0.860813	0.0929812	unchanged	18.871	18.735	18.29	18.745	18.97	18.488	18.828	18.529	18.701	18.934
Meta_236	LPE 22:5_(1)	Lipid	Glycerophospholipid (lysophosphatidylethanolamine)	HMDB0011524	0.1188	0.287797	0.287797	0.795611	unchanged	18.446	18.545	18.119	18.362	18.502	18.306	18.525	18.441	18.55	18.746
Meta_237	LPE 22:4_sn2	Lipid	Glycerophospholipid (lysophosphatidylethanolamine)	HMDB0011493	0.0996	0.615546	0.615546	0.402989	unchanged	15.973	15.641	15.082	15.678	15.788	15.517	15.785	15.405	15.937	16.016
Meta_238	LPE 22:4_sn1	Lipid	Glycerophospholipid (lysophosphatidylethanolamine)	HMDB0011523	0.0774	0.402644	0.402644	0.631267	unchanged	17.901	17.79	17.594	17.693	17.851	17.709	17.809	17.74	17.867	18.091
Meta_239	LPC 19:1_sn2	Lipid	Glycerophospholipid (lysophosphatidylcholine)		-0.4154	0.0585328	0.0585328	1.26138	unchanged	14.193	14.38	13.961	13.964	13.915	13.687	13.157	13.764	13.595	14.133
Meta_24	Picolinic Acid	Amino Acid	Tryptophan Metabolism	HMDB0002243	0.0404	0.752933	0.752933	0.268088	unchanged	17.07	17.72	17.478	17.332	17.307	17.265	17.472	17.523	17.558	17.291
Meta_240	LPC 20:5_sn1	Lipid	Glycerophospholipid (lysophosphatidylcholine)	HMDB0010397	0.0614	0.782776	0.782776	0.251536	unchanged	15.044	14.871	14.114	14.961	14.78	14.511	14.763	14.541	15.085	15.177
Meta_241	LPC 20:4_sn1	Lipid	Glycerophospholipid (lysophosphatidylcholine)	HMDB0010395	0.3424	0.147953	0.147953	1.04427	unchanged	20.244	20.056	19.271	20.059	20.174	20.024	20.332	20.059	20.58	20.521
Meta_242	LPC 20:3_sn1	Lipid	Glycerophospholipid (lysophosphatidylcholine)	HMDB0010393	0.1738	0.464655	0.464655	0.564491	unchanged	17.672	17.468	16.643	17.465	17.585	17.461	17.323	17.255	17.724	17.939
Meta_243	LPC 20:2_sn1	Lipid	Glycerophospholipid (lysophosphatidylcholine)	HMDB0010392	-0.1348	0.535941	0.535941	0.411509	unchanged	15.576	15.821	14.866	15.436	15.182	14.975	15.21	15	15.354	15.668
Meta_244	LPC 20:1_sn1	Lipid	Glycerophospholipid (lysophosphatidylcholine)	HMDB0010391	-0.495	0.119056	0.119056	1.1201	unchanged	14.344	14.791	13.374	13.718	14.271	13.918	13.494	13.512	13.583	13.516
Meta_245	LPC 22:6_sn1	Lipid	Glycerophospholipid (lysophosphatidylcholine)	HMDB0010404	0.0822	0.728984	0.728984	0.293214	unchanged	17.33	16.958	16.321	17.149	17.436	17.011	17.025	16.811	17.337	17.421
Meta_246	LPC 22:5_(1)	Lipid	Glycerophospholipid (lysophosphatidylcholine)	HMDB0010402	0.1658	0.530205	0.530205	0.497659	unchanged	17.6	17.387	16.431	17.427	17.582	17.296	17.358	17.138	17.658	17.806
Meta_247	LPC 22:4_sn1	Lipid	Glycerophospholipid (lysophosphatidylcholine)	HMDB0010401	0.2148	0.290918	0.290918	0.794735	unchanged	16.945	16.886	16.127	16.649	16.988	16.722	16.952	16.696	17.136	17.163
Meta_248	LPC 22:1	Lipid	Glycerophospholipid (lysophosphatidylcholine)	HMDB0010399	-0.2726	0.417798	0.417798	0.535129	unchanged	12.081	11.606	11.77	12.34	12.106	10.686	12.177	11.513	12.189	11.975
Meta_25	1-Methylcytosine	Nucleotide	Pyrimidine Metabolism, Cytidine containing	HMDB0243939	-0.0708	0.658184	0.658184	0.356665	unchanged	16.269	15.987	16.2	16.176	16.594	16.487	16.339	16.13	16.128	15.788
Meta_251	Glutathione Disulfide (GSSG)	Amino Acid	Glutathione Metabolism	HMDB0003337	0.2936	0.09391	0.09391	1.14644	unchanged	16.329	16.416	16.819	16.369	16.813	16.553	16.628	17.117	16.911	17.005
Meta_252	Heme	Cofactors and Vitamins	Hemoglobin and Porphyrin Metabolism	HMDB0003178	0.2046	0.162348	0.162348	0.955908	unchanged	12.712	12.694	12.745	12.623	12.239	12.874	12.44	12.844	12.89	12.988
Meta_253	SM 32:2;O2	Lipid	Sphingolipid Metabolism		-0.185	0.140118	0.140118	0.977067	unchanged	15.228	15.569	15.354	15.461	15.79	15.085	15.343	15.34	15.366	15.343
Meta_254	SM 32:1;O2	Lipid	Sphingolipid Metabolism		-0.1422	0.206144	0.206144	0.848158	unchanged	19.953	20.273	20.302	20.008	20.346	19.856	19.999	20.033	20.034	20.249
Meta_255	SM 33:1;O2|SM 17:1;O2/16:0	Lipid	Sphingolipid Metabolism		0.0788	0.493403	0.493403	0.543114	unchanged	17.298	17.732	17.567	17.336	17.646	17.404	17.543	17.539	17.682	17.805
Meta_257	SM 34:2;O2|SM 18:2;O2/16:0	Lipid	Sphingolipid Metabolism	HMDB0240638	0.0898	0.310436	0.310436	0.755861	unchanged	18.395	18.661	18.728	18.346	18.597	18.543	18.672	18.604	18.658	18.699
Meta_258	SM 34:1;O2|SM 18:1;O2/16:0	Lipid	Sphingolipid Metabolism	HMDB0010169	0.0312	0.702883	0.702883	0.298578	unchanged	21.884	22.08	22.22	21.898	21.989	21.906	21.969	22.161	22.06	22.131
Meta_259	SM 34:0;O2	Lipid	Sphingolipid Metabolism		0.0872	0.205395	0.205395	0.925279	unchanged	20.387	20.57	20.561	20.558	20.698	20.623	20.535	20.607	20.676	20.769
Meta_26	Thymine	Nucleotide	Pyrimidine Metabolism, Thymine containing	HMDB0000262	-0.2078	0.281596	0.281596	0.797978	unchanged	14.873	14.868	15.521	15.11	14.56	14.718	14.678	14.861	14.629	15.007
Meta_260	PC 30:0|PC 14:0_16:0	Lipid	Glycerophospholipid (phosphatidylcholine)	HMDB0007869	-0.1462	0.125234	0.125234	1.055	unchanged	19.995	20.307	20.37	20.074	20.287	19.942	20.161	20.069	20.012	20.118
Meta_261	PE 34:3|PE 16:1_18:2	Lipid	Glycerophospholipid (phosphatidylethanolamine)	HMDB0008961	-0.2904	0.238146	0.238146	0.805935	unchanged	14.563	14.425	13.826	14.369	14.429	13.958	13.879	13.552	14.086	14.685
Meta_262	PE 34:2|PE 16:0_18:2	Lipid	Glycerophospholipid (phosphatidylethanolamine)	HMDB0008928	-0.1606	0.465279	0.465279	0.580439	unchanged	17.433	17.048	16.867	16.728	16.788	17.453	16.588	16.695	16.784	16.541
Meta_265	PC 31:0	Lipid	Glycerophospholipid (phosphatidylcholine)	HMDB0007935	0.0636	0.353385	0.353385	0.673078	unchanged	17.912	18.127	18.147	17.932	18.056	18.007	18.208	18.15	18.136	17.991
Meta_266	SM 36:2;O2|SM 18:2;O2/18:0	Lipid	Sphingolipid Metabolism	HMDB0240631	-0.0034	0.961896	0.961896	0.0344725	unchanged	17.24	17.437	17.577	17.233	17.332	17.335	17.325	17.342	17.374	17.426
Meta_267	PC 32:2|PC 14:0_18:2	Lipid	Glycerophospholipid (phosphatidylcholine)	HMDB0007874	-0.084	0.399652	0.399652	0.59797	unchanged	18.541	18.939	18.943	18.671	18.941	18.732	18.594	18.75	18.725	18.814
Meta_268	SM 36:1;O2|SM 18:1;O2/18:0	Lipid	Sphingolipid Metabolism		0.0116	0.826792	0.826792	0.216097	unchanged	20.187	20.393	20.316	20.243	20.358	20.189	20.322	20.299	20.344	20.401
Meta_269	PC 32:1|PC 16:0_16:1	Lipid	Glycerophospholipid (phosphatidylcholine)	HMDB0007969	-0.103	0.296075	0.296075	0.761944	unchanged	21.048	21.349	21.511	21.15	21.387	21.124	21.188	21.242	21.125	21.251
Meta_27	Dl-Coniine	Xenobiotics	Natural Product/Food/Plant	HMDB0030285	0.4268	0.518109	0.518109	0.52937	unchanged	8.226	8.103	9.722	9.389	10.022	8.603	8.52	9.512	11.246	9.715
Meta_270	PC 32:0|PC 16:0_16:0	Lipid	Glycerophospholipid (phosphatidylcholine)	HMDB0000564	0.0486	0.440748	0.440748	0.584784	unchanged	21.409	21.67	21.687	21.545	21.674	21.591	21.669	21.724	21.633	21.611
Meta_271	PE 36:5	Lipid	Glycerophospholipid (phosphatidylethanolamine)		-0.0372	0.612571	0.612571	0.402508	unchanged	15.433	15.557	15.725	15.417	15.573	15.558	15.432	15.628	15.388	15.513
Meta_272	PE 36:4|PE 18:2_18:2	Lipid	Glycerophospholipid (phosphatidylethanolamine)	HMDB0009093	-0.1314	0.190036	0.190036	0.892967	unchanged	16.277	16.653	16.593	16.359	16.408	16.344	16.12	16.335	16.361	16.473
Meta_273	PE 36:4|PE 16:0_20:4	Lipid	Glycerophospholipid (phosphatidylethanolamine)	HMDB0008937	0.1108	0.308867	0.308867	0.745131	unchanged	17.708	17.977	18.177	17.666	17.881	17.899	18.041	18.053	17.959	18.011
Meta_275	PC 33:2|PC 15:0_18:2	Lipid	Glycerophospholipid (phosphatidylcholine)	HMDB0007940	-0.1416	0.186304	0.186304	0.910176	unchanged	17.089	17.499	17.386	17.103	17.427	17.057	17.076	17.192	17.225	17.246
Meta_277	PC 33:1	Lipid	Glycerophospholipid (phosphatidylcholine)		-0.122	0.13146	0.13146	0.997606	unchanged	19.326	19.316	19.342	19.083	19.327	18.967	19.116	19.253	19.247	19.201
Meta_279	PC 33:0	Lipid	Glycerophospholipid (phosphatidylcholine)		0.0332	0.587569	0.587569	0.424054	unchanged	18.278	18.49	18.473	18.301	18.441	18.328	18.532	18.355	18.464	18.47
Meta_28	Pyroglutamine	Amino Acid	Alanine, Aspartate and Glutamate Metabolism	HMDB0062558	0.144	0.432282	0.432282	0.552235	unchanged	14.828	15.148	15.36	15.051	15.074	15.129	15.422	15.715	15.039	14.876
Meta_281	PC 34:4	Lipid	Glycerophospholipid (phosphatidylcholine)		-0.083	0.431261	0.431261	0.554928	unchanged	16.528	16.671	16.775	16.473	16.968	16.503	16.588	16.577	16.579	16.753
Meta_282	PC 34:3|PC 16:1_18:2	Lipid	Glycerophospholipid (phosphatidylcholine)	HMDB0008006	-0.0028	0.983747	0.983747	0.00293687	unchanged	18.356	18.903	19.04	18.513	18.815	18.63	18.702	18.795	18.78	18.706
Meta_283	PC 34:2|PC 16:1_18:1	Lipid	Glycerophospholipid (phosphatidylcholine)	HMDB0008005	-0.1134	0.184875	0.184875	0.924927	unchanged	21.318	21.553	21.705	21.41	21.551	21.329	21.315	21.502	21.363	21.461
Meta_284	SM 38:1;O2	Lipid	Sphingolipid Metabolism	HMDB0001348	0.2982	0.227694	0.227694	0.874071	unchanged	13.78	13.743	14.296	13.631	14.468	13.996	13.897	14.618	14.657	14.241
Meta_285	PC 34:1|PC 16:0_18:1	Lipid	Glycerophospholipid (phosphatidylcholine)	HMDB0007972	-0.1042	0.163318	0.163318	0.989114	unchanged	22.604	22.886	22.847	22.661	22.889	22.613	22.72	22.671	22.65	22.712
Meta_287	PE 38:6|PE 18:2_20:4	Lipid	Glycerophospholipid (phosphatidylethanolamine)	HMDB0009102	-0.0992	0.504412	0.504412	0.451057	unchanged	16.062	16.568	16.378	16.133	16.511	16.208	15.86	16.373	16.286	16.429
Meta_288	PE 38:5|PE 18:1_20:4	Lipid	Glycerophospholipid (phosphatidylethanolamine)	HMDB0009069	-0.0626	0.554984	0.554984	0.420592	unchanged	18.938	19.126	19.203	18.768	18.986	18.726	18.945	19.146	18.906	18.985
Meta_289	PC 35:4|PC 15:0_20:4	Lipid	Glycerophospholipid (phosphatidylcholine)	HMDB0007949	0.0498	0.649797	0.649797	0.302986	unchanged	14.946	15.147	15.32	14.864	15.07	15.192	14.951	15.348	15.024	15.081
Meta_29	Pyroglutamic Acid	Amino Acid	Glutathione Metabolism	HMDB0000267	0.1192	0.38618	0.38618	0.623724	unchanged	18.687	18.687	18.884	18.73	19.027	18.734	18.893	19.272	18.664	19.048
Meta_290	PE 38:4|PE 18:0_20:4	Lipid	Glycerophospholipid (phosphatidylethanolamine)	HMDB0009003	0.0974	0.381412	0.381412	0.657321	unchanged	19.039	19.512	19.399	19.158	19.279	19.14	19.457	19.455	19.351	19.471
Meta_291	PC 35:3	Lipid	Glycerophospholipid (phosphatidylcholine)		-0.3098	0.211433	0.211433	0.883235	unchanged	15.465	16.604	15.987	15.805	16.423	15.599	15.667	15.79	15.783	15.896
Meta_293	SM 38:2;O2	Lipid	Sphingolipid Metabolism		-0.2776	0.533544	0.533544	0.428462	unchanged	12.804	11.828	10.78	12.459	12.643	11.429	12.171	11.286	11.933	12.307
Meta_294	PC 36:5|PC 16:1_20:4	Lipid	Glycerophospholipid (phosphatidylcholine)	HMDB0008015	0.1726	0.128851	0.128851	1.00565	unchanged	17.745	17.78	17.98	17.633	18.027	18.151	17.808	18.139	17.874	18.056
Meta_295	PC 36:4|PC 18:2_18:2	Lipid	Glycerophospholipid (phosphatidylcholine)	HMDB0008138	-0.1968	0.142688	0.142688	1.05704	unchanged	17.152	17.524	17.608	17.237	17.704	17.364	17.211	17.268	17.245	17.153
Meta_296	PC 36:4|PC 16:0_20:4	Lipid	Glycerophospholipid (phosphatidylcholine)	HMDB0007982	0.1518	0.0620152	0.0620152	1.24953	unchanged	20.132	20.323	20.393	20.143	20.33	20.281	20.403	20.539	20.487	20.37
Meta_297	PC 36:3|PC 16:0_20:3	Lipid	Glycerophospholipid (phosphatidylcholine)	HMDB0007981	-0.276	0.0697057	0.0697057	1.27375	unchanged	20.132	20.356	20.545	19.908	20.057	19.847	20.096	19.951	19.861	19.863
Meta_298	SM 40:2;O2|SM 18:2;O2/22:0	Lipid	Sphingolipid Metabolism	HMDB0240633	-0.2368	0.210523	0.210523	0.864958	unchanged	18.945	19.392	19.643	19.791	19.747	19.136	19.16	19.297	19.413	19.328
Meta_299	PC 36:2|PC 18:1_18:1	Lipid	Glycerophospholipid (phosphatidylcholine)	HMDB0000593	-0.1692	0.0821381	0.0821381	1.18154	unchanged	21.478	21.841	21.738	21.539	21.808	21.404	21.594	21.499	21.504	21.557
Meta_3	Pyrrolidine	Xenobiotics	Natural Product/Food/Plant	HMDB0031641	-0.0848	0.215984	0.215984	0.90483	unchanged	20.345	20.404	20.587	20.271	20.392	20.391	20.23	20.398	20.281	20.275
Meta_30	N-Methylproline	Amino Acid	Urea cycle; Arginine and Proline Metabolism	HMDB0094696	0.0218	0.809192	0.809192	0.132244	unchanged	17.927	17.999	18.129	18.109	17.811	18.074	18.049	18.208	17.839	17.914
Meta_300	PE 40:8	Lipid	Glycerophospholipid (phosphatidylethanolamine)		-0.1914	0.496111	0.496111	0.441215	unchanged	14.185	14.674	14.063	14.226	14.845	13.924	14.318	13.511	14.582	14.701
Meta_303	PE 40:6|PE 18:0_22:6	Lipid	Glycerophospholipid (phosphatidylethanolamine)	HMDB0009012	-0.138	0.126251	0.126251	1.05532	unchanged	17.165	17.385	17.361	17.262	17.321	17.055	17.149	17.424	17.064	17.112
Meta_304	PC 35:2	Lipid	Glycerophospholipid (phosphatidylcholine)		-0.2602	0.306834	0.306834	0.814921	unchanged	18.254	18.321	18.366	18.22	18.301	18.125	18.259	18.321	17.156	18.3
Meta_306	PC 38:7_2	Lipid	Glycerophospholipid (phosphatidylcholine)		-0.2364	0.118098	0.118098	1.06128	unchanged	14.622	15.155	14.936	14.73	15.183	14.661	14.573	14.965	14.621	14.624
Meta_308	PC 38:6|PC 18:2_20:4	Lipid	Glycerophospholipid (phosphatidylcholine)	HMDB0008147	-0.0962	0.380321	0.380321	0.607032	unchanged	16.809	17.06	17.08	16.843	17.29	16.822	16.8	17.048	16.892	17.039
Meta_309	PC 38:5|PC 18:1_20:4	Lipid	Glycerophospholipid (phosphatidylcholine)	HMDB0008114	0.046	0.570269	0.570269	0.438686	unchanged	19.933	20.097	20.276	19.905	20.145	20.018	20.089	20.181	20.201	20.097
Meta_31	L-Pipecolic Acid	Amino Acid	Lysine Metabolism	HMDB0000716	0.0496	0.751187	0.751187	0.26925	unchanged	16.478	16.774	16.949	16.81	17.292	16.731	17.124	16.885	17	16.811
Meta_310	PC 38:4|PC 18:0_20:4	Lipid	Glycerophospholipid (phosphatidylcholine)	HMDB0008048	0.1184	0.122196	0.122196	1.09314	unchanged	18.58	18.796	18.651	18.611	18.88	18.864	18.759	18.847	18.909	18.731
Meta_313	PE 40:5	Lipid	Glycerophospholipid (phosphatidylethanolamine)		0.1264	0.548329	0.548329	0.417915	unchanged	14.667	15.019	14.786	14.865	14.663	14.881	15.161	15.503	14.564	14.523
Meta_314	PE 40:4	Lipid	Glycerophospholipid (phosphatidylethanolamine)		0.0544	0.639713	0.639713	0.338619	unchanged	16.39	16.967	16.728	16.543	16.812	16.814	16.836	16.764	16.602	16.696
Meta_315	PC 39:5	Lipid	Glycerophospholipid (phosphatidylcholine)		-0.4566	0.423631	0.423631	0.51821	unchanged	11.208	13.554	13.46	12.57	13.026	11.679	11.763	12.303	13.531	12.259
Meta_316	PC 40:8|PC 20:4_20:4	Lipid	Glycerophospholipid (phosphatidylcholine)	HMDB0008443	-0.1492	0.747833	0.747833	0.200678	unchanged	13.637	13.056	13.07	12.499	14.195	12.231	13.803	12.387	13.628	13.662
Meta_318	PC 40:6|PC 18:0_22:6	Lipid	Glycerophospholipid (phosphatidylcholine)	HMDB0008057	-0.0366	0.769645	0.769645	0.204343	unchanged	15.226	15.806	15.693	15.428	15.64	15.535	15.351	15.624	15.423	15.677
Meta_319	PC 40:5	Lipid	Glycerophospholipid (phosphatidylcholine)	HMDB0008056	-0.0806	0.389842	0.389842	0.629872	unchanged	16.513	16.681	16.697	16.481	16.94	16.653	16.51	16.565	16.596	16.585
Meta_320	PC 40:4|PC 18:0_22:4	Lipid	Glycerophospholipid (phosphatidylcholine)	HMDB0008054	-0.2384	0.0694291	0.0694291	1.17382	unchanged	16.53	16.811	16.649	16.466	16.811	16.421	16.138	16.346	16.496	16.674
Meta_321	3-Hydroxybutyric Acid	Lipid	Ketone Bodies	HMDB0000011	-0.088	0.778226	0.778226	0.174008	unchanged	15.903	16.536	16.991	16.406	16.344	16.361	16.428	15.784	17.202	15.965
Meta_323	Erythronolactone	Xenobiotics	Natural Product/Food/Plant	HMDB0000349	-0.1138	0.658474	0.658474	0.278478	unchanged	16.289	16.535	16.808	16.485	16.472	15.518	16.753	16.622	16.689	16.438
Meta_324	Aminomalonic Acid	Amino Acid	Other Amino Acid Metabolism	HMDB0001147	-0.051	0.707801	0.707801	0.300737	unchanged	13.914	13.592	14.027	13.495	13.891	13.7	13.894	13.844	13.797	13.429
Meta_325	Succinic Acid-D4(Neg_FA)	Unclassified	Unclassified		0.1854	0.116033	0.116033	1.04215	unchanged	19.367	19.358	19.568	19.083	19.238	19.35	19.586	19.73	19.409	19.466
Meta_326	N-Acetyl-L-Alanine	Amino Acid	Alanine, Aspartate and Glutamate Metabolism	HMDB0000766	-0.0158	0.964803	0.964803	0.0237552	unchanged	14.467	15.633	14.268	14.598	14.834	14.99	14.708	15.193	15.05	13.78
Meta_327	Glutarate (C5-DC)	Lipid	Fatty Acid, Dicarboxylate	HMDB0000661	-0.1654	0.480234	0.480234	0.510316	unchanged	14.462	14.649	15.054	15.067	14.965	14.834	15.084	14.483	14.925	14.044
Meta_330	L-Aspartic Acid	Amino Acid	Alanine, Aspartate and Glutamate Metabolism	HMDB0000191	0.0598	0.575267	0.575267	0.430183	unchanged	17.507	17.8	18.033	17.896	17.93	17.922	17.774	18.017	17.954	17.798
Meta_331	Suberate (C8-DC)	Lipid	Fatty Acid, Dicarboxylate	HMDB0000893	0.2562	0.0854365	0.0854365	1.19231	unchanged	15.817	15.895	15.937	15.868	15.717	15.992	16.539	16.099	15.918	15.967
Meta_332	Succinylglycine	Lipid	Fatty Acid Metabolism (Acyl glycines)		-0.2698	0.17611	0.17611	0.934713	unchanged	17.932	18.211	18.656	18.076	18.512	18.168	17.612	18.315	18.066	17.877
Meta_333	N-Carbamoyl-L-Aspartate	Nucleotide	Purine and Pyrimidine Metabolism	HMDB0000828	-0.2176	0.389032	0.389032	0.640442	unchanged	16.279	16.616	16.967	16.512	17.54	16.818	16.588	16.448	16.45	16.522
Meta_335	Azelate (C9-DC)	Lipid	Fatty Acid, Dicarboxylate	HMDB0000784	0.2514	0.0534868	0.0534868	1.29413	unchanged	16.921	17.192	17.439	17.074	17.349	17.441	17.626	17.38	17.445	17.34
Meta_337	Phenylacetylglycine	Lipid	Fatty Acid Metabolism (Acyl glycines)	HMDB0000821	-0.673	0.210536	0.210536	0.880998	unchanged	10.717	9.008	10.181	10.054	9.749	9.798	8.285	8.344	9.679	10.238
Meta_338	1,3-Dimethylurate	Xenobiotics	Xanthine Metabolism	HMDB0001857	0.0798	0.458423	0.458423	0.580738	unchanged	17.436	17.58	17.912	17.625	17.759	17.531	17.706	17.743	17.889	17.842
Meta_339	N-Acetylhistidine	Amino Acid	Histidine Metabolism	HMDB0032055	-0.2464	0.278746	0.278746	0.756349	unchanged	18.234	18.557	18.993	18.466	18.939	18.599	17.847	18.711	18.543	18.257
Meta_34	L-Isoleucine	Amino Acid	Leucine, Isoleucine and Valine Metabolism	HMDB0000172	-0.1824	0.107939	0.107939	1.11587	unchanged	21.652	21.895	21.921	21.476	21.811	21.569	21.491	21.768	21.476	21.539
Meta_341	Undecanedioate (C11-DC)	Lipid	Fatty Acid, Dicarboxylate	HMDB0000888	0.213	0.215127	0.215127	0.879285	unchanged	13.985	14.413	14.482	14.269	14.441	14.37	15.021	14.378	14.548	14.338
Meta_342	Tyramine O-Sulfate	Amino Acid	Tyrosine Metabolism	HMDB0006409	-0.5994	0.11336	0.11336	1.06716	unchanged	11.951	12.022	13.1	12.291	12.661	11.992	11.982	11.708	12.457	10.889
Meta_346	Tetradecanedioate (C14-DC)	Lipid	Fatty Acid, Dicarboxylate	HMDB0000872	0.2042	0.135713	0.135713	0.987364	unchanged	12.641	12.581	13.05	12.806	12.643	12.856	13.223	13.09	12.758	12.815
Meta_348	Myristoylglycine	Lipid	Fatty Acid Metabolism (Acyl glycines)	HMDB0013250	0.0654	0.825765	0.825765	0.148855	unchanged	10.203	10.47	10.691	11.11	11.452	11.097	11.29	11.02	10.462	10.384
Meta_349	N-Acetylglucosamine 1-phosphate	Carbohydrate	Amino sugar and Nucleotide sugar Metabolism	HMDB0001367	-0.404	0.0842786	0.0842786	1.29628	unchanged	14.01	14.108	14.032	14.161	14.087	13.864	13.965	13.897	12.998	13.654
Meta_35	Trans-Cinnamaldehyde	Xenobiotics	Natural Product/Food/Plant	HMDB0003441	-0.0906	0.540193	0.540193	0.477703	unchanged	15.183	15.279	15.143	15.206	15.072	14.879	15.492	15.302	14.805	14.952
Meta_350	Deoxycholic Acid	Lipid	Bile Acid	HMDB0000626	-0.3486	0.187826	0.187826	0.940233	unchanged	13	13.923	14.19	13.4	13.644	13.361	13.368	13.596	13.182	12.907
Meta_351	Glycochenodeoxycholic Acid	Lipid	Bile Acid, glycine conjungate	HMDB0000637	-0.4856	0.196608	0.196608	0.914096	unchanged	11.183	10.969	11.453	10.654	10.079	10.468	10.083	11.041	10.718	9.6
Meta_352	NAD	Cofactors and Vitamins	Nicotinate and Nicotinamide Metabolism	HMDB0000902	0.5112	0.0575629	0.0575629	1.27951	unchanged	13.101	13.462	13.804	13.561	13.413	13.541	13.978	14.679	13.929	13.77
Meta_353	Propanoic Acid	Carbohydrate	Propanoate Metabolism	HMDB0000237	-0.0734	0.861479	0.861479	0.109568	unchanged	12.488	13.695	12.874	14.135	14.045	14.216	13.072	12.811	13.53	13.241
Meta_354	Glycolic Acid	Carbohydrate	Glyoxylate and dicarboxylate metabolism	HMDB0000115	-0.229	0.152557	0.152557	0.944218	unchanged	14.563	14.945	14.698	14.297	14.841	14.237	14.23	14.491	14.673	14.568
Meta_355	Sarcosine	Amino Acid	Glycine, Serine and Threonine Metabolism	HMDB0000271	0.0886	0.788475	0.788475	0.219341	unchanged	13.662	14.981	15.326	14.75	14.691	14.974	14.767	14.394	15.213	14.505
Meta_356	Oxalic Acid	Cofactors and Vitamins	Ascorbate and Aldarate Metabolism	HMDB0002329	0.1896	0.206461	0.206461	0.873983	unchanged	13.628	13.643	13.415	13.771	13.318	13.728	14.127	13.647	13.765	13.456
Meta_358	Glycerol	Lipid	Glycerolipid and Phospholipid Metabolism	HMDB0000131	0.3198	0.300147	0.300147	0.779868	unchanged	15.082	15.133	14.698	14.533	15.992	15.386	15.092	15.208	15.768	15.583
Meta_359	Phosphate	Energy	Oxidative Phosphorylation	HMDB0001429	-0.0056	0.944906	0.944906	0.0238082	unchanged	22.882	23.203	23.284	23.008	23.143	22.984	23.12	23.118	23.116	23.154
Meta_360	Sulfate	Xenobiotics	Chemical	HMDB0001448	-0.1828	0.209794	0.209794	0.857612	unchanged	17.508	18.04	18.154	17.795	18.024	17.652	17.53	17.826	17.877	17.722
Meta_362	Gamma-Aminobutyric Acid	Amino Acid	Alanine, Aspartate and Glutamate Metabolism	HMDB0000112	-0.1268	0.328713	0.328713	0.652827	unchanged	16.093	16.503	16.578	16.337	16.643	16.25	16.08	16.283	16.459	16.448
Meta_363	Hydroxypyruvic Acid	Amino Acid	Glycine, Serine and Threonine Metabolism	HMDB0001352	1.0084	0.0812378	0.0812378	1.19503	unchanged	11.617	9.673	11.904	11.908	10.641	12.305	12.626	12.221	11.784	11.849
Meta_364	L-Serine	Amino Acid	Glycine, Serine and Threonine Metabolism	HMDB0000187	0.0324	0.671068	0.671068	0.295705	unchanged	14.837	15.023	15.05	15.027	15.019	15.229	14.887	14.929	14.981	15.092
Meta_366	Pyrrole-2-Carboxylic Acid	Xenobiotics	Benzoate Metabolism	HMDB0004230	0.3306	0.423806	0.423806	0.597648	unchanged	10.269	9.662	10.397	9.611	10.193	10.5	9.012	10.757	10.986	10.53
Meta_367	Fumaric Acid	Carbohydrate	Citrate cycle (TCA cycle)	HMDB0000134	0.0778	0.36992	0.36992	0.656792	unchanged	17.854	18.134	18.245	17.952	18.157	18.067	18.187	18.182	18.057	18.238
Meta_368	Fumaric Acid	Carbohydrate	Citrate cycle (TCA cycle)	HMDB0000134	-0.5054	0.0736005	0.0736005	1.27121	unchanged	14.423	14.409	14.762	14.337	14.592	14.64	13.929	13.639	14.295	13.493
Meta_369	Caproic Acid (C6:0)/4-methylvaleric acid	Lipid	Medium Chain Fatty Acid	HMDB0000535	0.3582	0.382324	0.382324	0.635901	unchanged	12.967	12.171	12.722	12.703	13.164	13.737	13.215	12.05	13.869	12.647
Meta_370	L-Norvaline	Amino Acid	Other Amino Acid Metabolism	HMDB0013716	-0.1954	0.134527	0.134527	1.02657	unchanged	16.122	16.284	16.524	16.016	16.391	16.238	15.921	16.045	16.245	15.911
Meta_372	Succinic Acid	Carbohydrate	Citrate cycle (TCA cycle)	HMDB0000254	-0.074	0.658617	0.658617	0.33657	unchanged	15.984	15.65	16.239	15.671	16.304	15.705	16.107	16.078	15.816	15.772
Meta_373	Succinic Acid-D4(Neg_NH4HCO3)	Unclassified	Unclassified		0.2178	0.113177	0.113177	1.07169	unchanged	17.413	17.453	17.884	17.519	17.382	17.554	17.886	17.915	17.836	17.549
Meta_374	Taurine	Amino Acid	Methionine, Cysteine, SAM and Taurine Metabolism	HMDB0000251	-0.2954	0.307334	0.307334	0.730006	unchanged	13.922	14.565	14.997	13.92	14.974	14.117	13.866	14.54	14.258	14.12
Meta_375	Itaconic Acid	Carbohydrate	Citrate cycle (TCA cycle)	HMDB0002092	-0.1472	0.642096	0.642096	0.33289	unchanged	11.661	12.404	12.38	11.265	12.739	12.12	11.437	11.969	12.108	12.079
Meta_376	Citraconic Acid	Lipid	Fatty Acid, Dicarboxylate	HMDB0000634	0.1186	0.317862	0.317862	0.715639	unchanged	12.635	13.044	12.943	13.018	12.962	13.267	13.048	12.755	13.113	13.012
Meta_377	Heptanoic Acid (C7:0)	Lipid	Medium Chain Fatty Acid	HMDB0000666	0.2714	0.47612	0.47612	0.503236	unchanged	11.778	12.881	12.846	12.454	11.59	12.418	12.925	13.259	12.488	11.816
Meta_378	3-Ureidopropionate	Nucleotide	Pyrimidine Metabolism, Uracil containing	HMDB0000026	0.0686	0.592078	0.592078	0.380038	unchanged	12.218	12.811	12.642	12.616	12.592	12.677	12.882	12.691	12.463	12.509
Meta_38	Adenine	Nucleotide	Purine Metabolism, Adenine containing	HMDB0000034	0.079	0.680898	0.680898	0.354256	unchanged	20.311	20.984	20.782	20.677	20.443	20.444	20.614	20.823	21.218	20.493
Meta_383	Octanoic Acid (C8:0)	Lipid	Medium Chain Fatty Acid	HMDB0000482	-0.2568	0.435826	0.435826	0.550714	unchanged	14.602	15.819	15.678	15.628	15.71	14.864	15.449	15.786	14.587	15.467
Meta_384	Alpha-Ketoglutaramate	Amino Acid	Alanine, Aspartate and Glutamate Metabolism	HMDB0001552	-0.2998	0.53201	0.53201	0.442843	unchanged	8.365	10.559	10.759	9.577	9.94	9.185	9.688	9.864	9.693	9.271
Meta_385	Oxoglutaric Acid	Carbohydrate	Citrate cycle (TCA cycle)	HMDB0000208	-0.28	0.205904	0.205904	0.911707	unchanged	12.995	13.84	13.862	13.422	13.992	13.45	13.199	13.276	13.354	13.432
Meta_387	Tartaric Acid	Carbohydrate	Glyoxylate and dicarboxylate metabolism	HMDB0000956	1.2852	0.199422	0.199422	0.895217	unchanged	9.898	10.445	7.22	10.636	10.746	12.041	12.539	9.952	11.646	9.193
Meta_388	Cysteine sulfinic Acid	Amino Acid	Methionine, Cysteine, SAM and Taurine Metabolism	HMDB0000996	-0.4312	0.0515755	0.0515755	1.28219	unchanged	12.811	12.988	13.469	12.781	13.387	12.944	12.356	12.91	12.638	12.432
Meta_389	L-Histidine	Amino Acid	Histidine Metabolism	HMDB0000177	-0.176	0.372104	0.372104	0.662068	unchanged	12.792	12.843	13.25	12.619	12.978	13.061	12.161	12.876	12.699	12.805
Meta_390	Nonanoic Acid (C9:0)	Lipid	Medium Chain Fatty Acid	HMDB0000847	0.164	0.281758	0.281758	0.775255	unchanged	17.058	17.302	17.417	17.188	17.141	17.055	17.562	17.714	17.154	17.441
Meta_393	3-Hydroxy-3-Methylglutaric Acid	Amino Acid	Leucine, Isoleucine and Valine Metabolism	HMDB0029169	-0.2432	0.53336	0.53336	0.497317	unchanged	12.386	12.516	12.33	11.98	12.77	13.289	11.874	12.149	12.271	11.183
Meta_395	7-Methylguanine	Nucleotide	Purine Metabolism, Guanine containing	HMDB0000897	-0.24	0.238281	0.238281	0.840664	unchanged	13.089	13.404	13.131	12.558	13.325	12.855	12.64	13.29	12.685	12.837
Meta_396	Quinolinate	Cofactors and Vitamins	Nicotinate and Nicotinamide Metabolism	HMDB0000232	0.4716	0.588397	0.588397	0.357603	unchanged	10.477	9.131	10.187	10.351	6.709	9.782	10.973	9.265	8.588	10.605
Meta_397	Phosphoenolpyruvate	Carbohydrate	Glycolysis, Gluconeogenesis, and Pyruvate Metabolism	HMDB0000263	-0.3534	0.271666	0.271666	0.773714	unchanged	15.256	15.775	14.405	15.326	14.841	15.356	14.204	14.656	14.913	14.707
Meta_398	Urate	Nucleotide	Purine Metabolism, (Hypo)Xanthine/Inosine containing	HMDB0000289	0.3648	0.334582	0.334582	0.629823	unchanged	15.762	14.65	14.915	15.108	14.624	15.547	15.988	15.383	14.305	15.66
Meta_399	3-Sulfo-L-Alanine	Amino Acid	Methionine, Cysteine, SAM and Taurine Metabolism	HMDB0002757	-0.458	0.416759	0.416759	0.593337	unchanged	8.413	8.499	8.869	10.012	10.634	9.716	9.343	8.372	8.448	8.258
Meta_4	Glycine	Amino Acid	Glycine, Serine and Threonine Metabolism	HMDB0000123	0.2652	0.189325	0.189325	0.8524	unchanged	17.239	17.162	16.754	16.931	16.667	17.512	17.449	17.283	16.691	17.144
Meta_402	Glycerol 3-Phosphate	Lipid	Glycerolipid and Phospholipid Metabolism	HMDB0000126	-0.0376	0.709549	0.709549	0.226465	unchanged	15.959	16.023	16.209	16.029	16.385	15.915	15.976	16.161	16.157	16.208
Meta_403	Decanoic Acid (C10:0)	Lipid	Medium Chain Fatty Acid	HMDB0000511	-0.0462	0.777947	0.777947	0.227872	unchanged	15.301	15.706	15.756	15.647	15.811	15.533	15.844	15.841	15.139	15.633
Meta_404	Decanoic Acid (C10:0)	Lipid	Medium Chain Fatty Acid	HMDB0000511	0.022	0.921506	0.921506	0.0778606	unchanged	12.748	13.055	13.201	13.069	12.583	12.626	13.298	13.355	13.05	12.437
Meta_405	Aconitic Acid	Carbohydrate	Citrate cycle (TCA cycle)	HMDB0000072	-0.1606	0.109842	0.109842	1.1091	unchanged	13.082	13.054	13.098	12.926	13.049	12.947	12.69	12.788	13.144	12.837
Meta_406	N-Acetyl-L-Aspartic Acid	Amino Acid	Alanine, Aspartate and Glutamate Metabolism	HMDB0000812	-0.2388	0.235256	0.235256	0.841301	unchanged	17.047	17.381	17.745	17.3	17.686	17.478	16.856	17.517	17.168	16.946
Meta_407	Ascorbic Acid	Cofactors and Vitamins	Ascorbate and Aldarate Metabolism	HMDB0000044	0.1104	0.86701	0.86701	0.170686	unchanged	7.907	8.786	7.393	6.798	7.103	7.119	7.219	6.931	9.803	7.467
Meta_41	N-Methylnicotinamide	Cofactors and Vitamins	Nicotinate and Nicotinamide Metabolism	HMDB0003152	0.0684	0.600634	0.600634	0.434313	unchanged	17.644	17.948	18.047	17.983	18.063	17.802	18.041	18.118	18.298	17.768
Meta_410	Undecylenic Acid (C11:1n1)	Lipid	Medium Chain Fatty Acid	HMDB0033724	-0.1648	0.694515	0.694515	0.354836	unchanged	8.564	7.203	8.995	7.711	7.295	8.217	8.226	7.65	7.308	7.543
Meta_411	Phosphoserine	Amino Acid	Glycine, Serine and Threonine Metabolism	HMDB0000272	-0.0354	0.875382	0.875382	0.162458	unchanged	12.947	12.969	13.387	12.689	12.935	12.839	13.271	13.125	12.273	13.242
Meta_412	L-Tyrosine-D4(Neg_NH4HCO3)	Unclassified	Unclassified		0.1248	0.278617	0.278617	0.754219	unchanged	15.048	15.108	15.424	14.906	14.993	15.049	15.32	15.375	15.146	15.213
Meta_413	3-Phosphoglyceric Acid	Carbohydrate	Glycolysis, Gluconeogenesis, and Pyruvate Metabolism	HMDB0000807	-0.1792	0.321644	0.321644	0.74473	unchanged	17.18	17.534	16.881	17.179	16.653	17.088	16.935	16.85	16.674	16.984
Meta_414	Undecanoic Acid (C11:0)	Lipid	Medium Chain Fatty Acid	HMDB0000947	0.2048	0.188544	0.188544	0.957002	unchanged	13.705	13.741	13.866	13.515	13.595	13.468	14.006	14.18	14.017	13.775
Meta_415	3-Hydroxydecanoate	Lipid	Fatty Acid, Monohydroxy	HMDB0002203	0.2338	0.311036	0.311036	0.701921	unchanged	10.552	10.517	9.58	10.336	10.424	10.911	10.647	10.389	10.326	10.305
Meta_416	N-Acetylmethionine	Amino Acid	Methionine, Cysteine, SAM and Taurine Metabolism	HMDB0011745	-0.343	0.429651	0.429651	0.580821	unchanged	9.77	11.052	10.125	10.599	11.058	10.586	9.9	10.503	9.047	10.853
Meta_417	Citric Acid	Carbohydrate	Citrate cycle (TCA cycle)	HMDB0000094	-0.343	0.0605703	0.0605703	1.23297	unchanged	15.041	14.984	15.185	14.962	15.613	14.955	14.781	14.53	14.701	15.103
Meta_42	Trigonelline (N'-Methylnicotinate)	Cofactors and Vitamins	Nicotinate and Nicotinamide Metabolism	HMDB0000875	-0.229	0.0864033	0.0864033	1.1182	unchanged	16.099	16.446	16.466	16.568	16.616	16.325	16.12	16.2	16.409	15.996
Meta_420	D-Gluconic Acid	Carbohydrate	Pentose phosphate pathway	HMDB0000625	0.0378	0.779755	0.779755	0.253788	unchanged	18.042	18.33	18.647	18.382	18.648	18.262	18.34	18.487	18.583	18.566
Meta_422	3-Methoxy-4-Hydroxymandelate	Xenobiotics	Natural Product/Food/Plant	HMDB0000291	0.0664	0.839528	0.839528	0.20496	unchanged	11.91	12.812	11.913	12.013	12.417	12.166	11.655	12.406	13.205	11.965
Meta_423	5-Dodecenoic Acid (C12:1n7)	Lipid	Medium Chain Fatty Acid	HMDB0000529	0.0424	0.811419	0.811419	0.135653	unchanged	12.218	12.712	12.188	12.337	12.488	12.826	12.705	12.226	12.102	12.296
Meta_424	Erythrose-4-Phosphate	Carbohydrate	Pentose phosphate pathway	HMDB0001321	-0.5842	0.204763	0.204763	0.86416	unchanged	10.215	11.083	10.957	9.576	9.826	9.221	9.402	9.368	9.891	10.854
Meta_425	Dodecanoic Acid (C12:0)	Lipid	Medium Chain Fatty Acid	HMDB0000638	0.186	0.220097	0.220097	0.859726	unchanged	17.063	17.334	17.321	17.065	17.012	17.147	17.66	17.206	17.11	17.602
Meta_426	Cysteine S-sulfate	Amino Acid	Methionine, Cysteine, SAM and Taurine Metabolism	HMDB0000731	-0.7852	0.242025	0.242025	0.768607	unchanged	7.913	8.318	9.422	9.55	9.59	7.159	6.794	9.009	9.317	8.588
Meta_427	2-Methylcitrate/Homocitrate	Carbohydrate	Citrate cycle (TCA cycle)	HMDB0003518	-0.2784	0.535949	0.535949	0.48667	unchanged	7.03	7.159	7.778	8.432	8.005	8.668	7.443	7.271	6.824	6.806
Meta_43	Urocanate	Amino Acid	Histidine Metabolism	HMDB0062562	0.0382	0.88017	0.88017	0.0552902	unchanged	14.768	15.357	15.44	15.069	14.818	15.854	15.221	14.785	14.723	15.06
Meta_430	1-Naphthalenesulfonate	Xenobiotics	Chemical	HMDB0243955	0.1756	0.79927	0.79927	0.121185	unchanged	8.896	8.656	11.146	8.214	8.215	10.507	9.138	8.984	8.139	9.237
Meta_434	3-Hydroxylaurate	Lipid	Fatty Acid, Monohydroxy	HMDB0000387	0.041	0.89629	0.89629	0.151844	unchanged	9.378	9.855	8.837	9.635	8.748	8.742	9.125	9.143	9.799	9.849
Meta_435	Cystathionine	Amino Acid	Methionine, Cysteine, SAM and Taurine Metabolism	HMDB0000099	-0.4612	0.0824761	0.0824761	1.18427	unchanged	12.771	12.762	13.175	12.492	13.017	12.518	11.877	12.971	12.493	12.052
Meta_436	Tetradecadienoate (14:2)	Lipid	Medium Chain Fatty Acid	HMDB0340799	0.1952	0.680625	0.680625	0.281361	unchanged	8.778	10.513	10.1	10.724	10.451	11.219	10.141	10.609	9.434	10.139
Meta_438	Methyl Dihydrojasmonate	Xenobiotics	Natural Product/Food/Plant	HMDB0031740	0.1982	0.53369	0.53369	0.396465	unchanged	10.019	9.788	10.805	10.141	10.757	11.007	10.507	10.924	9.758	10.305
Meta_439	Myristoleic Acid (C14:1n5)	Lipid	Long Chain Fatty Acid	HMDB0002000	0.0966	0.290126	0.290126	0.718743	unchanged	14.729	15.01	14.754	14.88	14.84	15.031	15.07	14.94	14.681	14.974
Meta_440	2'-Deoxyuridine	Nucleotide	Pyrimidine Metabolism, Uracil containing	HMDB0000012	0.0226	0.962711	0.962711	0.0103333	unchanged	8.606	9.006	7.513	7.289	8.363	8.954	7.746	8.601	7.089	8.5
Meta_441	Myristic Acid (C14:0)	Lipid	Long Chain Fatty Acid	HMDB0000806	0.114	0.130858	0.130858	1.03493	unchanged	19.588	19.673	19.81	19.667	19.61	19.642	19.973	19.788	19.724	19.791
Meta_442	D-Ribose 5-Phosphate	Carbohydrate	Pentose phosphate pathway	HMDB0001548	-0.1228	0.173917	0.173917	0.913812	unchanged	16.87	17.006	16.59	16.859	16.838	16.741	16.661	16.573	16.844	16.73
Meta_443	Cystine	Amino Acid	Methionine, Cysteine, SAM and Taurine Metabolism	HMDB0000192	0.7874	0.186556	0.186556	0.969878	unchanged	6.59	8.891	9.318	8.824	8.331	9.34	8.363	9.167	9.578	9.443
Meta_444	Pentadecenoic Acid (C15:1n5)	Lipid	Long Chain Fatty Acid	HMDB0302623	-0.0258	0.83906	0.83906	0.162286	unchanged	12.902	13.347	12.962	12.882	12.83	12.953	13.266	12.877	12.892	12.806
Meta_446	Pseudouridine	Nucleotide	Pyrimidine Metabolism, Uracil containing	HMDB0000767	0.018	0.933495	0.933495	0.019811	unchanged	13.542	13.555	13.907	13.173	13.159	13.609	13.263	14.034	13.354	13.166
Meta_447	Uridine	Nucleotide	Pyrimidine Metabolism, Uracil containing	HMDB0000296	-0.082	0.37124	0.37124	0.619859	unchanged	14.983	15.277	15	15.124	14.931	15.019	14.752	15.11	15.005	15.019
Meta_448	2-Hydroxymyristate	Lipid	Fatty Acid, Monohydroxy	HMDB0002261	0.2876	0.153328	0.153328	0.972516	unchanged	12.042	12.393	12.166	11.967	12.3	12.668	12.242	12.861	11.979	12.556
Meta_449	2-Hydroxymyristate	Lipid	Fatty Acid, Monohydroxy	HMDB0002261	0.1032	0.69757	0.69757	0.292162	unchanged	10.268	11.21	11.124	10.992	11.108	10.992	10.625	11.629	10.674	11.298
Meta_45	2-Naphthylamine	Xenobiotics	Natural Product/Food/Plant	HMDB0243964	-0.2208	0.0565287	0.0565287	1.2332	unchanged	14.601	14.905	14.889	14.532	14.711	14.577	14.271	14.502	14.655	14.529
Meta_451	Hexadecadienoate (16:2n6)	Lipid	Long Chain Fatty Acid	HMDB0000477	-0.1792	0.3869	0.3869	0.63515	unchanged	12.784	12.761	12.146	13.036	12.38	12.778	12.484	12.118	12.284	12.547
Meta_452	Palmitoleic Acid (C16:1)	Lipid	Long Chain Fatty Acid	HMDB0003229	0.1356	0.107625	0.107625	1.10623	unchanged	19.059	19.317	18.964	19.132	19.168	19.266	19.267	19.16	19.199	19.426
Meta_453	Palmitic Acid (C16:0)	Lipid	Long Chain Fatty Acid	HMDB0000220	0.0906	0.240595	0.240595	0.888864	unchanged	23.316	23.456	23.4	23.436	23.466	23.286	23.574	23.56	23.455	23.652
Meta_455	Glucose 6-Phosphate/Fructose 6-Phosphate	Carbohydrate	Glycolysis, Gluconeogenesis, and Pyruvate Metabolism	HMDB0001401	-0.2788	0.0813866	0.0813866	1.20331	unchanged	16.679	16.4	16.82	16.152	16.395	16.186	16.094	16.35	16.371	16.051
Meta_456	Glucose 6-Phosphate/Fructose 6-Phosphate	Carbohydrate	Glycolysis, Gluconeogenesis, and Pyruvate Metabolism	HMDB0001401	2.1734	0.181656	0.181656	0.927624	unchanged	7.738	9.17	8.694	6.666	1.975	9.882	8.529	10.156	9.702	6.841
Meta_459	1,3-Diphopshateglycerate	Unclassified	Unclassified		-0.9546	0.0752491	0.0752491	1.19032	unchanged	10.193	11.615	11.3	11.197	11.133	10.769	9.291	9.371	9.98	11.254
Meta_46	Stachydrine	Xenobiotics	Natural Product/Food/Plant	HMDB0004827	0.2934	0.0776546	0.0776546	1.1831	unchanged	15.85	16.222	16.352	16.338	16.434	16.276	16.772	16.771	16.378	16.466
Meta_460	Lauryl Sulfate	Xenobiotics	Natural Product/Food/Plant		0.177	0.0768594	0.0768594	1.1377	unchanged	19.915	20.036	20.248	20.089	19.987	20.247	20.374	20.362	20.02	20.157
Meta_461	Deoxyguanosine	Nucleotide	Purine Metabolism, Guanine containing	HMDB0000085	-0.0468	0.573981	0.573981	0.384545	unchanged	14.076	14.403	14.422	14.194	14.42	14.25	14.141	14.306	14.334	14.25
Meta_462	10Z-Heptadecenoic Acid (C17:1n7)	Lipid	Long Chain Fatty Acid	HMDB0060038	0.1036	0.410481	0.410481	0.649806	unchanged	17.323	17.668	17.132	17.482	17.509	17.335	17.499	17.407	17.627	17.764
Meta_463	10Z-Heptadecenoic Acid (C17:1n7)	Lipid	Long Chain Fatty Acid	HMDB0060038	0.1528	0.459262	0.459262	0.578949	unchanged	12.341	12.331	11.866	12.608	12.447	11.932	12.518	12.862	12.443	12.602
Meta_465	Heptadecanoic Acid (C17:0)	Lipid	Long Chain Fatty Acid	HMDB0002259	0.173	0.0776989	0.0776989	1.14777	unchanged	15.354	15.633	15.441	15.396	15.317	15.608	15.607	15.69	15.362	15.739
Meta_466	2-Hydroxypalmitate	Lipid	Fatty Acid, Monohydroxy	HMDB0031057	0.2106	0.1984	0.1984	0.958399	unchanged	13.16	13.934	13.655	13.691	13.789	13.819	13.65	13.991	13.981	13.841
Meta_467	2-Hydroxypalmitate	Lipid	Fatty Acid, Monohydroxy	HMDB0031057	0.1714	0.26725	0.26725	0.740096	unchanged	13.325	13.709	13.683	13.597	13.303	13.821	13.794	13.972	13.327	13.56
Meta_468	6-Phosphogluconic Acid	Carbohydrate	Pentose phosphate pathway	HMDB0001316	-0.1928	0.149704	0.149704	1.03384	unchanged	14.849	14.46	14.659	14.433	14.468	14.331	14.706	14.352	14.145	14.371
Meta_469	Alpha/Gamma-Linolenic Acid (C18:3n3 or n6)	Lipid	Long Chain Fatty Acid	HMDB0001388	0.2994	0.0870036	0.0870036	1.12725	unchanged	14.749	15.196	14.778	14.562	14.585	15.265	15.011	14.767	14.988	15.336
Meta_47	Acetylcholine	Lipid	Fatty Acid Metabolism (Acyl Choline)	HMDB0000895	-0.2044	0.501401	0.501401	0.541482	unchanged	13.321	13.222	13.138	12.267	13.165	13.589	12.447	13.016	12.535	12.504
Meta_470	Linoleic Acid (C18:2n6)	Lipid	Long Chain Fatty Acid	HMDB0000673	0.166	0.2743	0.2743	0.77835	unchanged	19.388	19.787	19.262	19.329	19.358	19.668	19.559	19.258	19.551	19.918
Meta_471	Oleic Acid (C18:1)	Lipid	Long Chain Fatty Acid	HMDB0000207	-0.0428	0.869635	0.869635	0.126504	unchanged	14.629	14.793	15.299	15.349	14.843	15.268	15.356	14.266	15.143	14.666
Meta_472	Oleic Acid (C18:1)	Lipid	Long Chain Fatty Acid	HMDB0000207	-0.026	0.781934	0.781934	0.188722	unchanged	21.962	22.252	21.857	22.023	22.061	22.033	21.975	21.881	21.902	22.234
Meta_473	Stearic Acid (C18:0)	Lipid	Long Chain Fatty Acid	HMDB0000827	-0.059	0.320618	0.320618	0.718569	unchanged	16.614	16.634	16.607	16.377	16.537	16.396	16.522	16.566	16.483	16.507
Meta_475	Sedoheptulose 7-Phosphate	Carbohydrate	Pentose phosphate pathway	HMDB0001068	0.7404	0.344696	0.344696	0.711168	unchanged	10.044	10.09	7.355	9.815	7.014	9.592	9.527	9.342	9.737	9.822
Meta_477	6-Gingerol	Xenobiotics	Natural Product/Food/Plant	HMDB0005783	0.1476	0.132082	0.132082	1.00461	unchanged	19.125	19.229	19.5	19.289	19.183	19.35	19.558	19.555	19.321	19.28
Meta_480	2-Hydroxyoleate	Lipid	Fatty Acid, Monohydroxy		0.1186	0.593339	0.593339	0.450528	unchanged	15.988	16.527	16.244	16.327	16.632	16.413	16.334	16.164	17.159	16.241
Meta_481	Ricinoleic Acid	Lipid	Fatty Acid, Monohydroxy	HMDB0034297	0.1142	0.414257	0.414257	0.56633	unchanged	15.266	15.762	15.879	15.512	15.354	15.776	15.752	15.64	15.463	15.713
Meta_482	2-Hydroxyoleate	Lipid	Fatty Acid, Monohydroxy		0.2378	0.436556	0.436556	0.571369	unchanged	13.037	13.73	14.003	14.369	13.338	13.966	13.856	14.41	14.055	13.379
Meta_483	Perfluorobutane Sulfonic Acid	Xenobiotics	Chemical	HMDB0246220	-0.3874	0.494817	0.494817	0.464709	unchanged	8.89	10.094	10.334	10.114	9.579	9.278	7.7	9.883	9.766	10.447
Meta_484	Perfluorobutane Sulfonic Acid	Xenobiotics	Chemical	HMDB0246220	0.1588	0.311842	0.311842	0.726303	unchanged	16.535	16.855	16.99	16.7	16.503	16.516	17.104	17.136	16.813	16.808
Meta_485	2-Hydroxystearate	Lipid	Fatty Acid, Monohydroxy	HMDB0062549	0.112	0.285118	0.285118	0.753802	unchanged	13.134	13.436	13.259	13.424	13.055	13.273	13.578	13.437	13.244	13.336
Meta_486	2-Hydroxystearate	Lipid	Fatty Acid, Monohydroxy	HMDB0062549	0.1018	0.501916	0.501916	0.474184	unchanged	13.261	13.696	13.872	13.657	13.577	13.567	14.066	13.78	13.453	13.706
Meta_487	Eicosapentaenoic Acid (C20:5n3 EPA)	Lipid	Long Chain Fatty Acid	HMDB0001999	-0.0852	0.506522	0.506522	0.505032	unchanged	14.568	14.969	14.507	14.648	14.502	14.891	14.447	14.428	14.459	14.543
Meta_49	L-Glutamine	Amino Acid	Alanine, Aspartate and Glutamate Metabolism	HMDB0000641	0.0172	0.909495	0.909495	0.0489111	unchanged	17.522	17.552	17.558	17.591	17.455	17.545	17.527	18.052	17.183	17.457
Meta_490	16alpha-Hydroxydehydroepiandrosterone	Lipid	Androgenic Steroids	HMDB0000352	0.1764	0.157937	0.157937	0.997268	unchanged	11.608	11.888	12.193	11.777	11.745	11.947	12.146	12.066	12.045	11.889
Meta_493	Eicosatrienoic Acid (C20:3n3)	Lipid	Long Chain Fatty Acid	HMDB0002925	0.072	0.557149	0.557149	0.438751	unchanged	16.707	17.183	16.689	16.972	16.866	16.996	16.908	16.865	16.79	17.218
Meta_494	dCMP	Nucleotide	Pyrimidine Metabolism, Cytidine containing	HMDB0001202	-0.3534	0.183944	0.183944	0.934092	unchanged	11.352	11.675	11.35	11.665	11.426	11.319	10.38	11.444	11.593	10.965
Meta_495	Eicosadienoic Acid (C20:2n6)	Lipid	Long Chain Fatty Acid	HMDB0005060	-0.533	0.237566	0.237566	0.817575	unchanged	10.096	10.937	9.4	10.774	10.334	9.329	10.593	9.562	8.966	10.426
Meta_496	Eicosadienoic Acid (C20:2n6)	Lipid	Long Chain Fatty Acid	HMDB0005060	-0.2248	0.065986	0.065986	1.1919	unchanged	17.017	17.296	16.811	17.075	17.193	16.852	16.841	16.695	16.793	17.087
Meta_497	N-Acetylneuraminic Acid	Carbohydrate	Amino sugar and Nucleotide sugar Metabolism	HMDB0000230	-0.3796	0.0743392	0.0743392	1.17153	unchanged	14.072	14.702	14.721	14.459	14.926	14.325	13.779	14.34	14.168	14.37
Meta_498	D-Ribulose 1,5-Bisphosphate	Carbohydrate	Pentose phosphate pathway	HMDB0304322	0.136	0.0607463	0.0607463	1.25027	unchanged	14.319	14.365	14.575	14.294	14.384	14.414	14.574	14.549	14.613	14.467
Meta_499	Eicosenoic Acid (C20:1)	Lipid	Long Chain Fatty Acid	HMDB0062436	-0.0004	0.998866	0.998866	0.023791	unchanged	10.871	10.938	10.003	9.603	10.315	10.637	10.177	10.213	10.354	10.347
Meta_5	Dimethyl Sulfoxide	Xenobiotics	Chemical	HMDB0002151	0.3	0.109367	0.109367	1.07167	unchanged	16.324	16.077	16.261	16.113	15.64	16.222	16.629	16.424	16.613	16.027
Meta_50	L-Lysine	Amino Acid	Lysine Metabolism	HMDB0000182	0.054	0.58058	0.58058	0.346559	unchanged	19.224	19.199	19.292	19.063	19.001	19.192	19.324	19.424	18.987	19.122
Meta_501	Arachidate (C20:0)	Lipid	Long Chain Fatty Acid	HMDB0002212	-0.227	0.331983	0.331983	0.637396	unchanged	11.733	12.388	11.549	12.204	11.734	11.617	11.657	11.218	12.148	11.833
Meta_502	Arachidate (C20:0)	Lipid	Long Chain Fatty Acid	HMDB0002212	0.1518	0.225772	0.225772	0.926659	unchanged	16.65	16.816	16.672	16.645	16.749	16.662	17.028	16.552	17.009	17.04
Meta_505	dTMP	Nucleotide	Pyrimidine Metabolism, Thymine containing	HMDB0001227	0.0408	0.798809	0.798809	0.201592	unchanged	11.68	11.592	12.289	11.731	11.959	11.864	11.562	11.973	12.094	11.962
Meta_506	CMP	Nucleotide	Pyrimidine Metabolism, Cytidine containing	HMDB0000095	-0.056	0.655838	0.655838	0.345033	unchanged	14.731	14.722	15.158	14.541	14.93	14.635	14.844	14.94	14.684	14.699
Meta_507	UMP	Nucleotide	Pyrimidine Metabolism, Uracil containing	HMDB0000288	-0.1138	0.394467	0.394467	0.642793	unchanged	16.008	16.119	16.518	15.88	16.307	15.991	16.133	16.21	15.942	15.987
Meta_508	Docosahexaenoic Acid (C22:6n3 DHA)	Lipid	Long Chain Fatty Acid	HMDB0002183	0.137	0.296866	0.296866	0.758297	unchanged	17.273	17.662	17.127	17.395	17.46	17.533	17.48	17.335	17.426	17.828
Meta_509	Docosapentaenoic Acid (C22:5n6 DPA)	Lipid	Long Chain Fatty Acid	HMDB0006528	0.1972	0.310356	0.310356	0.748433	unchanged	11.407	11.718	10.958	11.325	11.596	11.519	11.283	11.574	11.553	12.061
Meta_51	L-Glutamic Acid	Amino Acid	Alanine, Aspartate and Glutamate Metabolism	HMDB0000148	0.1086	0.125353	0.125353	1.06455	unchanged	20.718	20.747	20.866	20.808	20.824	20.802	21.005	21.059	20.801	20.839
Meta_510	Docosapentaenoic Acid (C22:5n6 DPA)	Lipid	Long Chain Fatty Acid	HMDB0006528	-0.0364	0.785634	0.785634	0.161521	unchanged	17.298	17.773	17.224	17.5	17.596	17.38	17.472	17.223	17.406	17.728
Meta_511	Adrenic Acid (C22:4n6)	Lipid	Long Chain Fatty Acid	HMDB0002226	0.1446	0.299625	0.299625	0.734906	unchanged	17.141	17.669	17.371	17.649	17.407	17.837	17.434	17.46	17.465	17.764
Meta_512	Adrenic Acid (C22:4n6)	Lipid	Long Chain Fatty Acid	HMDB0002226	-0.2986	0.471045	0.471045	0.515908	unchanged	16.872	15.927	15.487	16.376	15.677	15.068	15.581	16.879	15.472	15.846
Meta_514	13,16,19-Docosatrienoic Acid (C22:3n3)	Lipid	Long Chain Fatty Acid	HMDB0002823	0.2456	0.102445	0.102445	1.10174	unchanged	12.699	13.21	12.889	12.948	12.849	13.072	13.396	13.019	12.915	13.421
Meta_515	13,16,19-Docosatrienoic Acid (C22:3n3)	Lipid	Long Chain Fatty Acid	HMDB0002823	-0.109	0.284	0.284	0.756788	unchanged	15.326	15.621	15.241	15.312	15.484	15.393	15.229	15.172	15.156	15.489
Meta_518	Canrenone	Xenobiotics	Drug	HMDB0003033	0.3814	0.257339	0.257339	0.772215	unchanged	11.143	11.042	12.013	10.563	11.131	11.97	10.86	11.876	11.765	11.328
Meta_519	Canrenone	Xenobiotics	Drug	HMDB0003033	0.24	0.111913	0.111913	1.04124	unchanged	17.231	17.308	17.79	17.345	17.386	17.69	17.904	17.755	17.546	17.365
Meta_52	Cinnamic Acid	Amino Acid	Phenylalanine Metabolism	HMDB0000567	-0.065	0.664383	0.664383	0.338576	unchanged	14.012	14.456	14.631	14.062	14.3	14.256	14.104	14.49	14	14.286
Meta_521	Sucrose	Carbohydrate	Polysaccharides and Oligosaccharides	HMDB0000258	0.7462	0.118556	0.118556	1.02645	unchanged	11.726	10.511	10.206	9.691	10.64	11.71	11.12	11.957	11.258	10.46
Meta_522	AMP	Nucleotide	Purine Metabolism, Adenine containing	HMDB0000045	-0.2876	0.239507	0.239507	0.838497	unchanged	17.414	17.593	18.321	17.452	18.227	17.411	17.398	17.888	17.552	17.32
Meta_524	2-Hydroxybehenate	Lipid	Fatty Acid, Monohydroxy		0.0434	0.794545	0.794545	0.207002	unchanged	12.896	13.461	12.623	12.767	12.904	13.068	12.933	12.72	13.01	13.137
Meta_525	GMP	Nucleotide	Purine Metabolism, Guanine containing	HMDB0001397	0.339	0.42425	0.42425	0.513777	unchanged	12.953	12.321	12.323	12.72	11.372	13.242	13.197	13.038	12.037	11.87
Meta_526	GMP	Nucleotide	Purine Metabolism, Guanine containing	HMDB0001397	-0.3792	0.0775783	0.0775783	1.24051	unchanged	14.782	14.901	15.478	14.62	15.29	14.637	14.641	14.871	14.431	14.595
Meta_527	LPA 14:0_sn1	Lipid	Glycerophospholipid (lysophosphatidic acid)	HMDB0114765	-0.0624	0.708413	0.708413	0.261451	unchanged	13.804	13.449	12.958	13.418	13.4	13.368	13.324	13.027	13.472	13.526
Meta_528	2-Hydroxynervonate	Lipid	Fatty Acid, Monohydroxy		-0.5662	0.145315	0.145315	1.06353	unchanged	11.395	10.585	10.611	10.495	10.885	11.192	9.671	10.602	10.053	9.622
Meta_529	dCDP	Nucleotide	Pyrimidine Metabolism, Cytidine containing	HMDB0001245	-0.2488	0.481216	0.481216	0.521926	unchanged	9.631	9.996	10.319	10.245	9.231	10.433	8.799	9.458	9.885	9.603
Meta_53	L-Methionine	Amino Acid	Methionine, Cysteine, SAM and Taurine Metabolism	HMDB0000696	-0.1466	0.131708	0.131708	1.06359	unchanged	19.286	19.4	19.59	19.17	19.351	19.31	19.103	19.363	19.149	19.139
Meta_530	dCDP	Nucleotide	Pyrimidine Metabolism, Cytidine containing	HMDB0001245	0.3826	0.336477	0.336477	0.718281	unchanged	10.639	11.097	12.4	10.525	11.673	11.531	11.5	11.759	11.809	11.648
Meta_531	5-Phosphoribosyl-1-Pyrophosphate	Nucleotide	Purine and Pyrimidine Metabolism	HMDB0000280	-0.7654	0.371993	0.371993	0.639976	unchanged	10.389	10.163	10.401	8.843	10.986	10.291	7.931	7.469	10.236	11.028
Meta_532	LPA 15:0_sn2	Lipid	Glycerophospholipid (lysophosphatidic acid)		0.4398	0.581429	0.581429	0.429883	unchanged	10.757	10.593	7.664	9.645	11.001	10.529	10.15	8.746	11.148	11.286
Meta_533	LPA 15:0_sn1	Lipid	Glycerophospholipid (lysophosphatidic acid)		-0.6564	0.210696	0.210696	0.823911	unchanged	9.492	9.514	7.808	9.645	9.396	7.784	8.245	8.072	8.758	9.714
Meta_534	dTDP	Nucleotide	Pyrimidine Metabolism, Thymine containing	HMDB0001274	-0.058	0.866232	0.866232	0.117449	unchanged	10.793	12.464	11.283	10.961	10.791	10.968	11.457	11.273	11.072	11.232
Meta_535	dTDP	Nucleotide	Pyrimidine Metabolism, Thymine containing	HMDB0001274	0.0548	0.622455	0.622455	0.396192	unchanged	12.919	13.172	13.239	12.999	13.391	12.952	13.25	13.297	13.186	13.309
Meta_536	CDP	Nucleotide	Pyrimidine Metabolism, Cytidine containing	HMDB0001546	-0.101	0.227829	0.227829	0.859067	unchanged	15.411	15.54	15.753	15.437	15.618	15.495	15.343	15.595	15.441	15.38
Meta_537	UDP	Nucleotide	Pyrimidine Metabolism, Uracil containing	HMDB0000295	-0.2542	0.0504329	0.0504329	1.30436	unchanged	16.277	16.58	16.752	16.497	16.793	16.279	16.243	16.443	16.408	16.255
Meta_538	LPA 16:1_sn2	Lipid	Glycerophospholipid (lysophosphatidic acid)		0.109	0.62297	0.62297	0.400604	unchanged	15.074	14.859	14.195	15.11	15.111	14.689	15.152	14.701	15.082	15.27
Meta_539	LPA 16:1_sn2	Lipid	Glycerophospholipid (lysophosphatidic acid)		0.1976	0.309144	0.309144	0.762463	unchanged	15.719	15.517	14.76	15.262	15.377	15.438	15.422	15.363	15.689	15.711
Meta_54	Guanine	Nucleotide	Purine Metabolism, Guanine containing	HMDB0000132	-0.1196	0.559029	0.559029	0.390708	unchanged	18.486	18.872	18.694	18.594	18.603	18.409	18.101	18.875	19.026	18.24
Meta_540	LPA 16:0_sn1	Lipid	Glycerophospholipid (lysophosphatidic acid)	HMDB0007853	0.0266	0.798396	0.798396	0.217183	unchanged	16.486	16.426	16.05	16.277	16.365	16.342	16.142	16.281	16.454	16.518
Meta_541	LPA 16:0_sn2	Lipid	Glycerophospholipid (lysophosphatidic acid)	HMDB0007849	0.1442	0.539142	0.539142	0.48617	unchanged	17.325	17.05	16.23	17.102	17.104	16.855	17.215	16.792	17.334	17.336
Meta_542	Perfluorooctanoic Acid (PFOA)	Xenobiotics	Chemical		0.2322	0.616087	0.616087	0.310233	unchanged	8.865	7.554	7.889	9.091	7.538	9.068	8.985	8.591	7.579	7.875
Meta_543	LPA 17:0_(1)	Lipid	Glycerophospholipid (lysophosphatidic acid)		0.1246	0.835871	0.835871	0.188188	unchanged	7.042	9.681	7.545	7.341	7.744	8.146	7.515	7.73	9.26	7.325
Meta_544	ADP	Nucleotide	Purine Metabolism, Adenine containing	HMDB0001341	-0.34	0.0784056	0.0784056	1.19091	unchanged	17.611	17.953	18.259	17.882	18.429	17.609	17.52	17.85	17.825	17.63
Meta_545	dGDP	Nucleotide	Purine Metabolism, Guanine containing	HMDB0000960	-0.287	0.580777	0.580777	0.36237	unchanged	9.141	9.631	9.941	9.744	10.386	8.07	9.725	10.727	9.872	9.014
Meta_546	LPA 18:2_sn2	Lipid	Glycerophospholipid (lysophosphatidic acid)	HMDB0007856	0.2266	0.564743	0.564743	0.461049	unchanged	12.73	12.64	11.038	12.669	12.917	12.385	12.77	12.25	12.747	12.975
Meta_547	LPA 18:2_sn2	Lipid	Glycerophospholipid (lysophosphatidic acid)	HMDB0007856	0.0786	0.738182	0.738182	0.287673	unchanged	16.302	16.116	15.288	16.21	16.318	15.902	16.185	15.816	16.296	16.428
Meta_548	LPA 18:2_sn1	Lipid	Glycerophospholipid (lysophosphatidic acid)	HMDB0007856	0.152	0.509843	0.509843	0.50405	unchanged	15.619	15.337	14.574	15.147	15.345	15.411	15.142	14.97	15.691	15.568
Meta_549	LPA 18:1_sn2	Lipid	Glycerophospholipid (lysophosphatidic acid)	HMDB0007855	0.0466	0.854521	0.854521	0.180334	unchanged	18.906	18.573	17.732	18.694	18.84	18.374	18.58	18.302	18.942	18.78
Meta_55	Xanthine	Nucleotide	Purine Metabolism, (Hypo)Xanthine/Inosine containing	HMDB0000292	0.2004	0.260941	0.260941	0.794283	unchanged	17.046	17.684	17.731	17.661	17.483	17.653	17.827	17.647	17.418	18.062
Meta_550	LPA 18:1_sn1	Lipid	Glycerophospholipid (lysophosphatidic acid)	HMDB0007855	0.0556	0.744726	0.744726	0.277216	unchanged	17.519	17.34	16.785	17.219	17.357	17.221	17.117	17.048	17.546	17.566
Meta_551	LPA 18:1_sn2	Lipid	Glycerophospholipid (lysophosphatidic acid)	HMDB0007855	0.12	0.540974	0.540974	0.482728	unchanged	14.986	14.696	14.024	14.767	14.85	14.647	14.795	14.575	14.923	14.983
Meta_552	LPA 18:0_sn1	Lipid	Glycerophospholipid (lysophosphatidic acid)	HMDB0007854	-0.099	0.340166	0.340166	0.705803	unchanged	14.462	14.541	14.126	14.23	14.285	14.326	14.15	14.269	14.036	14.368
Meta_555	LPA 19:1_sn1	Lipid	Glycerophospholipid (lysophosphatidic acid)		-0.3022	0.492692	0.492692	0.465283	unchanged	8.644	9.239	7.757	8.786	7.316	7.77	7.859	7.964	8.918	7.72
Meta_556	LPA 19:1_sn2	Lipid	Glycerophospholipid (lysophosphatidic acid)		0.6058	0.257433	0.257433	0.834771	unchanged	7.156	9.452	7.751	7.362	8.748	9.053	8.582	7.964	8.852	9.047
Meta_557	LPA 20:4_sn1	Lipid	Glycerophospholipid (lysophosphatidic acid)	HMDB0114742	0.0932	0.637235	0.637235	0.39466	unchanged	15.268	14.944	14.333	15.135	15.117	14.798	15.007	14.984	15.347	15.127
Meta_558	LPA 20:4_sn2	Lipid	Glycerophospholipid (lysophosphatidic acid)	HMDB0114742	0.4192	0.114636	0.114636	1.09537	unchanged	15.229	14.974	14.121	14.832	14.945	15.333	14.954	14.86	15.597	15.453
Meta_559	LPA 20:4_sn2	Lipid	Glycerophospholipid (lysophosphatidic acid)	HMDB0114742	0.2804	0.283566	0.283566	0.806914	unchanged	15.473	15.37	14.481	15.368	15.682	15.254	15.669	15.29	15.678	15.885
Meta_56	Methionine-D3	Unclassified	Unclassified		0.178	0.13679	0.13679	0.994325	unchanged	20.2	20.2	20.534	20.083	20.152	20.235	20.549	20.622	20.305	20.348
Meta_560	LPA 20:2_sn2	Lipid	Glycerophospholipid (lysophosphatidic acid)	HMDB0114758	0.0112	0.959398	0.959398	0.0807856	unchanged	15.329	15.215	14.326	15.021	15.16	14.864	14.84	14.798	15.299	15.306
Meta_561	LPA 20:2_sn2	Lipid	Glycerophospholipid (lysophosphatidic acid)	HMDB0114758	0.085	0.737535	0.737535	0.290462	unchanged	16.332	16.05	15.166	16.144	16.252	15.861	16.082	15.759	16.392	16.275
Meta_563	LPA 20:1_sn1	Lipid	Glycerophospholipid (lysophosphatidic acid)		-0.6236	0.342891	0.342891	0.638398	unchanged	10.77	11.739	11.768	11.619	11.875	10.287	9.113	11.167	12.185	11.901
Meta_564	LPA 22:6	Lipid	Glycerophospholipid (lysophosphatidic acid)	HMDB0114755	0.0454	0.937502	0.937502	0.0873852	unchanged	10.338	10.257	8.92	10.629	9.721	10.388	9.607	8.378	10.836	10.883
Meta_567	LPG 16:0	Lipid	Glycerophospholipid (lysophosphatidylglycerol)	HMDB0240601	0.906	0.0695341	0.0695341	1.1919	unchanged	9.027	8.474	8.25	7.792	9.496	10.064	8.836	8.772	9.579	10.318
Meta_568	LPG 16:0	Lipid	Glycerophospholipid (lysophosphatidylglycerol)	HMDB0240601	0.4764	0.0873562	0.0873562	1.17512	unchanged	17.962	17.586	16.87	17.741	17.764	17.776	18.253	17.607	18.35	18.319
Meta_57	N-Acetylproline	Amino Acid	Urea cycle; Arginine and Proline Metabolism	HMDB0094701	0.2804	0.0999783	0.0999783	1.15124	unchanged	13.9	13.899	13.824	13.788	14.263	14.154	14.295	13.948	14.643	14.036
Meta_571	LPS 16:0	Lipid	Glycerophospholipid (lysophosphatidylserine)	HMDB0240605	0.405	0.0901452	0.0901452	1.17383	unchanged	16.131	16.079	15.445	16.234	16.36	16.052	16.699	16.216	16.561	16.746
Meta_572	ATP	Nucleotide	Purine Metabolism, Adenine containing	HMDB0000538	-0.2786	0.130161	0.130161	0.990115	unchanged	16.824	17.207	17.424	17.18	17.553	16.927	16.618	17.074	17.275	16.901
Meta_573	LPG 18:2	Lipid	Glycerophospholipid (lysophosphatidylglycerol)	HMDB0240600	0.3166	0.353736	0.353736	0.709554	unchanged	11.26	11.277	10.418	11.678	12.053	11.346	12.073	11.205	11.835	11.81
Meta_574	LPG 18:1	Lipid	Glycerophospholipid (lysophosphatidylglycerol)	HMDB0240602	0.3126	0.137297	0.137297	1.05461	unchanged	16.275	16.16	15.575	16.273	16.411	16.213	16.666	16.115	16.634	16.629
Meta_576	Myo-Inositol-4-Phosphate	Lipid	Inositol Metabolism	HMDB0001313	0.1662	0.200079	0.200079	0.940057	unchanged	12.381	12.427	12.669	12.45	12.832	12.468	12.591	12.775	12.915	12.841
Meta_578	LPS 18:1	Lipid	Glycerophospholipid (lysophosphatidylserine)	HMDB0240603	-0.018	0.930919	0.930919	0.0213574	unchanged	17.185	16.969	16.32	16.962	17.29	16.682	17.058	16.648	17.114	17.134
Meta_579	LPS 18:1	Lipid	Glycerophospholipid (lysophosphatidylserine)	HMDB0240603	0.1758	0.252138	0.252138	0.843549	unchanged	16.84	16.712	16.168	16.721	16.591	16.744	16.62	16.611	16.97	16.966
Meta_58	Homostachydrine	Xenobiotics	Natural Product/Food/Plant	HMDB0004827	0.2524	0.0736342	0.0736342	1.19413	unchanged	13.823	13.83	14.337	13.919	13.906	14.075	14.071	14.464	14.307	14.16
Meta_580	LPS 18:0	Lipid	Glycerophospholipid (lysophosphatidylserine)	HMDB0240606	0.0706	0.811261	0.811261	0.229699	unchanged	12.37	11.94	11.378	12.689	12.643	12.044	12.232	12.027	12.809	12.261
Meta_581	LPS 18:0	Lipid	Glycerophospholipid (lysophosphatidylserine)	HMDB0240606	-0.334	0.164306	0.164306	0.948523	unchanged	13.281	13.291	12.632	13.105	13.047	12.91	12.042	12.991	12.981	12.762
Meta_583	LPG 20:4	Lipid	Glycerophospholipid (lysophosphatidylglycerol)		0.6796	0.0769939	0.0769939	1.20165	unchanged	10.906	10.793	9.638	10.626	11.061	11.078	11.384	10.571	11.515	11.874
Meta_584	LPG 20:4	Lipid	Glycerophospholipid (lysophosphatidylglycerol)		0.612	0.062813	0.062813	1.22913	unchanged	11.54	10.624	10.52	11.007	11.606	12.007	11.296	11.274	11.747	12.033
Meta_585	LPS 20:4	Lipid	Glycerophospholipid (lysophosphatidylserine)		-0.0756	0.656327	0.656327	0.280528	unchanged	13.856	13.817	13.276	13.676	14.009	13.478	13.807	13.323	13.858	13.79
Meta_586	LPS 20:4	Lipid	Glycerophospholipid (lysophosphatidylserine)		0.3062	0.211511	0.211511	0.911456	unchanged	15.12	14.964	14.13	14.527	14.78	14.79	14.698	14.951	15.503	15.11
Meta_587	LPS 20:3	Lipid	Glycerophospholipid (lysophosphatidylserine)		0.4572	0.17825	0.17825	0.928695	unchanged	13.826	13.761	12.537	13.045	13.621	14.368	13.723	13.274	14.021	13.69
Meta_588	LPG 22:6	Lipid	Glycerophospholipid (lysophosphatidylglycerol)		0.278	0.448628	0.448628	0.587718	unchanged	9.876	10.944	9.214	10.415	10.345	10.376	10.69	9.728	10.683	10.707
Meta_589	ADP-Ribose	Nucleotide	Purine Metabolism, Adenine containing	HMDB0001178	0.0836	0.733554	0.733554	0.182272	unchanged	13.056	12.844	12.592	12.644	11.988	13.054	12.843	12.787	12.127	12.731
Meta_59	1,5-Naphthalenediamine	Xenobiotics	Chemical	HMDB0244231	-0.1612	0.281791	0.281791	0.802303	unchanged	13.948	14.073	14.093	13.522	13.703	13.879	13.501	13.93	13.615	13.608
Meta_590	UDP-Glucose	Carbohydrate	Amino sugar and Nucleotide sugar Metabolism	HMDB0000286	-0.1964	0.148978	0.148978	0.964669	unchanged	15.095	15.399	15.575	15.194	15.555	15.093	14.996	15.362	15.337	15.048
Meta_591	LPS 22:6	Lipid	Glycerophospholipid (lysophosphatidylserine)		0.106	0.583856	0.583856	0.436219	unchanged	16.494	16.422	15.777	16.101	16.689	16.301	16.427	16.12	16.608	16.557
Meta_592	LPI 16:0	Lipid	Glycerophospholipid (lysophosphatidylinositiol)	HMDB0061695	0.2246	0.302362	0.302362	0.77697	unchanged	14.02	13.774	13.023	13.799	13.859	13.665	13.954	13.72	14.07	14.189
Meta_595	ADP-Glucose	Nucleotide	Purine Metabolism, Adenine containing	HMDB0006557	-1.112	0.13842	0.13842	0.985245	unchanged	8.229	9.861	10.474	9.515	11.369	9.343	8.409	7.37	9.858	8.908
Meta_596	LPI 18:2	Lipid	Glycerophospholipid (lysophosphatidylinositiol)	HMDB0240597	0.0758	0.736968	0.736968	0.286569	unchanged	13.99	13.859	13.4	14.268	14.406	13.669	14.447	13.948	14.063	14.175
Meta_597	LPI 18:1	Lipid	Glycerophospholipid (lysophosphatidylinositiol)	HMDB0061693	0.015	0.977945	0.977945	0.0211869	unchanged	9.206	9.729	8.88	8.066	10.251	9.763	9.853	7.913	9.747	8.931
Meta_598	LPI 18:1	Lipid	Glycerophospholipid (lysophosphatidylinositiol)	HMDB0061693	-0.0552	0.775687	0.775687	0.164717	unchanged	15.95	15.756	15.164	15.868	16.066	15.47	15.825	15.461	15.861	15.911
Meta_599	LPI 18:1	Lipid	Glycerophospholipid (lysophosphatidylinositiol)	HMDB0061693	-0.1012	0.378892	0.378892	0.605865	unchanged	15.691	15.568	15.189	15.365	15.413	15.329	15.135	15.294	15.509	15.453
Meta_600	LPI 18:0	Lipid	Glycerophospholipid (lysophosphatidylinositiol)	HMDB0240261	0.2518	0.72741	0.72741	0.308706	unchanged	11.113	11.027	8.437	11.613	12.218	10.401	11.279	10.965	11.678	11.344
Meta_602	Guanosine 5'-Diphosphate-D-Mannose	Carbohydrate	Amino sugar and Nucleotide sugar Metabolism	HMDB0001163	-1.091	0.0793932	0.0793932	1.16416	unchanged	11.033	9.225	11.137	11.145	11.375	10.264	9.91	8.251	10.276	9.759
Meta_604	LPI 20:4	Lipid	Glycerophospholipid (lysophosphatidylinositiol)	HMDB0061690	0.0314	0.907883	0.907883	0.127242	unchanged	12.29	12.229	11.157	12.167	12.621	11.921	12.006	12.256	12.304	12.134
Meta_605	LPI 20:4	Lipid	Glycerophospholipid (lysophosphatidylinositiol)	HMDB0061690	-0.0366	0.889105	0.889105	0.0546154	unchanged	16.904	17.02	16.325	17.336	17.547	16.595	17.388	16.747	17.053	17.166
Meta_606	Flavin Adenine Dinucleotide	Cofactors and Vitamins	Vitamin B2 Metabolism	HMDB0001248	-0.0518	0.691149	0.691149	0.252578	unchanged	12.913	13.516	13.538	13.326	13.417	13.2	13.257	13.33	13.459	13.205
Meta_607	Acetyl-CoA	Lipid	Fatty Acid Metabolism (Acyl CoA)	HMDB0001206	-0.2022	0.304423	0.304423	0.717933	unchanged	11.366	11.513	10.862	11.606	11.188	11.294	11.336	10.855	11.307	10.732
Meta_62	L-Beta-homolysine	Amino Acid	Other Amino Acid Metabolism		0.158	0.361306	0.361306	0.630417	unchanged	13.806	13.229	13.888	13.42	13.757	13.661	14.147	13.536	13.731	13.815
Meta_64	N-Acetylthreonine	Amino Acid	Glycine, Serine and Threonine Metabolism	HMDB0062557	-0.3364	0.0962582	0.0962582	1.07872	unchanged	16.831	17.601	17.173	17.382	17.601	16.994	16.662	16.957	17.277	17.016
Meta_66	L-Allothreonine	Amino Acid	Other Amino Acid Metabolism	HMDB0004041	-0.0978	0.308086	0.308086	0.76635	unchanged	16.95	17.13	17.345	16.997	16.971	17.054	16.997	17.118	16.871	16.864
Meta_68	Carnitine-D3	Unclassified	Unclassified		0.194	0.214799	0.214799	0.834134	unchanged	16.244	16.165	16.408	16.113	15.907	16.185	16.726	16.528	16.091	16.277
Meta_7	2-Methylpyrrolidine	Xenobiotics	Natural Product/Food/Plant	HMDB0341433	-0.227	0.0799909	0.0799909	1.20167	unchanged	20.187	20.524	20.559	20.085	20.319	20.211	20	20.296	20.001	20.031
Meta_70	Hordenine	Xenobiotics	Natural Product/Food/Plant	HMDB0004366	-0.236	0.0631193	0.0631193	1.24404	unchanged	13.122	13.386	13.197	12.95	13.117	12.925	12.914	13.22	12.748	12.785
Meta_71	Pyridoxal	Cofactors and Vitamins	Vitamin B6 Metabolism	HMDB0001545	-0.0294	0.894674	0.894674	0.0815044	unchanged	14.122	14.554	15.166	14.474	14.8	14.605	14.576	14.657	14.959	14.172
Meta_72	Pyridoxamine	Cofactors and Vitamins	Vitamin B6 Metabolism	HMDB0001431	0.0468	0.574552	0.574552	0.352904	unchanged	15.763	15.722	15.76	15.759	15.529	15.81	15.779	15.95	15.566	15.662
Meta_73	Gly-Val	Peptide	Dipeptide	HMDB0028854	-0.2578	0.309253	0.309253	0.747665	unchanged	12.436	12.973	12.947	11.908	12.127	12.129	12.09	12.381	12.445	12.057
Meta_74	Theanine	Xenobiotics	Natural Product/Food/Plant	HMDB0034365	0.0786	0.602197	0.602197	0.342079	unchanged	13.69	14.045	14.209	13.922	13.922	14.113	14.248	13.964	13.618	14.238
Meta_76	N6,N6-Dimethyllysine	Amino Acid	Lysine Metabolism	HMDB0013287	0.6992	0.0506055	0.0506055	1.3171	unchanged	14.127	12.755	12.782	13.046	12.908	13.691	14.001	13.524	14.192	13.706
Meta_77	Guanidinosuccinic Acid	Amino Acid	Urea cycle; Arginine and Proline Metabolism	HMDB0003157	-0.2602	0.0610223	0.0610223	1.28015	unchanged	15.741	15.921	16.114	15.549	15.971	15.755	15.515	15.728	15.429	15.568
Meta_79	Alliin	Xenobiotics	Natural Product/Food/Plant	HMDB0033592	-0.056	0.758663	0.758663	0.297655	unchanged	13.882	13.844	14.206	13.967	13.768	14.184	13.969	14.199	13.404	13.631
Meta_80	Cysteinylglycine	Amino Acid	Glutathione Metabolism	HMDB0000078	0.3914	0.168873	0.168873	0.973278	unchanged	14.232	14.27	15.403	14.339	14.874	15.001	14.814	15.375	14.991	14.894
Meta_81	L-Tyrosine	Amino Acid	Tyrosine Metabolism	HMDB0000158	-0.217	0.0701872	0.0701872	1.22254	unchanged	19.879	19.996	20.254	19.756	20.006	19.896	19.596	19.878	19.792	19.644
Meta_82	Choline Phosphate	Lipid	Glycerolipid and Phospholipid Metabolism	HMDB0001565	-0.451	0.10855	0.10855	1.16093	unchanged	19.658	19.816	20.219	19.684	19.687	19.782	19.214	19.944	19.008	18.861
Meta_83	L-Tyrosine-D4	Unclassified	Unclassified		0.1834	0.128393	0.128393	1.02646	unchanged	19.622	19.607	19.994	19.558	19.526	19.666	19.968	20.014	19.834	19.742
Meta_84	Gly-Ile	Peptide	Dipeptide	HMDB0028844	0.1598	0.178821	0.178821	0.89516	unchanged	11.671	11.61	11.673	11.915	11.361	11.993	11.863	11.807	11.635	11.731
Meta_86	Ala-Val	Peptide	Dipeptide	HMDB0028700	-0.1314	0.466381	0.466381	0.574195	unchanged	14.128	13.624	13.795	13.747	13.357	13.55	13.813	13.655	13.171	13.805
Meta_87	Gly-Leu	Peptide	Dipeptide	HMDB0000759	-0.0956	0.509277	0.509277	0.533525	unchanged	14.262	14.203	13.833	13.795	13.671	14.113	13.805	13.875	13.695	13.798
Meta_88	N6,N6,N6-Trimethyllysine	Amino Acid	Lysine Metabolism	HMDB0001325	0.1268	0.260249	0.260249	0.822204	unchanged	15.119	15.583	15.562	15.565	15.572	15.587	15.553	15.786	15.508	15.601
Meta_9	L-Alanine	Amino Acid	Alanine, Aspartate and Glutamate Metabolism	HMDB0000161	-0.0156	0.936436	0.936436	0.103925	unchanged	18.08	18.039	18.473	18.076	18.561	18.374	18.302	18.666	17.769	18.04
Meta_90	Quinic Acid	Amino Acid	Shikimic acid pathway	HMDB0003072	-0.079	0.400124	0.400124	0.645104	unchanged	14.105	14.421	14.311	14.065	14.261	14.31	14.148	14.25	13.972	14.088
Meta_91	Ile-Ala	Peptide	Dipeptide	HMDB0028900	0.1384	0.494932	0.494932	0.450251	unchanged	13.653	13.144	13.258	12.788	12.928	13.192	13.686	13.095	13.029	13.461
Meta_92	Ala-Leu	Peptide	Dipeptide	HMDB0028691	-0.1098	0.479968	0.479968	0.542028	unchanged	13.818	13.635	13.472	13.652	13.255	13.366	13.649	13.47	13.079	13.719
Meta_93	Dimethylarginine (SDMA + ADMA)	Amino Acid	Urea cycle; Arginine and Proline Metabolism	HMDB0001539	-0.9998	0.0911727	0.0911727	1.27964	unchanged	12.798	13.139	13.159	12.871	12.956	12.791	13.104	11.908	10.573	11.548
Meta_95	L-Tryptophan	Amino Acid	Tryptophan Metabolism	HMDB0000929	-0.189	0.116659	0.116659	1.06108	unchanged	18.458	18.798	18.799	18.467	18.687	18.516	18.208	18.677	18.445	18.418
Meta_96	Ser-Val	Peptide	Dipeptide	HMDB0029052	-0.1982	0.423511	0.423511	0.613801	unchanged	12.998	12.922	12.312	12.513	12.447	12.356	13.026	12.445	11.837	12.537
Meta_97	Hydroxy-N6,N6,N6-Trimethyllysine	Amino Acid	Lysine Metabolism	HMDB0001422	-1.1648	0.0616177	0.0616177	1.26849	unchanged	10.844	10.185	11.468	10.342	11.539	10.082	8.888	10.072	8.548	10.964
Meta_98	Gly-Met	Peptide	Dipeptide	HMDB0028847	-0.089	0.492726	0.492726	0.531071	unchanged	11.829	11.957	11.895	11.83	11.583	11.826	12.061	11.43	11.629	11.703
Meta_99	1,3-Diphenylguanidine	Xenobiotics	Chemical		0.264	0.369304	0.369304	0.638953	unchanged	11.832	11.795	11.711	12.041	11.929	12.368	12.265	12.837	11.851	11.307
Meta_114	Ergothioneine	Xenobiotics	Natural Product/Food/Plant	HMDB0003045	0.4412	0.00458258	0.00458258	1.71822	up	17.685	17.715	17.836	17.878	17.76	18.002	18.356	18.371	18.004	18.347
Meta_130	5,6-Dihydrouridine	Nucleotide	Pyrimidine Metabolism, Uracil containing	HMDB0000497	0.3254	0.0239788	0.0239788	1.46052	up	13.474	13.349	13.389	13.371	13.245	13.692	13.738	14.001	13.407	13.617
Meta_131	Gamma-Glutamylvaline	Peptide	Gamma-glutamyl Amino Acid	HMDB0011172	0.3208	0.0393367	0.0393367	1.42563	up	15.795	16.208	16.433	16.206	16.34	16.415	16.462	16.643	16.552	16.514
Meta_133	Gamma-Glutamylthreonine	Peptide	Gamma-glutamyl Amino Acid	HMDB0029159	0.2964	0.0112599	0.0112599	1.58733	up	18.183	18.214	18.359	18.249	18.151	18.322	18.614	18.748	18.44	18.514
Meta_137	Daidzein	Xenobiotics	Natural Product/Food/Plant	HMDB0003312	0.8544	0.0217629	0.0217629	1.42003	up	10.258	10.651	10.294	11.274	10.211	11.27	11.319	11.936	10.66	11.775
Meta_139	Palmitamide	Lipid	Fatty Acid Metabolism (Fatty Amide)	HMDB0012273	0.7764	0.000910745	0.000910745	1.79551	up	15.95	16.341	16.025	16.166	15.837	16.618	16.655	17.073	17.172	16.683
Meta_149	Leu-Glu	Peptide	Dipeptide	HMDB0028928	0.5866	0.0130598	0.0130598	1.63783	up	12.398	12.478	12.279	12.306	12.349	12.555	13.324	13.091	12.68	13.093
Meta_158	Gamma-Glutamylglutamine	Peptide	Gamma-glutamyl Amino Acid	HMDB0011738	0.443	0.0128155	0.0128155	1.54546	up	17.078	17.156	17.397	17.129	17.036	17.291	17.804	17.858	17.39	17.668
Meta_162	9-Octadecenamide	Lipid	Fatty Acid Metabolism (Fatty Amide)	HMDB0002117	1.0536	0.00959595	0.00959595	1.59821	up	17.476	17.977	17.406	17.96	17.216	18.553	17.987	19.292	19.166	18.305
Meta_164	Stearamide	Lipid	Fatty Acid Metabolism (Fatty Amide)	HMDB0034146	0.3504	0.015666	0.015666	1.5384	up	16.313	16.841	16.606	16.439	16.677	16.728	16.858	16.958	17.064	17.02
Meta_174	Epigallocatechin	Xenobiotics	Natural Product/Food/Plant	HMDB0001871	0.3916	0.0322188	0.0322188	1.37941	up	19.244	19.261	19.725	19.297	19.719	19.494	19.767	20.096	19.89	19.957
Meta_176	Fructoselysine	Xenobiotics	Natural Product/Food/Plant	HMDB0252495	0.359	0.0204787	0.0204787	1.45365	up	14.406	14.607	14.934	14.634	14.415	14.666	15.004	15.118	14.967	15.036
Meta_19	Betaine	Amino Acid	Glycine, Serine and Threonine Metabolism	HMDB0000043	0.3082	0.019851	0.019851	1.44225	up	24.497	24.61	24.933	24.783	24.75	24.808	25.178	25.189	24.898	25.041
Meta_195	7-Oxocholesterol	Lipid	Sterol	HMDB0000501	0.2696	0.0176228	0.0176228	1.50068	up	16.138	16.104	16.274	16.214	16.428	16.309	16.478	16.409	16.623	16.687
Meta_2	Ethanolamine	Lipid	Glycerolipid and Phospholipid Metabolism	HMDB0000149	0.4536	0.0476451	0.0476451	1.31151	up	13.713	14.022	14.355	13.839	14.585	14.665	14.42	14.82	14.334	14.543
Meta_20	L-Valine	Amino Acid	Leucine, Isoleucine and Valine Metabolism	HMDB0000883	0.7052	0.0224961	0.0224961	1.52783	up	25.105	25.281	24.301	24.567	24.323	25.237	25.517	25.579	25.335	25.435
Meta_212	LPC 14:0_sn1	Lipid	Glycerophospholipid (lysophosphatidylcholine)	HMDB0010379	0.5468	0.0386234	0.0386234	1.37864	up	16.085	15.761	15	15.822	15.758	15.927	16.11	16.217	16.32	16.586
Meta_256	PE 32:0|PE 16:0_16:0	Lipid	Glycerophospholipid (phosphatidylethanolamine)	HMDB0008923	0.2594	0.0194835	0.0194835	1.55999	up	19.249	19.29	19.192	19.3	19.355	19.282	19.672	19.681	19.514	19.534
Meta_263	SM 35:1;O2	Lipid	Sphingolipid Metabolism		0.1334	0.0427112	0.0427112	1.33547	up	16.914	17.064	17.056	16.934	17.116	17.023	17.105	17.239	17.172	17.212
Meta_286	PC 34:0	Lipid	Glycerophospholipid (phosphatidylcholine)		0.1404	0.0180497	0.0180497	1.48868	up	21.682	21.858	21.873	21.76	21.844	21.837	21.986	21.921	21.971	22.004
Meta_328	L-Asparagine	Amino Acid	Alanine, Aspartate and Glutamate Metabolism	HMDB0000168	0.3164	0.0308939	0.0308939	1.36624	up	13.371	13.717	13.686	13.793	13.721	13.956	14.337	13.905	13.803	13.869
Meta_334	L-Tyrosine-D4(Neg_FA)	Unclassified	Unclassified		0.536	0.00772056	0.00772056	1.5667	up	15.079	14.955	15.42	15.127	14.767	15.234	15.761	15.863	15.567	15.603
Meta_340	Sebacate (C10-DC)	Lipid	Fatty Acid, Dicarboxylate	HMDB0000792	0.3132	0.00435498	0.00435498	1.6318	up	14.517	14.596	14.796	14.795	14.806	15.01	15.155	15.091	14.945	14.875
Meta_344	Dodecanedioate (C12-DC)	Lipid	Fatty Acid, Dicarboxylate	HMDB0000623	0.2228	0.046964	0.046964	1.26941	up	13.732	13.777	13.969	14.09	13.975	14.155	14.327	14.037	13.936	14.202
Meta_345	Lauroylglycine	Lipid	Fatty Acid Metabolism (Acyl glycines)	HMDB0013272	0.6902	0.0402101	0.0402101	1.28346	up	10.528	10.901	11.356	10.32	10.853	11.557	12.103	11.758	11.024	10.967
Meta_347	Glycerophosphoserine	Lipid	Glycerolipid and Phospholipid Metabolism	HMDB0252850	0.5328	0.0055879	0.0055879	1.65112	up	13.485	13.8	13.873	13.927	13.707	13.915	14.453	14.544	14.366	14.178
Meta_36	Ornithine	Amino Acid	Urea cycle; Arginine and Proline Metabolism	HMDB0000214	1.1486	0.00374835	0.00374835	1.73377	up	16.343	16.332	15.47	15.374	15.596	17.056	17.094	17.133	16.724	16.851
Meta_361	Alpha-Aminobutyric Acid	Amino Acid	Methionine, Cysteine, SAM and Taurine Metabolism	HMDB0000452	0.627	0.00640926	0.00640926	1.63837	up	13.869	13.776	14.181	14.094	13.871	14.257	14.81	14.994	14.448	14.417
Meta_371	L-Norvaline	Amino Acid	Other Amino Acid Metabolism	HMDB0013716	0.4776	0.0109059	0.0109059	1.52971	up	14.998	14.923	15.528	15.335	15.106	15.502	15.765	15.932	15.637	15.442
Meta_421	D-Gluconic Acid	Carbohydrate	Pentose phosphate pathway	HMDB0000625	0.5944	0.0166764	0.0166764	1.4964	up	10.35	10.669	9.831	10.686	10.267	10.877	11.243	11.038	11.037	10.58
Meta_429	4-Octylphenol	Xenobiotics	Chemical	HMDB0246557	0.1532	0.0308183	0.0308183	1.35028	up	19.07	19.205	19.291	19.148	19.129	19.265	19.42	19.437	19.218	19.269
Meta_431	Vanillactate	Xenobiotics	Natural Product/Food/Plant	HMDB0000913	0.6002	0.00617909	0.00617909	1.55619	up	12.937	12.523	12.742	12.395	12.407	13.325	13.272	13.56	12.93	12.918
Meta_44	Ectoine	Xenobiotics	Natural Product/Food/Plant	METPA0797	0.4248	0.00177958	0.00177958	1.74741	up	20.373	20.409	20.484	20.272	20.279	20.653	20.883	20.995	20.609	20.801
Meta_445	Pentadecanoic Acid (C15:0)	Lipid	Long Chain Fatty Acid	HMDB0000826	0.2688	0.0295023	0.0295023	1.41035	up	16.648	16.957	17.037	16.998	17.123	17.076	17.344	17.17	17.147	17.37
Meta_454	Glucosamine 6-Phosphate	Carbohydrate	Amino sugar and Nucleotide sugar Metabolism	HMDB0001254	0.3464	0.00984391	0.00984391	1.58461	up	14.176	14.604	14.588	14.549	14.476	14.599	14.867	14.812	14.995	14.852
Meta_458	Thiamine	Cofactors and Vitamins	Vitamin B1 Metabolism	HMDB0000235	0.7918	0.0215985	0.0215985	1.43517	up	10.078	10.134	10.001	9.249	10.188	10.954	9.955	10.945	11.175	10.58
Meta_464	Heptadecanoic Acid (C17:0)	Lipid	Long Chain Fatty Acid	HMDB0002259	0.181	0.0236486	0.0236486	1.45134	up	16.841	16.964	16.899	16.959	17.043	17.039	17.233	17.039	17.033	17.267
Meta_474	Stearic Acid (C18:0)	Lipid	Long Chain Fatty Acid	HMDB0000827	0.1646	0.0278926	0.0278926	1.46618	up	23.001	23.141	23.037	23.024	23.112	23.054	23.295	23.2	23.236	23.353
Meta_478	13-HODE + 9-HODE	Lipid	Fatty Acid, Monohydroxy	HMDB0004667	0.4846	0.00685302	0.00685302	1.57629	up	12.769	13.131	12.748	12.511	12.958	13.564	13.163	13.33	13.125	13.358
Meta_479	13-HODE + 9-HODE	Lipid	Fatty Acid, Monohydroxy	HMDB0004667	0.5194	0.0340507	0.0340507	1.33037	up	14.322	14.354	14.17	14.094	13.61	14.621	15.009	14.683	14.754	14.08
Meta_48	Spermidine	Amino Acid	Polyamine Metabolism	HMDB0001257	0.407	6.40E-05	6.40E-05	1.89557	up	19.686	19.655	19.57	19.791	19.763	20.025	20.083	20.221	20.134	20.037
Meta_520	Sucrose	Carbohydrate	Polysaccharides and Oligosaccharides	HMDB0000258	0.664	0.00185874	0.00185874	1.75448	up	14.825	14.758	15.075	14.884	14.863	15.564	15.827	15.736	15.244	15.354
Meta_569	LPG 16:0	Lipid	Glycerophospholipid (lysophosphatidylglycerol)	HMDB0240601	0.6174	0.0271867	0.0271867	1.49423	up	16.541	16.09	15.404	15.856	15.789	16.544	16.604	16.345	16.687	16.587
Meta_570	LPS 16:0	Lipid	Glycerophospholipid (lysophosphatidylserine)	HMDB0240605	0.6708	0.0132338	0.0132338	1.57627	up	16.216	15.703	15.145	15.634	15.789	16.319	16.322	16.108	16.579	16.513
Meta_575	LPG 18:1	Lipid	Glycerophospholipid (lysophosphatidylglycerol)	HMDB0240602	0.3686	0.0193184	0.0193184	1.47283	up	16.151	15.866	15.559	15.924	15.949	16.126	16.237	16.044	16.454	16.431
Meta_582	LPS 18:0	Lipid	Glycerophospholipid (lysophosphatidylserine)	HMDB0240606	0.5058	0.0366176	0.0366176	1.3912	up	15.086	14.858	14.315	15.143	15.223	15.195	15.512	15.166	15.609	15.672
Meta_61	Ala-Ala	Peptide	Dipeptide	HMDB0003459	0.2938	0.01166	0.01166	1.55523	up	15.307	15.323	15.093	15.281	15.074	15.239	15.607	15.505	15.593	15.603
Meta_63	N6-Methyllysine	Amino Acid	Lysine Metabolism	HMDB0002038	0.5592	0.000232592	0.000232592	1.87159	up	16.079	16.141	16.301	16.161	16.098	16.518	16.874	16.844	16.637	16.703
Meta_78	Citrulline	Amino Acid	Urea cycle; Arginine and Proline Metabolism	HMDB0000904	0.5912	0.00112623	0.00112623	1.78548	up	17.819	17.697	17.618	17.736	17.542	18.173	18.49	18.464	18.012	18.229
Meta_8	Putrescine	Amino Acid	Polyamine Metabolism	HMDB0001414	0.3082	0.00859845	0.00859845	1.56364	up	19.024	19.073	19.364	19.152	19.062	19.205	19.538	19.569	19.416	19.488
Meta_85	N6-Acetyllysine	Amino Acid	Lysine Metabolism	HMDB0000206	0.2874	0.0102524	0.0102524	1.5571	up	15.381	15.421	15.675	15.475	15.462	15.557	15.745	15.934	15.722	15.893
