# Supplementary material for: Ferritinophagy Rewires Carnitine‐Dependent Lipid Metabolism to Inhibit PRRSV and IAV Replication
Source: Adv Sci (Weinh). 2026 May 20:e75721. Online ahead of print. doi: 10.1002/advs.75721 (PMC13335848; doi:10.1002/advs.75721)
Supplement: Supplementary file 3 — Supporting File 3: advs75721‐sup‐0003‐TableS1‐S3.zip. [file ADVS-9999-e75721-s002.zip › Table S3.xlsx]

## Sheet: proteinGroups
Table S3. List of L-Carnitine-interacting proteins identified by LiP-SMap coupled with LC-MS analysis
Protein IDs	Fasta headers	Number of proteins	Peptides IP-control-1	Peptides IP-control-2	Peptides IP-control-3	Peptides IP-L-carnitine-1	Peptides IP-L-carnitine-2	Peptides IP-L-carnitine-3	Razor + unique peptides IP-control-1	Razor + unique peptides IP-control-2	Razor + unique peptides IP-control-3	Razor + unique peptides IP-L-carnitine-1	Razor + unique peptides IP-L-carnitine-2	Razor + unique peptides IP-L-carnitine-3	Unique peptides IP-control-1	Unique peptides IP-control-2	Unique peptides IP-control-3	Unique peptides IP-L-carnitine-1	Unique peptides IP-L-carnitine-2	Unique peptides IP-L-carnitine-3	Sequence coverage [%]	Mol. weight [kDa]	Intensity IP-control-1	Intensity IP-control-2	Intensity IP-control-3	Intensity IP-L-carnitine-1	Intensity IP-L-carnitine-2	Intensity IP-L-carnitine-3	iBAQ IP-control-1	iBAQ IP-control-2	iBAQ IP-control-3	iBAQ IP-L-carnitine-1	iBAQ IP-L-carnitine-2	iBAQ IP-L-carnitine-3	LFQ intensity IP-control-1	LFQ intensity IP-control-2	LFQ intensity IP-control-3	LFQ intensity IP-L-carnitine-1	LFQ intensity IP-L-carnitine-2	LFQ intensity IP-L-carnitine-3
A0A097EZU1;Q1AL63;M9N8S6;L7WJJ2;L7WGV5;L7WGR8;L7WGB4;L7WGA9;L7WG01;L7WC13;L7WC04	A0A097EZU1_CHLSB Cytochrome b (Fragment) OS=Chlorocebus sabaeus OX=60711 GN=cytb PE=4 SV=1;Q1AL63_CHLSB Cytochrome b OS=Chlorocebus sabaeus OX=60711 GN=cytb PE=3 SV=1;M9N8S6_CHLSB Cytochrome b OS=Chlorocebus sabaeus OX=60711 GN=CYTB PE=3 SV=1;L7WJJ2_CHLSB	11	0	0	0	1	0	1	0	0	0	1	0	1	0	0	0	1	0	1	9	15.211	0	0	0	2795100	0	261910	0	0	0	698770	0	65478	0	0	0	2389000	0	306650
A0A0D9QUI8	A0A0D9QUI8_CHLSB Glycylpeptide N-tetradecanoyltransferase OS=Chlorocebus sabaeus OX=60711 GN=NMT1 PE=3 SV=1	1	2	2	2	1	1	1	2	2	2	1	1	1	2	2	2	1	1	1	6.5	56.874	114270	114480	130650	56447	63548	29362	5441.3	5451.6	6221.2	2688	3026.1	1398.2	67069	73946	77263	97197	107490	69255
A0A0D9QUJ2	A0A0D9QUJ2_CHLSB Phosphatidylinositol binding clathrin assembly protein OS=Chlorocebus sabaeus OX=60711 GN=PICALM PE=3 SV=1	1	0	0	0	1	1	1	0	0	0	1	1	1	0	0	0	1	1	1	2.3	71.729	0	0	0	31292	35896	28726	0	0	0	1251.7	1435.8	1149	0	0	0	26746	30140	33633
A0A0D9QUJ7	A0A0D9QUJ7_CHLSB Lysine--tRNA ligase OS=Chlorocebus sabaeus OX=60711 GN=KARS1 PE=3 SV=1	1	0	1	2	2	1	3	0	1	2	2	1	3	0	1	2	2	1	3	8.3	71.392	0	98483	123250	133770	39109	140590	0	3176.9	3975.7	4315.3	1261.6	4535	0	127010	127860	91738	75521	108370
A0A0D9QUK5	A0A0D9QUK5_CHLSB GABA type A receptor associated protein like 2 OS=Chlorocebus sabaeus OX=60711 GN=GABARAPL2 PE=3 SV=1	1	1	0	0	1	0	0	1	0	0	1	0	0	1	0	0	1	0	0	10.3	13.667	24368	0	0	21188	0	0	3046	0	0	2648.5	0	0	24368	0	0	18110	0	0
A0A0D9QUN8	A0A0D9QUN8_CHLSB Large ribosomal subunit protein mL42 OS=Chlorocebus sabaeus OX=60711 GN=MRPL42 PE=3 SV=1	1	1	1	1	1	1	0	1	1	1	1	1	0	1	1	1	1	1	0	11.3	16.707	64151	31046	35042	31434	34759	0	9164.5	4435.1	5006	4490.5	4965.6	0	49223	34994	38279	30174	32777	0
A0A0D9QUP1;A0A0D9SA23	A0A0D9QUP1_CHLSB E2 ubiquitin-conjugating enzyme OS=Chlorocebus sabaeus OX=60711 PE=3 SV=1;A0A0D9SA23_CHLSB E2 ubiquitin-conjugating enzyme OS=Chlorocebus sabaeus OX=60711 GN=UBE2NL PE=3 SV=1	2	1	1	0	1	1	0	1	1	0	1	1	0	1	1	0	1	1	0	12.6	22.589	131650	67968	0	72930	59558	0	11968	6178.9	0	6630	5414.4	0	0	0	0	62335	50007	0
A0A0D9QUP4	A0A0D9QUP4_CHLSB Annexin OS=Chlorocebus sabaeus OX=60711 GN=ANXA5 PE=3 SV=1	1	2	3	4	4	3	1	1	2	3	3	2	1	1	2	3	3	2	1	18.8	35.846	5182	62194	102770	168650	78391	95585	235.54	2827	4671.5	7665.7	3563.2	4344.8	9420.6	44824	56114	111870	63761	203450
A0A0D9QUQ1	A0A0D9QUQ1_CHLSB Early endosome antigen 1 OS=Chlorocebus sabaeus OX=60711 GN=EEA1 PE=4 SV=1	1	0	0	0	0	0	1	0	0	0	0	0	1	0	0	0	0	0	1	0.8	162.54	0	0	0	0	0	36755	0	0	0	0	0	448.24	0	0	0	0	0	43034
A0A0D9QUQ4	A0A0D9QUQ4_CHLSB Biliverdin reductase B OS=Chlorocebus sabaeus OX=60711 GN=BLVRB PE=4 SV=1	1	1	1	0	2	2	2	1	1	0	2	2	2	1	1	0	2	2	2	18.9	22.092	21343	28883	0	75939	74703	49161	2134.3	2888.3	0	7593.9	7470.3	4916.1	28130	38207	0	59322	57324	52537
A0A0D9QUS0	A0A0D9QUS0_CHLSB 5-3 exonuclease PLD3 OS=Chlorocebus sabaeus OX=60711 GN=PLD3 PE=3 SV=1	1	0	0	0	0	1	0	0	0	0	0	1	0	0	0	0	0	1	0	2.2	54.831	0	0	0	0	5768.1	0	0	0	0	0	320.45	0	0	0	0	0	4843.1	0
A0A0D9QUT9	A0A0D9QUT9_CHLSB SEC24 homolog D, COPII coat complex component OS=Chlorocebus sabaeus OX=60711 GN=SEC24D PE=3 SV=1	1	1	1	1	1	1	2	1	1	1	1	1	2	1	1	1	1	1	2	1.7	112.94	88308	32851	23072	38945	39487	100970	2323.9	864.51	607.15	1024.9	1039.1	2657.1	55340	58239	39639	58799	58563	57798
A0A0D9QUU5	A0A0D9QUU5_CHLSB Vesicle-fusing ATPase OS=Chlorocebus sabaeus OX=60711 GN=NSF PE=3 SV=1	1	1	1	2	0	1	0	1	1	2	0	1	0	1	1	2	0	1	0	5.5	85.182	68460	62062	133650	0	966050	0	1397.2	1266.6	2727.5	0	19715	0	91976	82388	86376	0	0	0
A0A0D9QUU6;A0A0D9RPG9;A0A0D9R3P5	A0A0D9QUU6_CHLSB Calcium-transporting ATPase OS=Chlorocebus sabaeus OX=60711 GN=ATP2B1 PE=3 SV=1	3	5	5	4	6	7	2	5	5	4	6	7	2	5	5	4	6	7	2	10.4	129.51	449420	623020	481320	756830	835780	338710	9987.2	13845	10696	16818	18573	7526.8	444050	515770	469870	637550	618070	507600
A0A0D9QUV1	A0A0D9QUV1_CHLSB Proteasome 26S subunit, ATPase 4 OS=Chlorocebus sabaeus OX=60711 GN=PSMC4 PE=3 SV=1	1	3	2	2	3	3	3	3	2	2	3	3	3	3	2	2	3	3	3	15.1	47.366	182500	126650	84054	116370	107540	83701	7300.1	5066.1	3362.2	4654.6	4301.7	3348	134900	137300	111000	101110	82547	103300
A0A0D9QUW2	A0A0D9QUW2_CHLSB Fibrillarin OS=Chlorocebus sabaeus OX=60711 GN=FBL PE=3 SV=1	1	1	1	1	1	1	0	1	1	1	1	1	0	1	1	1	1	1	0	4.1	33.427	64294	57743	64576	92937	75364	0	3383.9	3039.1	3398.7	4891.4	3966.5	0	68025	61316	66454	65027	66950	0
A0A0D9QUX2	A0A0D9QUX2_CHLSB Centrosomal protein 290 OS=Chlorocebus sabaeus OX=60711 GN=CEP290 PE=4 SV=1	1	0	0	0	1	0	0	0	0	0	1	0	0	0	0	0	1	0	0	0.4	294.32	0	0	0	75419	0	0	0	0	0	506.16	0	0	0	0	0	64462	0	0
A0A0D9QUX4;A0A0D9RGP3;A0A0D9R9D2;A0A0D9RSU7	A0A0D9QUX4_CHLSB calcium/calmodulin-dependent protein kinase OS=Chlorocebus sabaeus OX=60711 PE=3 SV=1	4	0	0	0	0	2	2	0	0	0	0	2	2	0	0	0	0	2	2	10.4	55.334	0	0	0	0	90231	66652	0	0	0	0	3759.6	2777.2	0	0	0	0	61710	92089
A0A0D9QUX9	A0A0D9QUX9_CHLSB Ankyrin 2 OS=Chlorocebus sabaeus OX=60711 GN=ANK2 PE=4 SV=1	1	1	1	0	1	0	0	1	1	0	1	0	0	1	1	0	1	0	0	0.3	442.28	46240	24925	0	20216	0	0	221.24	119.26	0	96.727	0	0	46240	25015	0	17279	0	0
A0A0D9QUY7	A0A0D9QUY7_CHLSB La-related protein 7 OS=Chlorocebus sabaeus OX=60711 GN=LARP7 PE=3 SV=1	1	1	1	1	0	0	0	1	1	1	0	0	0	1	1	1	0	0	0	2.6	66.678	30678	25625	24188	0	0	0	1057.9	883.63	834.07	0	0	0	30678	25719	23527	0	0	0
A0A0D9QUZ2	A0A0D9QUZ2_CHLSB Adipogenesis associated Mth938 domain containing OS=Chlorocebus sabaeus OX=60711 GN=AAMDC PE=4 SV=1	1	1	0	0	0	1	0	1	0	0	0	1	0	1	0	0	0	1	0	13.1	13.332	29545	0	0	0	34018	0	2954.5	0	0	0	3401.8	0	29545	0	0	0	28563	0
A0A0D9QUZ5	A0A0D9QUZ5_CHLSB Integrin beta OS=Chlorocebus sabaeus OX=60711 GN=ITGB3 PE=3 SV=1	1	0	0	1	1	1	0	0	0	1	1	1	0	0	0	1	1	1	0	2	82.3	0	0	44106	58139	69871	0	0	0	1260.2	1661.1	1996.3	0	0	0	42900	49692	58667	0
A0A0D9QV00	A0A0D9QV00_CHLSB Transcription elongation factor SPT5 OS=Chlorocebus sabaeus OX=60711 GN=SUPT5H PE=3 SV=1	1	2	1	2	1	1	1	2	1	2	1	1	1	2	1	2	1	1	1	2.4	121.03	85836	95223	126080	78988	81143	26657	1683.1	1867.1	2472.1	1548.8	1591	522.68	89140	83011	97781	81312	82057	37589
A0A0D9QV09	A0A0D9QV09_CHLSB Small ribosomal subunit protein uS9 OS=Chlorocebus sabaeus OX=60711 GN=RPS16 PE=3 SV=1	1	1	1	1	1	1	1	1	1	1	1	1	1	1	1	1	1	1	1	6.8	16.445	892700	762570	856360	899290	939250	167470	81155	69325	77851	81753	85386	15225	892700	765350	832940	768640	788630	196080
A0A0D9QV43	A0A0D9QV43_CHLSB Angiotensin-converting enzyme OS=Chlorocebus sabaeus OX=60711 GN=ACE PE=3 SV=1	1	0	0	0	1	0	0	0	0	0	1	0	0	0	0	0	1	0	0	1.1	118.47	0	0	0	39434	0	0	0	0	0	857.26	0	0	0	0	0	33705	0	0
A0A0D9QV45	A0A0D9QV45_CHLSB RNA polymerase II-associated factor 1 homolog OS=Chlorocebus sabaeus OX=60711 GN=PAF1 PE=3 SV=1	1	0	1	0	1	0	0	0	1	0	1	0	0	0	1	0	1	0	0	2.6	60.005	0	167290	0	181610	0	0	0	5768.5	0	6262.5	0	0	0	167900	0	155230	0	0
A0A0D9QV68	A0A0D9QV68_CHLSB RNA helicase OS=Chlorocebus sabaeus OX=60711 GN=DDX42 PE=4 SV=1	1	3	1	2	3	3	2	3	1	2	3	3	2	3	1	2	3	3	2	7.9	103.53	350790	250350	386070	393410	471580	150260	7795.4	5563.2	8579.4	8742.5	10480	3339.2	261000	286710	263370	287220	273330	394130
A0A0D9QV84	A0A0D9QV84_CHLSB Serpin H1 OS=Chlorocebus sabaeus OX=60711 GN=SERPINH1 PE=3 SV=1	1	7	7	6	7	6	4	7	7	6	7	6	4	7	7	6	7	6	4	25.4	46.451	1006400	428740	281450	1128300	969920	653430	43756	18641	12237	49054	42171	28410	741680	773480	689500	611760	536020	901780
A0A0D9QV93	A0A0D9QV93_CHLSB Small ribosomal subunit protein uS3 OS=Chlorocebus sabaeus OX=60711 GN=RPS3 PE=3 SV=1	1	3	5	4	5	5	3	3	5	4	5	5	3	3	5	4	5	5	3	34.6	26.688	3555300	3672600	2130200	3654800	4157900	531550	187120	193290	112120	192360	218830	27976	3684900	2796100	2500900	2522900	3579500	1426700
A0A0D9QV96	A0A0D9QV96_CHLSB pre-rRNA processing protein FTSJ3 OS=Chlorocebus sabaeus OX=60711 GN=FTSJ3 PE=3 SV=1	1	0	0	0	1	0	0	0	0	0	1	0	0	0	0	0	1	0	0	1.9	96.036	0	0	0	52705	0	0	0	0	0	1647	0	0	0	0	0	45048	0	0
A0A0D9QV99	A0A0D9QV99_CHLSB Proteasome 26S subunit, ATPase 5 OS=Chlorocebus sabaeus OX=60711 GN=PSMC5 PE=3 SV=1	1	3	2	3	2	2	3	3	2	3	2	2	3	3	2	3	2	2	3	13.5	45.626	240620	211020	248680	219950	143350	124120	10026	8792.6	10361	9164.6	5973.1	5171.8	195110	199480	205300	176420	185550	186110
A0A0D9QVC3	A0A0D9QVC3_CHLSB Heterogeneous nuclear ribonucleoprotein L OS=Chlorocebus sabaeus OX=60711 GN=HNRNPL PE=4 SV=1	1	2	2	2	2	3	2	2	2	2	2	3	2	2	2	2	2	3	2	11.4	64.132	183400	150370	425500	191650	202860	103230	9170.2	7518.4	21275	9582.7	10143	5161.6	236540	195700	200930	211740	202050	156220
A0A0D9QVC9	A0A0D9QVC9_CHLSB Protein phosphatase 1 regulatory subunit OS=Chlorocebus sabaeus OX=60711 GN=PPP1R12A PE=4 SV=1	1	1	0	2	2	1	0	1	0	2	2	1	0	1	0	2	2	1	0	2.7	104.76	140010	0	322120	259850	134850	0	3590	0	8259.4	6662.7	3457.7	0	221610	0	221330	166480	179220	0
A0A0D9QVD3	A0A0D9QVD3_CHLSB Enhancer of mRNA-decapping protein 4 OS=Chlorocebus sabaeus OX=60711 GN=EDC4 PE=3 SV=1	1	1	0	2	1	0	1	1	0	2	1	0	1	1	0	2	1	0	1	2.5	151.73	214190	0	234060	198180	0	48826	3511.4	0	3837	3248.8	0	800.43	166560	0	124210	131710	0	245920
A0A0D9QVD5	A0A0D9QVD5_CHLSB Pro-apoptotic WT1 regulator OS=Chlorocebus sabaeus OX=60711 GN=PAWR PE=4 SV=1	1	1	1	0	1	1	0	1	1	0	1	1	0	1	1	0	1	1	0	8.5	36.619	34721	37437	0	57229	30305	0	2893.4	3119.7	0	4769.1	2525.4	0	34721	37573	0	0	25445	0
A0A0D9QVF5	A0A0D9QVF5_CHLSB Aminoacyl tRNA synthetase complex interacting multifunctional protein 1 OS=Chlorocebus sabaeus OX=60711 GN=AIMP1 PE=4 SV=1	1	3	1	1	1	2	2	3	1	1	1	2	2	3	1	1	1	2	2	11.2	45.613	289690	110660	99892	140040	118070	185710	14484	5533	4994.6	7002.1	5903.6	9285.3	215500	144320	126260	155540	108950	183600
A0A0D9QVH9	A0A0D9QVH9_CHLSB Cysteine and glycine-rich protein 2 OS=Chlorocebus sabaeus OX=60711 GN=CSRP2 PE=4 SV=1	1	2	1	1	1	1	0	2	1	1	1	1	0	2	1	1	1	1	0	19.7	20.954	46142	35763	41304	36314	40421	0	4194.7	3251.2	3754.9	3301.3	3674.6	0	39886	37485	41957	32416	35445	0
A0A0D9QVI6	A0A0D9QVI6_CHLSB Probable ATP-dependent RNA helicase DDX5 OS=Chlorocebus sabaeus OX=60711 GN=DDX5 PE=3 SV=1	1	4	4	4	4	6	3	2	1	1	3	2	1	2	1	1	3	2	1	11.2	69.147	309430	696650	243340	927710	861930	190600	9669.6	21770	7604.4	28991	26935	5956.1	552750	533040	541130	468070	379930	510180
A0A0D9QVJ0	A0A0D9QVJ0_CHLSB Actinin alpha 4 OS=Chlorocebus sabaeus OX=60711 GN=ACTN4 PE=3 SV=1	1	20	23	18	21	21	20	13	16	12	12	14	14	13	16	12	12	14	14	35.3	104.85	4160800	4398700	2943100	3994100	3537500	3292400	75650	79977	53511	72619	64319	59862	3592800	3539900	3214700	2957800	2915700	5303100
A0A0D9QVJ4	A0A0D9QVJ4_CHLSB Eukaryotic translation initiation factor 3 subunit K OS=Chlorocebus sabaeus OX=60711 GN=EIF3K PE=3 SV=1	1	1	1	0	0	1	1	1	1	0	0	1	1	1	1	0	0	1	1	6.4	25.059	45162	58556	0	0	92086	47075	4105.6	5323.3	0	0	8371.4	4279.5	45162	58769	0	0	77319	55116
A0A0D9QVJ9	A0A0D9QVJ9_CHLSB Nucleosome assembly protein 1 like 1 OS=Chlorocebus sabaeus OX=60711 GN=NAP1L1 PE=3 SV=1	1	2	2	2	3	3	2	2	2	2	3	3	2	1	1	1	2	2	1	14.2	43.322	2320300	2140200	2297800	2598100	2504500	1446700	165740	152870	164130	185580	178900	103340	2188500	2232700	2262200	2303800	2194800	1538500
A0A0D9QVL4	A0A0D9QVL4_CHLSB CDGSH iron-sulfur domain-containing protein 2 OS=Chlorocebus sabaeus OX=60711 GN=CISD2 PE=3 SV=1	1	1	1	1	1	0	1	1	1	1	1	0	1	1	1	1	1	0	1	10.4	15.279	90233	77428	75294	75018	0	83251	10026	8603.1	8366	8335.4	0	9250.1	90233	77710	73235	64120	0	97471
A0A0D9QVM6	A0A0D9QVM6_CHLSB Cytochrome c oxidase assembly factor 4 homolog OS=Chlorocebus sabaeus OX=60711 GN=COA4 PE=4 SV=1	1	2	1	2	2	2	1	2	1	2	2	2	1	2	1	2	2	2	1	17.2	10.194	76368	34877	65475	81997	70632	35723	12728	5812.8	10912	13666	11772	5953.8	65092	53525	54539	59034	50127	63955
A0A0D9QVN1;A0A0D9RE92;A0A0D9S2E3	A0A0D9QVN1_CHLSB RAB6A, member RAS oncogene family OS=Chlorocebus sabaeus OX=60711 GN=RAB6A PE=4 SV=1;A0A0D9RE92_CHLSB RAB6B, member RAS oncogene family OS=Chlorocebus sabaeus OX=60711 GN=RAB6B PE=4 SV=1;A0A0D9S2E3_CHLSB RAB39A, member RAS oncogene family	3	0	0	0	1	0	1	0	0	0	1	0	1	0	0	0	1	0	1	5.3	23.562	0	0	0	43901	0	45373	0	0	0	3377	0	3490.2	0	0	0	37523	0	53123
A0A0D9QVP1	A0A0D9QVP1_CHLSB 26S proteasome non-ATPase regulatory subunit 8 OS=Chlorocebus sabaeus OX=60711 GN=PSMD8 PE=3 SV=1	1	0	1	1	0	1	1	0	1	1	0	1	1	0	1	1	0	1	1	3.5	32.524	0	56419	57958	0	74679	50794	0	3318.8	3409.3	0	4392.9	2987.9	0	56624	56373	0	62704	59471
A0A0D9QVP7;A0A0D9RV32;A0A0D9R8V5	A0A0D9QVP7_CHLSB Serine/threonine-protein phosphatase OS=Chlorocebus sabaeus OX=60711 GN=PPP3CA PE=3 SV=1;A0A0D9RV32_CHLSB protein-serine/threonine phosphatase OS=Chlorocebus sabaeus OX=60711 GN=PPP3CC PE=3 SV=1;A0A0D9R8V5_CHLSB Serine/threonine-protein ph	3	0	1	0	0	0	1	0	1	0	0	0	1	0	1	0	0	0	1	2.1	53.139	0	65564	0	0	0	38659	0	3122.1	0	0	0	1840.9	0	65803	0	0	0	45262
A0A0D9QVQ1	A0A0D9QVQ1_CHLSB Ras-related protein Rab-21 OS=Chlorocebus sabaeus OX=60711 GN=RAB21 PE=3 SV=1	1	0	1	0	2	1	3	0	1	0	2	1	3	0	1	0	2	1	3	19.3	24.263	0	27427	0	86557	32299	116620	0	2109.7	0	6658.2	2484.5	8970.5	0	44478	0	68303	45407	106980
A0A0D9QVT3	A0A0D9QVT3_CHLSB UTP4 small subunit processome component OS=Chlorocebus sabaeus OX=60711 GN=UTP4 PE=4 SV=1	1	0	0	1	0	0	1	0	0	1	0	0	1	0	0	1	0	0	1	2.2	84.915	0	0	31695	0	0	34269	0	0	880.41	0	0	951.92	0	0	30828	0	0	40123
A0A0D9QVW2	A0A0D9QVW2_CHLSB Signal induced proliferation associated 1 like 3 OS=Chlorocebus sabaeus OX=60711 PE=4 SV=1	1	0	0	1	1	0	0	0	0	1	1	0	0	0	0	1	1	0	0	1.1	169.4	0	0	19436	14922	0	0	0	0	237.03	181.98	0	0	0	0	18905	12754	0	0
A0A0D9QVX0	A0A0D9QVX0_CHLSB PDZ and LIM domain 5 OS=Chlorocebus sabaeus OX=60711 GN=PDLIM5 PE=4 SV=1	1	0	0	0	0	2	0	0	0	0	0	2	0	0	0	0	0	2	0	5.5	59.391	0	0	0	0	82465	0	0	0	0	0	2660.2	0	0	0	0	0	69241	0
A0A0D9QVY1	A0A0D9QVY1_CHLSB Proteasome 26S subunit, non-ATPase 12 OS=Chlorocebus sabaeus OX=60711 GN=PSMD12 PE=3 SV=1	1	0	1	1	1	2	1	0	1	1	1	2	1	0	1	1	1	2	1	7.5	52.904	0	40901	37871	27174	77244	103450	0	1636.1	1514.9	1087	3089.8	4137.8	0	50561	45370	25049	35485	130620
A0A0D9QW15	A0A0D9QW15_CHLSB Importin subunit alpha OS=Chlorocebus sabaeus OX=60711 GN=KPNA2 PE=3 SV=1	1	3	3	3	2	4	1	3	3	3	2	4	1	3	3	3	2	4	1	10	57.982	643600	618610	706230	374520	946640	99854	32180	30930	35311	18726	47332	4992.7	295390	394010	462190	840620	873950	317080
A0A0D9QW17	A0A0D9QW17_CHLSB Nuclear mitotic apparatus protein 1 OS=Chlorocebus sabaeus OX=60711 GN=NUMA1 PE=4 SV=1	1	0	1	0	0	0	0	0	1	0	0	0	0	0	1	0	0	0	0	0.7	238.73	0	12962	0	0	0	0	0	111.74	0	0	0	0	0	13009	0	0	0	0
A0A0D9QW25	A0A0D9QW25_CHLSB T-complex protein 1 subunit beta OS=Chlorocebus sabaeus OX=60711 GN=CCT2 PE=3 SV=1	1	2	1	3	4	5	6	2	1	3	4	5	6	2	1	3	4	5	6	23	57.488	110780	30184	146010	276960	95288	368430	3461.9	943.25	4562.9	8654.9	2977.7	11513	132610	44126	142670	287220	144200	280360
A0A0D9QW47	A0A0D9QW47_CHLSB Cleavage and polyadenylation specificity factor subunit 6 OS=Chlorocebus sabaeus OX=60711 GN=CPSF6 PE=3 SV=1	1	1	0	0	0	1	1	1	0	0	0	1	1	1	0	0	0	1	1	4.8	63.47	177640	0	0	0	175980	15778	8458.9	0	0	0	8380.1	751.32	177640	0	0	0	131050	0
A0A0D9QW57	A0A0D9QW57_CHLSB cAMP-dependent protein kinase type I-alpha regulatory subunit OS=Chlorocebus sabaeus OX=60711 GN=PRKAR1A PE=3 SV=1	1	1	1	0	1	0	1	1	1	0	1	0	1	1	1	0	1	0	1	4.5	42.992	58548	58217	0	65192	0	53496	2927.4	2910.8	0	3259.6	0	2674.8	58548	58429	0	55721	0	62634
A0A0D9QW62	A0A0D9QW62_CHLSB Ras homolog family member G OS=Chlorocebus sabaeus OX=60711 GN=RHOG PE=4 SV=1	1	1	1	0	0	0	1	1	1	0	0	0	1	1	1	0	0	0	1	8.9	21.294	15544	23003	0	0	0	23454	1413.1	2091.2	0	0	0	2132.2	15544	23087	0	0	0	27461
A0A0D9QW63	A0A0D9QW63_CHLSB Calpain small subunit 1 OS=Chlorocebus sabaeus OX=60711 GN=CAPNS1 PE=4 SV=1	1	1	1	0	1	0	0	1	1	0	1	0	0	1	1	0	1	0	0	5.6	28.201	41460	37372	0	61837	0	0	3769.1	3397.4	0	5621.5	0	0	41460	37508	0	52854	0	0
A0A0D9QW65	A0A0D9QW65_CHLSB Stromal interaction molecule 1 OS=Chlorocebus sabaeus OX=60711 GN=STIM1 PE=4 SV=1	1	1	1	1	1	2	0	1	1	1	1	2	0	1	1	1	1	2	0	4.8	77.352	68476	62810	69173	33422	58535	0	2139.9	1962.8	2161.7	1044.4	1829.2	0	70768	65148	69534	29522	41540	0
A0A0D9QW67	A0A0D9QW67_CHLSB Tubulin folding cofactor B OS=Chlorocebus sabaeus OX=60711 GN=TBCB PE=3 SV=1	1	1	1	1	0	0	1	1	1	1	0	0	1	1	1	1	0	0	1	7.4	27.334	38567	42191	40880	0	0	56709	2410.4	2636.9	2555	0	0	3544.3	38567	42344	39762	0	0	66395
A0A0D9QW69	A0A0D9QW69_CHLSB Ribonucleoside-diphosphate reductase OS=Chlorocebus sabaeus OX=60711 GN=RRM1 PE=3 SV=1	1	1	1	0	0	0	1	1	1	0	0	0	1	1	1	0	0	0	1	5.6	90.113	112820	16833	0	0	0	46824	2564.1	382.58	0	0	0	1064.2	0	0	0	0	0	54822
A0A0D9QW83	A0A0D9QW83_CHLSB AP-1 complex subunit gamma OS=Chlorocebus sabaeus OX=60711 GN=AP1G1 PE=3 SV=1	1	1	0	1	0	0	0	1	0	1	0	0	0	1	0	1	0	0	0	2.4	91.379	21995	0	16106	0	0	0	628.44	0	460.17	0	0	0	0	0	15665	0	0	0
A0A0D9QWC9	A0A0D9QWC9_CHLSB ADP ribosylation factor interacting protein 2 OS=Chlorocebus sabaeus OX=60711 GN=ARFIP2 PE=4 SV=1	1	1	1	0	1	1	1	1	1	0	1	1	1	1	1	0	1	1	1	5	37.839	75925	73770	0	71817	79935	15477	4745.3	4610.6	0	4488.5	4996	967.33	75925	74039	0	61383	67117	18121
A0A0D9QWF7	A0A0D9QWF7_CHLSB Cullin associated and neddylation dissociated 1 OS=Chlorocebus sabaeus OX=60711 GN=CAND1 PE=3 SV=1	1	5	6	6	5	7	6	5	6	6	5	7	6	5	6	6	5	7	6	10.3	136.37	390430	351720	1006300	454530	1372900	1015600	6297.3	5672.9	16231	7331.2	22144	16381	754780	561870	692530	662470	644450	1136500
A0A0D9QWH4	A0A0D9QWH4_CHLSB Splicing factor 3b subunit 3 OS=Chlorocebus sabaeus OX=60711 GN=SF3B3 PE=4 SV=1	1	2	3	2	3	2	1	2	3	2	3	2	1	2	3	2	3	2	1	5.4	135.55	315470	299650	174700	207220	163290	13514	6066.7	5762.5	3359.6	3985	3140.2	259.88	282190	276960	190070	137710	136080	93170
A0A0D9QWI7;A0A0D9SEF0;A0A0D9REZ8;A0A0D9SB67;A0A0D9S9F8;A0A0D9SBE0	A0A0D9QWI7_CHLSB Large ribosomal subunit protein uL15/eL18 domain-containing protein OS=Chlorocebus sabaeus OX=60711 PE=3 SV=1;A0A0D9SEF0_CHLSB Large ribosomal subunit protein uL15/eL18 domain-containing protein OS=Chlorocebus sabaeus OX=60711 PE=3 SV=1;A0	6	1	1	1	1	1	2	1	1	1	1	1	2	1	1	1	1	1	2	12.4	21.312	140660	139840	147280	166980	167480	444080	20094	19977	21040	23854	23926	63440	199790	199350	203480	202720	199740	222450
A0A0D9QWM0	A0A0D9QWM0_CHLSB Glutaredoxin 3 OS=Chlorocebus sabaeus OX=60711 GN=GLRX3 PE=4 SV=1	1	2	1	1	2	3	2	2	1	1	2	3	2	2	1	1	2	3	2	11.3	37.481	263620	233920	253200	278310	385080	64790	14646	12996	14067	15461	21393	3599.5	179620	213640	224110	182230	196170	385960
A0A0D9QWM1	A0A0D9QWM1_CHLSB RNA-binding protein 42 OS=Chlorocebus sabaeus OX=60711 GN=RBM42 PE=3 SV=1	1	1	0	1	0	1	0	1	0	1	0	1	0	1	0	1	0	1	0	6	47.406	164620	0	135880	0	84154	0	10975	0	9058.4	0	5610.3	0	164620	0	132160	0	70659	0
A0A0D9QWM4	A0A0D9QWM4_CHLSB N-acetylglucosamine-6-sulfatase OS=Chlorocebus sabaeus OX=60711 GN=GNS PE=3 SV=1	1	0	0	1	1	1	1	0	0	1	1	1	1	0	0	1	1	1	1	4.5	62.174	0	0	141080	100240	100470	150000	0	0	5878.2	4176.5	4186.3	6250.1	0	0	137220	85673	84360	0
A0A0D9QWP1	A0A0D9QWP1_CHLSB Marker of proliferation Ki-67 OS=Chlorocebus sabaeus OX=60711 GN=MKI67 PE=4 SV=1	1	2	3	1	3	3	1	2	3	1	3	3	1	2	3	1	3	3	1	1.8	359	105970	222740	75068	257760	196770	23550	595.36	1251.3	421.73	1448.1	1105.5	132.3	132090	187150	125670	143460	145160	82107
A0A0D9QWP5	A0A0D9QWP5_CHLSB Exportin-T OS=Chlorocebus sabaeus OX=60711 GN=XPOT PE=3 SV=1	1	3	3	1	4	5	3	3	3	1	4	5	3	3	3	1	4	5	3	7.6	109.98	200360	217800	93715	294950	310560	195450	4452.4	4839.9	2082.5	6554.5	6901.4	4343.4	151990	178440	131350	202170	230000	225160
A0A0D9QWQ9	A0A0D9QWQ9_CHLSB Enolase-phosphatase E1 OS=Chlorocebus sabaeus OX=60711 GN=ENOPH1 PE=3 SV=1	1	0	0	1	1	1	0	0	0	1	1	1	0	0	0	1	1	1	0	4.6	28.951	0	0	157620	67412	117740	0	0	0	12124	5185.5	9057	0	0	0	153310	57619	98860	0
A0A0D9QWR2;A0A0D9QWR9	A0A0D9QWR2_CHLSB RNA helicase OS=Chlorocebus sabaeus OX=60711 GN=DDX19A PE=4 SV=1;A0A0D9QWR9_CHLSB RNA helicase OS=Chlorocebus sabaeus OX=60711 GN=DDX19B PE=4 SV=1	2	0	0	0	0	0	1	0	0	0	0	0	1	0	0	0	0	0	1	2.1	53.972	0	0	0	0	0	162280	0	0	0	0	0	5795.9	0	0	0	0	0	190000
A0A0D9QWR3	A0A0D9QWR3_CHLSB Heterogeneous nuclear ribonucleoprotein D like OS=Chlorocebus sabaeus OX=60711 GN=HNRNPDL PE=4 SV=1	1	2	0	1	0	1	1	2	0	1	0	1	1	2	0	1	0	1	1	5.7	46.413	235280	0	183720	0	220730	279920	11764	0	9186	0	11036	13996	206240	0	186200	0	193110	341500
A0A0D9QWR4	A0A0D9QWR4_CHLSB Heterogeneous nuclear ribonucleoprotein D OS=Chlorocebus sabaeus OX=60711 GN=HNRNPD PE=4 SV=1	1	1	1	1	1	1	1	1	1	1	1	1	1	1	1	1	1	1	1	3.9	38.434	733040	806400	649820	569920	500490	823450	56388	62031	49986	43840	38499	63342	733040	809340	632050	487120	420230	964110
A0A0D9QWS4	A0A0D9QWS4_CHLSB Alanine--tRNA ligase OS=Chlorocebus sabaeus OX=60711 GN=AARS PE=3 SV=1	1	1	0	1	2	1	0	1	0	1	2	1	0	1	0	1	2	1	0	2.7	106.78	67633	0	75611	145620	91445	0	1326.1	0	1482.6	2855.4	1793	0	78600	0	85470	89124	89232	0
A0A0D9QWT3	A0A0D9QWT3_CHLSB Importin 7 OS=Chlorocebus sabaeus OX=60711 GN=IPO7 PE=4 SV=1	1	4	5	5	7	6	6	4	5	5	7	6	6	4	5	5	7	6	6	14.1	119.52	341690	525750	536400	640820	344950	353650	8135.6	12518	12771	15258	8213	8420.2	490260	519390	454740	367220	355250	426490
A0A0D9QWT5	A0A0D9QWT5_CHLSB Pyruvate dehydrogenase phosphatase regulatory subunit OS=Chlorocebus sabaeus OX=60711 GN=PDPR PE=3 SV=1	1	1	1	1	1	1	1	1	1	1	1	1	1	1	1	1	1	1	1	1.6	98.592	68292	69840	71957	65905	65658	46807	1365.8	1396.8	1439.1	1318.1	1313.2	936.15	68292	70094	69990	56331	55129	54803
A0A0D9QWV0	A0A0D9QWV0_CHLSB Annexin OS=Chlorocebus sabaeus OX=60711 GN=ANXA3 PE=3 SV=1	1	2	0	2	0	1	0	2	0	2	0	1	0	2	0	2	0	1	0	12.4	36.426	120390	0	142990	0	15623	0	5472.3	0	6499.4	0	710.13	0	127200	0	92628	0	52753	0
A0A0D9QWX7	A0A0D9QWX7_CHLSB Ornithine aminotransferase OS=Chlorocebus sabaeus OX=60711 GN=OAT PE=3 SV=1	1	0	0	0	1	1	2	0	0	0	1	1	2	0	0	0	1	1	2	11.2	48.477	0	0	0	33624	16803	139510	0	0	0	1681.2	840.15	6975.4	0	0	0	110380	0	81700
A0A0D9QWY1	A0A0D9QWY1_CHLSB Ubiquitin carboxyl-terminal hydrolase OS=Chlorocebus sabaeus OX=60711 GN=USP15 PE=3 SV=1	1	1	1	3	0	2	1	1	1	3	0	2	1	1	1	3	0	2	1	4.1	112.44	36567	29822	76744	0	46194	18575	716.99	584.74	1504.8	0	905.76	364.21	41391	33879	43434	0	35254	47718
A0A0D9QWY2	A0A0D9QWY2_CHLSB Switching B cell complex subunit SWAP70 OS=Chlorocebus sabaeus OX=60711 GN=SWAP70 PE=4 SV=1	1	0	0	0	1	0	0	0	0	0	1	0	0	0	0	0	1	0	0	1.5	68.998	0	0	0	43326	0	0	0	0	0	1140.2	0	0	0	0	0	37032	0	0
A0A0D9QWZ1	A0A0D9QWZ1_CHLSB BUB3 mitotic checkpoint protein OS=Chlorocebus sabaeus OX=60711 GN=BUB3 PE=4 SV=1	1	0	1	0	0	0	1	0	1	0	0	0	1	0	1	0	0	0	1	11.6	33.677	0	20493	0	0	0	66511	0	1138.5	0	0	0	3695.1	0	20568	0	0	0	0
A0A0D9QWZ8	A0A0D9QWZ8_CHLSB G protein-coupled receptor class C group 5 member C OS=Chlorocebus sabaeus OX=60711 GN=GPRC5C PE=3 SV=1	1	1	1	0	0	0	1	1	1	0	0	0	1	1	1	0	0	0	1	2.4	59.369	50515	42475	0	0	0	42865	2806.4	2359.7	0	0	0	2381.4	50515	42629	0	0	0	50186
A0A0D9QX04	A0A0D9QX04_CHLSB AMP deaminase OS=Chlorocebus sabaeus OX=60711 GN=AMPD3 PE=3 SV=1	1	0	1	0	0	0	0	0	1	0	0	0	0	0	1	0	0	0	0	1.5	89.743	0	193130	0	0	0	0	0	5852.5	0	0	0	0	0	193830	0	0	0	0
A0A0D9QX32	A0A0D9QX32_CHLSB Eukaryotic translation initiation factor 4 gamma 2 OS=Chlorocebus sabaeus OX=60711 GN=EIF4G2 PE=3 SV=1	1	3	1	3	3	2	2	3	1	3	3	2	2	3	1	3	3	2	2	5.6	110.16	314990	187370	264980	326930	338970	192880	5943.2	3535.3	4999.6	6168.5	6395.7	3639.3	265240	295450	248820	217220	238660	285260
A0A0D9QX35	A0A0D9QX35_CHLSB Septin OS=Chlorocebus sabaeus OX=60711 GN=SEPTIN11 PE=3 SV=1	1	1	1	1	0	1	0	1	1	1	0	1	0	1	1	1	0	1	0	3.3	49.398	55560	73253	79329	0	115000	0	2645.7	3488.3	3777.6	0	5476.1	0	55560	73520	77160	0	96557	0
A0A0D9QX45	A0A0D9QX45_CHLSB Elongation factor Ts, mitochondrial OS=Chlorocebus sabaeus OX=60711 GN=TSFM PE=3 SV=1	1	0	0	0	1	0	0	0	0	0	1	0	0	0	0	0	1	0	0	5.2	35.35	0	0	0	20220	0	0	0	0	0	1123.3	0	0	0	0	0	17282	0	0
A0A0D9QX50	A0A0D9QX50_CHLSB Cytosolic iron-sulfur assembly component 2B OS=Chlorocebus sabaeus OX=60711 GN=CIAO2B PE=3 SV=1	1	1	1	0	0	1	1	1	1	0	0	1	1	1	1	0	0	1	1	13.1	18	26073	21462	0	0	41411	9039	4345.5	3577	0	0	6901.9	1506.5	26073	21540	0	0	34771	10583
A0A0D9QX54	A0A0D9QX54_CHLSB SUMO-activating enzyme subunit 2 OS=Chlorocebus sabaeus OX=60711 GN=UBA2 PE=3 SV=1	1	1	1	1	1	0	1	1	1	1	1	0	1	1	1	1	1	0	1	5.5	71.352	100190	34710	35778	107910	0	13255	3454.9	1196.9	1233.7	3721.1	0	457.08	71097	34836	34800	92235	0	0
A0A0D9QX58	A0A0D9QX58_CHLSB N-acetyltransferase 9 (putative) OS=Chlorocebus sabaeus OX=60711 GN=NAT9 PE=3 SV=1	1	0	0	0	0	1	1	0	0	0	0	1	1	0	0	0	0	1	1	5.8	23.627	0	0	0	0	3347500	3975200	0	0	0	0	334750	397520	0	0	0	0	2734700	4730100
A0A0D9QX70	A0A0D9QX70_CHLSB NADPH:adrenodoxin oxidoreductase, mitochondrial OS=Chlorocebus sabaeus OX=60711 GN=FDXR PE=3 SV=1	1	1	1	1	1	0	0	1	1	1	1	0	0	1	1	1	1	0	0	4.7	53.854	27432	26501	22109	35159	0	0	831.26	803.08	669.98	1065.4	0	0	27432	26598	21505	30051	0	0
A0A0D9QX89	A0A0D9QX89_CHLSB Glucose-6-phosphate isomerase OS=Chlorocebus sabaeus OX=60711 GN=GPI PE=3 SV=1	1	3	1	1	3	1	2	3	1	1	3	1	2	3	1	1	3	1	2	11.2	67.48	470970	345780	40260	496450	67146	169970	15193	11154	1298.7	16014	2166	5482.9	376320	312550	191290	271540	217410	167770
A0A0D9QXA9	A0A0D9QXA9_CHLSB Potassium channel tetramerization domain containing 15 OS=Chlorocebus sabaeus OX=60711 GN=KCTD15 PE=4 SV=1	1	0	0	1	1	1	0	0	0	1	1	1	0	0	0	1	1	1	0	4.9	31.972	0	0	67973	68983	69353	0	0	0	3998.4	4057.9	4079.6	0	0	0	66115	58962	58231	0
A0A0D9QXB3;A0A0D9QZF9	A0A0D9QXB3_CHLSB Parvin alpha OS=Chlorocebus sabaeus OX=60711 GN=PARVA PE=3 SV=1;A0A0D9QZF9_CHLSB Parvin beta OS=Chlorocebus sabaeus OX=60711 GN=PARVB PE=3 SV=1	2	0	0	0	1	1	1	0	0	0	1	1	1	0	0	0	1	1	1	4.8	42.243	0	0	0	22183	24599	45869	0	0	0	1232.4	1366.6	2548.3	0	0	0	18960	20654	0
A0A0D9QXD3	A0A0D9QXD3_CHLSB Aspartate aminotransferase OS=Chlorocebus sabaeus OX=60711 GN=GOT2 PE=3 SV=1	1	1	1	1	1	1	2	1	1	1	1	1	2	1	1	1	1	1	2	9.5	47.409	42359	82979	37363	70616	27881	82564	1629.2	3191.5	1437	2716	1072.4	3175.5	62728	51589	53817	42948	34667	0
A0A0D9QXD5	A0A0D9QXD5_CHLSB G3BP stress granule assembly factor 2 OS=Chlorocebus sabaeus OX=60711 GN=G3BP2 PE=4 SV=1	1	1	1	1	2	2	0	1	1	1	2	2	0	1	1	1	2	2	0	6.2	50.817	52496	44032	54032	94734	124090	0	2763	2317.5	2843.8	4986	6531.2	0	78266	65887	78353	46456	65447	0
A0A0D9QXE4	A0A0D9QXE4_CHLSB RAS related 2 OS=Chlorocebus sabaeus OX=60711 GN=RRAS2 PE=4 SV=1	1	0	2	1	2	2	1	0	2	1	2	2	1	0	1	1	1	1	1	13.7	23.399	0	56803	21197	79928	74241	25992	0	3786.9	1413.1	5328.5	4949.4	1732.8	0	41423	40697	51130	45393	60069
A0A0D9QXE8;A0A0D9QYS5	A0A0D9QXE8_CHLSB Small ubiquitin-related modifier OS=Chlorocebus sabaeus OX=60711 GN=SUMO2 PE=3 SV=1;A0A0D9QYS5_CHLSB Rad60/SUMO-like domain-containing protein OS=Chlorocebus sabaeus OX=60711 PE=4 SV=1	2	0	0	0	0	0	1	0	0	0	0	0	1	0	0	0	0	0	1	10.5	10.871	0	0	0	0	0	197180	0	0	0	0	0	98590	0	0	0	0	0	230860
A0A0D9QXF2	A0A0D9QXF2_CHLSB Coatomer subunit beta OS=Chlorocebus sabaeus OX=60711 GN=COPB1 PE=4 SV=1	1	4	3	5	5	5	5	4	3	5	5	5	5	4	3	5	5	5	5	9.8	107.16	367420	376390	438710	466090	495140	244640	7654.5	7841.5	9139.8	9710.2	10315	5096.6	402340	401680	393500	365930	408540	214700
A0A0D9QXF6	A0A0D9QXF6_CHLSB Nuclear pore complex protein Nup85 OS=Chlorocebus sabaeus OX=60711 GN=NUP85 PE=3 SV=1	1	1	1	1	0	1	0	1	1	1	0	1	0	1	1	1	0	1	0	2.9	74.908	11886	13513	13668	0	19916	0	396.19	450.45	455.59	0	663.85	0	11886	13563	13294	0	16722	0
A0A0D9QXF7	A0A0D9QXF7_CHLSB Proteasome subunit alpha type OS=Chlorocebus sabaeus OX=60711 PE=3 SV=1	1	1	2	2	1	1	0	1	2	2	1	1	0	1	2	2	1	1	0	16.2	14.624	50062	428240	94477	37088	46648	0	5562.5	47582	10497	4120.9	5183.1	0	111050	204310	129840	88310	109110	0
A0A0D9QXG4	A0A0D9QXG4_CHLSB CCR4-NOT transcription complex subunit 1 OS=Chlorocebus sabaeus OX=60711 GN=CNOT1 PE=3 SV=1	1	1	1	0	1	2	1	1	1	0	1	2	1	1	1	0	1	2	1	1.6	266.97	35644	43532	0	48700	75368	9234.9	292.16	356.82	0	399.18	617.77	75.696	39522	48445	0	46155	50120	0
A0A0D9QXG7	A0A0D9QXG7_CHLSB Mitochondrial ribosomal protein S7 OS=Chlorocebus sabaeus OX=60711 GN=MRPS7 PE=3 SV=1	1	1	2	1	2	2	2	1	2	1	2	2	2	1	2	1	2	2	2	11.2	28.196	119230	335150	129920	300940	322480	150860	9171.9	25780	9994.1	23150	24806	11605	226770	266560	240340	205140	207750	140040
A0A0D9QXG8	A0A0D9QXG8_CHLSB BAG cochaperone 3 OS=Chlorocebus sabaeus OX=60711 GN=BAG3 PE=4 SV=1	1	2	2	2	2	2	1	2	2	2	2	2	1	2	2	2	2	2	1	6.3	61.593	187550	223580	212000	159860	185710	113120	5516.1	6575.9	6235.4	4701.9	5462.1	3327.1	173150	206010	190010	126080	143420	204500
A0A0D9QXJ1	A0A0D9QXJ1_CHLSB Thioredoxin-dependent peroxide reductase, mitochondrial OS=Chlorocebus sabaeus OX=60711 GN=PRDX3 PE=3 SV=1	1	1	1	1	1	1	0	1	1	1	1	1	0	1	1	1	1	1	0	5.5	27.79	38292	53981	58285	106620	122610	0	2552.8	3598.7	3885.7	7108	8173.8	0	38292	54178	56692	91131	102950	0
A0A0D9QXJ9	A0A0D9QXJ9_CHLSB Rhophilin-2 OS=Chlorocebus sabaeus OX=60711 GN=RHPN2 PE=3 SV=1	1	1	1	1	1	0	0	1	1	1	1	0	0	1	1	1	1	0	0	2	77.023	82031	56422	45221	21564	0	0	1907.7	1312.1	1051.7	501.49	0	0	82031	56627	43985	18431	0	0
A0A0D9QXK1;A0A0D9SA07	A0A0D9QXK1_CHLSB Small ribosomal subunit protein uS15 OS=Chlorocebus sabaeus OX=60711 GN=RPS13 PE=3 SV=1;A0A0D9SA07_CHLSB Small ribosomal subunit protein uS15 OS=Chlorocebus sabaeus OX=60711 PE=3 SV=1	2	0	1	0	2	1	1	0	1	0	2	1	1	0	1	0	2	1	1	25	16.142	0	92364	0	188140	59896	39486	0	11545	0	23518	7487.1	4935.8	0	0	0	82115	91295	83924
A0A0D9QXL1	A0A0D9QXL1_CHLSB Casein kinase II subunit alpha OS=Chlorocebus sabaeus OX=60711 GN=CSNK2A2 PE=3 SV=1	1	1	0	1	1	1	1	1	0	1	1	1	1	1	0	1	1	1	1	3.7	41.213	131910	0	151740	138120	145190	134770	6942.5	0	7986.4	7269.4	7641.5	7093.2	131910	0	147590	118050	121910	157790
A0A0D9QXL4	A0A0D9QXL4_CHLSB Eukaryotic translation initiation factor 3 subunit A OS=Chlorocebus sabaeus OX=60711 GN=EIF3A PE=3 SV=1	1	2	5	4	3	4	4	2	5	4	3	4	4	2	5	4	3	4	4	5.2	145.93	183250	617850	581660	558650	575230	394390	3331.8	11234	10576	10157	10459	7170.8	404920	534980	542950	434700	382680	491130
A0A0D9QXP5	A0A0D9QXP5_CHLSB Dynactin subunit 2 OS=Chlorocebus sabaeus OX=60711 GN=DCTN2 PE=3 SV=1	1	1	2	1	1	2	2	1	2	1	1	2	2	1	2	1	1	2	2	8.2	44.186	18552	201360	23002	37961	284720	175150	927.58	10068	1150.1	1898	14236	8757.3	81062	112280	97761	141770	146780	139940
A0A0D9QXP9	A0A0D9QXP9_CHLSB Albumin OS=Chlorocebus sabaeus OX=60711 GN=ALB PE=4 SV=1	1	2	5	4	4	4	5	2	5	4	4	4	5	2	5	4	4	4	5	8.4	57.891	2877100	5111900	3218800	3477900	5216800	6874400	95903	170400	107290	115930	173890	229150	4573100	4192300	4067100	3820100	3983400	5193200
A0A0D9QXQ0	A0A0D9QXQ0_CHLSB Shootin-1 OS=Chlorocebus sabaeus OX=60711 GN=SHTN1 PE=3 SV=1	1	1	1	1	1	2	0	1	1	1	1	2	0	1	1	1	1	2	0	4.4	71.692	36421	31455	37960	44379	59761	0	1011.7	873.74	1054.4	1232.8	1660	0	37771	32739	38290	39338	44885	0
A0A0D9QXQ1	A0A0D9QXQ1_CHLSB Programmed cell death 5 OS=Chlorocebus sabaeus OX=60711 GN=PDCD5 PE=3 SV=1	1	0	0	2	1	0	1	0	0	2	1	0	1	0	0	2	1	0	1	18.4	14.285	0	0	163180	34022	0	95687	0	0	16318	3402.2	0	9568.7	0	0	119080	79013	0	101740
A0A0D9QXQ6	A0A0D9QXQ6_CHLSB Methionine--tRNA ligase, cytoplasmic OS=Chlorocebus sabaeus OX=60711 GN=MARS1 PE=3 SV=1	1	5	5	6	4	5	5	5	5	6	4	5	5	5	5	6	4	5	5	12.6	101.79	974300	964600	1200400	964620	856480	742970	24358	24115	30009	24116	21412	18574	944650	996260	994580	937970	880460	769560
A0A0D9QXR3	A0A0D9QXR3_CHLSB Heat shock protein family A (Hsp70) member 12A OS=Chlorocebus sabaeus OX=60711 GN=HSPA12A PE=4 SV=1	1	0	0	0	1	1	1	0	0	0	1	1	1	0	0	0	1	1	1	5.6	77.045	0	0	0	18541	50447	21421	0	0	0	487.93	1327.6	563.7	0	0	0	0	0	25079
A0A0D9QXR9	A0A0D9QXR9_CHLSB Vitamin D-binding protein OS=Chlorocebus sabaeus OX=60711 GN=GC PE=4 SV=1	1	1	1	1	1	1	1	1	1	1	1	1	1	1	1	1	1	1	1	4.6	53.243	36668	26580	32648	53190	54326	64762	1309.6	949.3	1166	1899.6	1940.2	2312.9	36668	26677	31755	45463	45614	75824
A0A0D9QXT5	A0A0D9QXT5_CHLSB Galactokinase 1 OS=Chlorocebus sabaeus OX=60711 GN=GALK1 PE=3 SV=1	1	0	0	0	2	1	0	0	0	0	2	1	0	0	0	0	2	1	0	7.1	36.337	0	0	0	29061	12819	0	0	0	0	1937.4	854.61	0	0	0	0	16605	18997	0
A0A0D9QXT6	A0A0D9QXT6_CHLSB MOB kinase activator 1B OS=Chlorocebus sabaeus OX=60711 GN=MOB1B PE=3 SV=1	1	1	1	1	1	0	1	1	1	1	1	0	1	1	1	1	1	0	1	10.4	25.485	245770	227120	241770	227530	0	47207	24577	22712	24177	22753	0	4720.7	245770	227940	235160	194480	0	0
A0A0D9QXX6	A0A0D9QXX6_CHLSB RNA polymerase II subunit C OS=Chlorocebus sabaeus OX=60711 GN=POLR2C PE=3 SV=1	1	1	1	2	2	1	1	1	1	2	2	1	1	1	1	2	2	1	1	13.5	31.441	35809	31241	71873	96458	53164	23937	2557.8	2231.5	5133.8	6889.9	3797.4	1709.8	50072	43843	44825	51832	62418	39189
A0A0D9QXZ2	A0A0D9QXZ2_CHLSB Large ribosomal subunit protein mL38 OS=Chlorocebus sabaeus OX=60711 GN=MRPL38 PE=3 SV=1	1	1	0	1	0	0	0	1	0	1	0	0	0	1	0	1	0	0	0	5.7	34.675	29252	0	45873	0	0	0	1828.2	0	2867.1	0	0	0	29252	0	44619	0	0	0
A0A0D9QY09	A0A0D9QY09_CHLSB Plexin B2 OS=Chlorocebus sabaeus OX=60711 GN=PLXNB2 PE=3 SV=1	1	2	1	1	3	3	0	2	1	1	3	3	0	2	1	1	3	3	0	3.3	205.92	33421	25704	24669	104520	102610	0	375.51	288.8	277.18	1174.3	1153	0	43116	49169	36382	68200	61835	0
A0A0D9QY25	A0A0D9QY25_CHLSB Acyl-coenzyme A oxidase OS=Chlorocebus sabaeus OX=60711 GN=ACOX1 PE=3 SV=1	1	0	1	0	1	0	1	0	1	0	1	0	1	0	1	0	1	0	1	5.2	74.507	0	29330	0	20508	0	40107	0	977.67	0	683.61	0	1336.9	0	29437	0	0	0	46957
A0A0D9QY32	A0A0D9QY32_CHLSB LDL receptor related protein 1 OS=Chlorocebus sabaeus OX=60711 GN=LRP1 PE=3 SV=1	1	1	0	1	0	1	1	1	0	1	0	1	1	1	0	1	0	1	1	0.4	504.83	18609	0	21866	0	31044	19715	80.209	0	94.249	0	133.81	84.978	18609	0	21268	0	26066	23082
A0A0D9QY64	A0A0D9QY64_CHLSB Signal recognition particle subunit SRP68 OS=Chlorocebus sabaeus OX=60711 GN=SRP68 PE=3 SV=1	1	0	0	1	1	0	0	0	0	1	1	0	0	0	0	1	1	0	0	4.7	70.305	0	0	65005	77978	0	0	0	0	1911.9	2293.5	0	0	0	0	63228	0	0	0
A0A0D9QY69	A0A0D9QY69_CHLSB Nuclear pore complex protein Nup93 OS=Chlorocebus sabaeus OX=60711 GN=NUP93 PE=3 SV=1	1	1	0	2	1	2	1	1	0	2	1	2	1	1	0	2	1	2	1	5	93.492	28155	0	53405	38240	93369	25148	552.07	0	1047.2	749.81	1830.8	493.1	38790	0	32207	45030	64034	40565
A0A0D9QY70	A0A0D9QY70_CHLSB Platelet-derived growth factor receptor alpha OS=Chlorocebus sabaeus OX=60711 GN=PDGFRA PE=3 SV=1	1	2	0	1	1	1	0	2	0	1	1	1	0	2	0	1	1	1	0	2	122.77	161710	0	40864	42617	49142	0	3300.3	0	833.96	869.73	1002.9	0	69047	0	71111	65169	73822	0
A0A0D9QY94;A0A0D9RUA5;A0A0D9RJ43	A0A0D9QY94_CHLSB L-lactate dehydrogenase OS=Chlorocebus sabaeus OX=60711 PE=3 SV=1;A0A0D9RUA5_CHLSB L-lactate dehydrogenase OS=Chlorocebus sabaeus OX=60711 PE=3 SV=1	3	4	5	5	6	6	5	3	5	4	5	5	4	3	5	4	5	5	4	14.6	39.57	3492600	4325700	4608100	5317500	5458500	3569400	174630	216280	230410	265870	272930	178470	4916500	4721600	4905700	4097700	4098900	2840800
A0A0D9QYB1	A0A0D9QYB1_CHLSB ATP synthase subunit beta OS=Chlorocebus sabaeus OX=60711 GN=ATP5F1B PE=3 SV=1	1	3	1	2	5	5	3	3	1	2	5	5	3	3	1	2	5	5	3	15.1	56.404	187450	32695	494130	851760	850980	467830	6463.6	1127.4	17039	29371	29344	16132	305110	112000	421250	636310	620500	595990
A0A0D9QYE6	A0A0D9QYE6_CHLSB Amidophosphoribosyltransferase OS=Chlorocebus sabaeus OX=60711 GN=PPAT PE=3 SV=1	1	0	0	1	0	0	1	0	0	1	0	0	1	0	0	1	0	0	1	6	57.458	0	0	47907	0	0	38460	0	0	1916.3	0	0	1538.4	0	0	0	0	0	45030
A0A0D9QYF0	A0A0D9QYF0_CHLSB Signal recognition particle subunit SRP72 OS=Chlorocebus sabaeus OX=60711 GN=SRP72 PE=3 SV=1	1	1	0	1	2	0	0	1	0	1	2	0	0	1	0	1	2	0	0	3.3	74.761	36796	0	34415	63470	0	0	1149.9	0	1075.5	1983.5	0	0	48530	0	44149	31840	0	0
A0A0D9QYG2	A0A0D9QYG2_CHLSB Metallothionein OS=Chlorocebus sabaeus OX=60711 PE=3 SV=1	1	2	2	2	2	2	1	2	2	2	2	2	1	1	1	1	1	1	0	52.5	6.0422	1136200	979060	1065700	1105500	1198600	293470	378730	326350	355230	368500	399550	97824	946950	1135000	1048600	929850	1031100	358750
A0A0D9QYG6	A0A0D9QYG6_CHLSB NHL repeat containing 2 OS=Chlorocebus sabaeus OX=60711 GN=NHLRC2 PE=4 SV=1	1	1	1	1	1	1	0	1	1	1	1	1	0	1	1	1	1	1	0	1.2	79.51	183290	168080	196630	199410	180910	0	6546	6002.9	7022.7	7121.6	6461	0	183290	168690	191260	170440	151900	0
A0A0D9QYI0	A0A0D9QYI0_CHLSB Metallothionein OS=Chlorocebus sabaeus OX=60711 PE=3 SV=1	1	2	2	2	2	2	2	1	1	1	1	1	1	1	1	1	1	1	1	52.5	6.0973	9502.6	48732	39502	101530	54895	20196	3167.5	16244	13167	33845	18298	6732.1	34630	49122	36732	58523	46523	27826
A0A0D9QYJ1	A0A0D9QYJ1_CHLSB Serine/arginine-rich splicing factor 2 OS=Chlorocebus sabaeus OX=60711 GN=SRSF2 PE=3 SV=1	1	0	1	0	0	0	0	0	1	0	0	0	0	0	1	0	0	0	0	7.7	25.476	0	24977	0	0	0	0	0	2775.2	0	0	0	0	0	25068	0	0	0	0
A0A0D9QYJ9;A0A0D9RYV6;A0A0D9RT34	A0A0D9QYJ9_CHLSB Translationally-controlled tumor protein OS=Chlorocebus sabaeus OX=60711 PE=3 SV=1;A0A0D9RYV6_CHLSB Translationally-controlled tumor protein OS=Chlorocebus sabaeus OX=60711 PE=3 SV=1;A0A0D9RT34_CHLSB TCTP domain-containing protein OS=Chlor	3	1	1	0	0	0	1	1	1	0	0	0	1	1	1	0	0	0	1	5.8	19.847	102310	340680	0	0	0	123240	14615	48669	0	0	0	17606	102310	0	0	0	0	144290
A0A0D9QYK8	A0A0D9QYK8_CHLSB Protein arginine methyltransferase 3 OS=Chlorocebus sabaeus OX=60711 GN=PRMT3 PE=4 SV=1	1	0	2	1	1	1	0	0	2	1	1	1	0	0	2	1	1	1	0	4.9	59.956	0	60681	46503	37401	48154	0	0	2638.3	2021.9	1626.1	2093.6	0	0	43623	51876	36663	46371	0
A0A0D9QYL1	A0A0D9QYL1_CHLSB DNA-directed RNA polymerase subunit beta OS=Chlorocebus sabaeus OX=60711 GN=POLR2B PE=3 SV=1	1	2	2	1	1	1	1	2	2	1	1	1	1	2	2	1	1	1	1	1.2	133.06	104310	97873	62717	39777	50829	39913	1738.5	1631.2	1045.3	662.95	847.15	665.21	74694	72294	79378	44240	55534	60807
A0A0D9QYL9	A0A0D9QYL9_CHLSB Insulin like growth factor binding protein 7 OS=Chlorocebus sabaeus OX=60711 GN=IGFBP7 PE=4 SV=1	1	0	1	0	2	1	1	0	1	0	2	1	1	0	1	0	2	1	1	9.6	29.081	0	80182	0	111990	31849	24582	0	5727.3	0	7999.1	2274.9	1755.8	0	61009	0	52656	56858	61192
A0A0D9QYM1	A0A0D9QYM1_CHLSB Septin 9 OS=Chlorocebus sabaeus OX=60711 GN=SEPTIN9 PE=3 SV=1	1	2	1	2	4	2	1	2	1	2	4	2	1	2	1	2	4	2	1	15.7	63.549	74663	14144	97475	202480	112650	72222	1821	344.97	2377.4	4938.5	2747.5	1761.5	95303	54442	70379	115510	114590	85648
A0A0D9QYM3	A0A0D9QYM3_CHLSB Cleavage and polyadenylation specificity factor subunit 5 OS=Chlorocebus sabaeus OX=60711 GN=NUDT21 PE=3 SV=1	1	1	1	0	0	1	1	1	1	0	0	1	1	1	1	0	0	1	1	7.9	26.227	83369	71418	0	0	81690	137010	5955	5101.3	0	0	5835	9786.1	83369	71678	0	0	68590	0
A0A0D9QYN3	A0A0D9QYN3_CHLSB Programmed cell death protein 4 OS=Chlorocebus sabaeus OX=60711 GN=PDCD4 PE=3 SV=1	1	0	1	0	0	0	1	0	1	0	0	0	1	0	1	0	0	0	1	3.4	51.697	0	11451	0	0	0	13342	0	545.3	0	0	0	635.32	0	11493	0	0	0	15621
A0A0D9QYN9	A0A0D9QYN9_CHLSB Signal transducer and activator of transcription OS=Chlorocebus sabaeus OX=60711 GN=STAT2 PE=3 SV=1	1	0	1	1	1	1	1	0	1	1	1	1	1	0	1	1	1	1	1	1.5	97.799	0	21673	22541	31232	33633	15289	0	504.02	524.2	726.33	782.17	355.55	0	21752	21925	26695	28240	17900
A0A0D9QYP6	A0A0D9QYP6_CHLSB Survival of motor neuron-related-splicing factor 30 OS=Chlorocebus sabaeus OX=60711 GN=SMNDC1 PE=3 SV=1	1	0	0	1	0	0	0	0	0	1	0	0	0	0	0	1	0	0	0	3.4	26.725	0	0	167710	0	0	0	0	0	18634	0	0	0	0	0	163120	0	0	0
A0A0D9QYQ6	A0A0D9QYQ6_CHLSB Adducin 3 OS=Chlorocebus sabaeus OX=60711 GN=ADD3 PE=3 SV=1	1	1	1	1	1	1	0	1	1	1	1	1	0	1	1	1	1	1	0	2.5	79.228	9156.1	11943	11752	10706	8893	0	305.2	398.1	391.73	356.85	296.43	0	9156.1	11987	11430	9150.3	7466.9	0
A0A0D9QYR0	A0A0D9QYR0_CHLSB Canopy FGF signaling regulator 2 OS=Chlorocebus sabaeus OX=60711 GN=CNPY2 PE=3 SV=1	1	1	1	1	1	2	2	1	1	1	1	2	2	1	1	1	1	2	2	15.4	20.679	177070	169100	198180	190980	219460	193470	16097	15373	18017	17361	19951	17588	193050	185040	210160	177960	159390	187970
A0A0D9QYR5	A0A0D9QYR5_CHLSB Citrate synthase OS=Chlorocebus sabaeus OX=60711 GN=CS PE=3 SV=1	1	2	2	3	1	1	2	2	2	3	1	1	2	2	2	3	1	1	2	9.7	51.698	1366200	1172800	1655500	1030300	1251700	424680	71906	61724	87133	54226	65879	22351	1179100	1307200	1403800	1101200	1314200	276800
A0A0D9QYS8	A0A0D9QYS8_CHLSB Nucleic acid binding protein 2 OS=Chlorocebus sabaeus OX=60711 GN=NABP2 PE=3 SV=1	1	0	0	1	0	0	0	0	0	1	0	0	0	0	0	1	0	0	0	10.4	22.345	0	0	21552	0	0	0	0	0	3078.9	0	0	0	0	0	20963	0	0	0
A0A0D9QYT4	A0A0D9QYT4_CHLSB Integrin subunit alpha 3 OS=Chlorocebus sabaeus OX=60711 GN=ITGA3 PE=3 SV=1	1	0	0	0	1	1	0	0	0	0	1	1	0	0	0	0	1	1	0	3.4	116.31	0	0	0	54254	20329	0	0	0	0	1356.3	508.21	0	0	0	0	0	17069	0
A0A0D9QYU0	A0A0D9QYU0_CHLSB Ubiquitin like modifier activating enzyme 6 OS=Chlorocebus sabaeus OX=60711 GN=UBA6 PE=3 SV=1	1	1	1	1	1	2	2	1	1	1	1	2	2	1	1	1	1	2	2	2.8	117.91	106160	101490	111910	109360	131540	51646	1862.5	1780.5	1963.3	1918.5	2307.6	906.06	114300	109660	117190	100630	92760	46712
A0A0D9QYV7	A0A0D9QYV7_CHLSB Extended synaptotagmin 1 OS=Chlorocebus sabaeus OX=60711 GN=ESYT1 PE=3 SV=1	1	1	2	2	4	2	2	1	2	2	4	2	2	1	2	2	4	2	2	5.4	122.62	42177	73477	53291	384700	99970	140540	860.75	1499.5	1087.6	7851.1	2040.2	2868.2	97244	96176	73927	171770	97704	208230
A0A0D9QYW2	A0A0D9QYW2_CHLSB Proliferation-associated 2G4 OS=Chlorocebus sabaeus OX=60711 GN=PA2G4 PE=3 SV=1	1	1	1	1	1	1	1	1	1	1	1	1	1	1	1	1	1	1	1	4.8	44.588	165230	206040	206980	142530	155730	95211	7184.1	8958.4	8999.1	6197	6771	4139.6	165230	206790	201320	121820	130760	111470
A0A0D9QYY1	A0A0D9QYY1_CHLSB Reticulocalbin 1 OS=Chlorocebus sabaeus OX=60711 GN=RCN1 PE=3 SV=1	1	0	0	0	1	0	0	0	0	0	1	0	0	0	0	0	1	0	0	6.5	23.524	0	0	0	152270	0	0	0	0	0	16919	0	0	0	0	0	113740	0	0
A0A0D9QYY5	A0A0D9QYY5_CHLSB Eukaryotic translation initiation factor 3 subunit M OS=Chlorocebus sabaeus OX=60711 GN=EIF3M PE=3 SV=1	1	2	3	2	2	2	3	2	3	2	2	2	3	2	3	2	2	2	3	14.2	42.502	43914	129000	79513	145850	137780	145010	2439.7	7166.6	4417.4	8102.6	7654.3	8056.3	51565	92360	97789	149990	140200	128940
A0A0D9QYY6	A0A0D9QYY6_CHLSB Coatomer subunit epsilon OS=Chlorocebus sabaeus OX=60711 GN=COPE PE=3 SV=1	1	0	0	0	1	0	0	0	0	0	1	0	0	0	0	0	1	0	0	6.5	34.469	0	0	0	20034	0	0	0	0	0	1335.6	0	0	0	0	0	17123	0	0
A0A0D9QZ01	A0A0D9QZ01_CHLSB UPF1 RNA helicase and ATPase OS=Chlorocebus sabaeus OX=60711 GN=UPF1 PE=3 SV=1	1	1	1	2	0	3	1	1	1	2	0	3	1	1	1	2	0	3	1	6.6	123.06	29746	32412	72883	0	89366	87908	521.86	568.63	1278.6	0	1567.8	1542.3	36321	39721	0	0	38519	125670
A0A0D9QZ04;A0A0D9QY39	A0A0D9QZ04_CHLSB Cyclin-dependent kinase 2 OS=Chlorocebus sabaeus OX=60711 GN=CDK2 PE=3 SV=1;A0A0D9QY39_CHLSB Cyclin dependent kinase 3 OS=Chlorocebus sabaeus OX=60711 GN=CDK3 PE=3 SV=1	2	0	1	0	0	0	1	0	1	0	0	0	1	0	1	0	0	0	1	4.7	33.929	0	109010	0	0	0	115480	0	5737.3	0	0	0	6077.9	0	109410	0	0	0	135210
A0A0D9QZ15	A0A0D9QZ15_CHLSB Tetratricopeptide repeat protein 38 OS=Chlorocebus sabaeus OX=60711 GN=TTC38 PE=3 SV=1	1	1	1	1	0	0	0	1	1	1	0	0	0	1	1	1	0	0	0	1.9	53.19	77204	82934	97869	0	0	0	3088.1	3317.4	3914.7	0	0	0	77204	83236	95193	0	0	0
A0A0D9QZ22;A0AA51NYY9	A0A0D9QZ22_CHLSB Alpha-ketoglutarate-dependent dioxygenase FTO OS=Chlorocebus sabaeus OX=60711 GN=FTO PE=3 SV=1;A0AA51NYY9_CHLSB Alpha-ketoglutarate-dependent dioxygenase FTO OS=Chlorocebus sabaeus OX=60711 PE=2 SV=1	2	0	0	1	0	1	0	0	0	1	0	1	0	0	0	1	0	1	0	2	53.066	0	0	106680	0	114600	0	0	0	3951	0	4244.4	0	0	0	103760	0	96223	0
A0A0D9QZ33	A0A0D9QZ33_CHLSB non-specific serine/threonine protein kinase OS=Chlorocebus sabaeus OX=60711 GN=SLK PE=3 SV=1	1	0	1	2	1	1	0	0	1	2	1	1	0	0	1	2	1	1	0	1.9	142.76	0	100090	167850	43203	6909.5	0	0	1668.1	2797.5	720.05	115.16	0	0	103480	121850	75305	0	0
A0A0D9QZ46	A0A0D9QZ46_CHLSB Ataxin-10 OS=Chlorocebus sabaeus OX=60711 GN=ATXN10 PE=3 SV=1	1	2	1	1	1	1	2	2	1	1	1	1	2	2	1	1	1	1	2	6.7	53.476	130270	95916	105370	135210	62351	98175	5210.7	3836.7	4214.7	5408.2	2494	3927	88850	101650	108220	122020	112890	78250
A0A0D9QZ56;A0A0D9R8X7;A0A0D9RNT7;A0A0D9S5B0;A0A0D9SC55;A0A0D9SA76;A0A0D9S9N6	A0A0D9QZ56_CHLSB Ubiquitin-ribosomal protein eL40 fusion protein OS=Chlorocebus sabaeus OX=60711 GN=UBA52 PE=3 SV=1;A0A0D9R8X7_CHLSB Ubiquitin-like domain-containing protein OS=Chlorocebus sabaeus OX=60711 PE=4 SV=1;A0A0D9RNT7_CHLSB Ubiquitin-ribosomal pro	7	2	1	1	1	1	2	2	1	1	1	1	2	2	1	1	1	1	2	19.5	14.728	1425700	1431800	1572100	2282600	2457200	3883100	237610	238640	262020	380430	409530	647180	1330900	1481400	1605500	1994800	2105700	4156900
A0A0D9QZ71	A0A0D9QZ71_CHLSB Inositol-3-phosphate synthase 1 OS=Chlorocebus sabaeus OX=60711 GN=ISYNA1 PE=3 SV=1	1	0	0	0	2	1	1	0	0	0	2	1	1	0	0	0	2	1	1	5.2	61.009	0	0	0	139490	103340	61423	0	0	0	6974.4	5166.9	3071.1	0	0	0	69213	90622	118070
A0A0D9QZ73	A0A0D9QZ73_CHLSB CD59 glycoprotein OS=Chlorocebus sabaeus OX=60711 GN=CD59 PE=4 SV=1	1	1	1	0	1	1	1	1	1	0	1	1	1	1	1	0	1	1	1	11.1	13.744	692120	678520	0	1036500	1029000	873600	115350	113090	0	172740	171500	145600	692120	680990	0	885890	864000	1022800
A0A0D9QZ89	A0A0D9QZ89_CHLSB U6 snRNA-associated Sm-like protein LSm4 OS=Chlorocebus sabaeus OX=60711 GN=LSM4 PE=3 SV=1	1	2	0	2	1	1	1	2	0	2	1	1	1	2	0	2	1	1	1	15.8	15.35	281730	0	284620	246240	249240	105880	31303	0	31625	27360	27693	11764	266600	0	252800	225630	224350	132890
A0A0D9QZ90	A0A0D9QZ90_CHLSB F-box protein 3 OS=Chlorocebus sabaeus OX=60711 GN=FBXO3 PE=4 SV=1	1	1	1	0	1	1	1	1	1	0	1	1	1	1	1	0	1	1	1	4.7	54.546	58251	59231	0	53754	44960	30425	3236.2	3290.6	0	2986.3	2497.8	1690.3	58251	59446	0	45945	37750	35622
A0A0D9QZ96	A0A0D9QZ96_CHLSB Nucleoporin 50 OS=Chlorocebus sabaeus OX=60711 GN=NUP50 PE=4 SV=1	1	0	1	1	1	0	0	0	1	1	1	0	0	0	1	1	1	0	0	5.3	50.011	0	16472	103150	131150	0	0	0	588.28	3684	4683.9	0	0	0	0	100330	112100	0	0
A0A0D9QZA0	A0A0D9QZA0_CHLSB Cell cycle associated protein 1 OS=Chlorocebus sabaeus OX=60711 GN=CAPRIN1 PE=3 SV=1	1	1	1	0	1	1	0	1	1	0	1	1	0	1	1	0	1	1	0	1.4	68.818	115580	100330	0	128970	111770	0	7705.5	6688.6	0	8598.1	7451.5	0	115580	100690	0	110240	93849	0
A0A0D9QZA2	A0A0D9QZA2_CHLSB Cytosolic purine 5-nucleotidase OS=Chlorocebus sabaeus OX=60711 GN=NT5C2 PE=3 SV=1	1	1	0	1	1	1	0	1	0	1	1	1	0	1	0	1	1	1	0	3	65.866	72961	0	91412	112670	88940	0	2432	0	3047.1	3755.5	2964.7	0	72961	0	88913	96298	74678	0
A0A0D9QZC8	A0A0D9QZC8_CHLSB ADP ribosylation factor like GTPase 3 OS=Chlorocebus sabaeus OX=60711 GN=ARL3 PE=3 SV=1	1	0	0	1	1	0	0	0	0	1	1	0	0	0	0	1	1	0	0	14.9	20.365	0	0	35899	14855	0	0	0	0	3263.6	1350.4	0	0	0	0	34918	0	0	0
A0A0D9QZD3	A0A0D9QZD3_CHLSB Leucine rich repeat containing 59 OS=Chlorocebus sabaeus OX=60711 GN=LRRC59 PE=4 SV=1	1	0	1	1	1	1	2	0	1	1	1	1	2	0	1	1	1	1	2	12.4	34.958	0	32599	33175	266250	285750	125130	0	2328.5	2369.6	19018	20411	8937.9	0	56735	55955	213260	150820	145330
A0A0D9QZD7	A0A0D9QZD7_CHLSB Catalase OS=Chlorocebus sabaeus OX=60711 GN=CAT PE=3 SV=1	1	1	1	1	1	1	2	1	1	1	1	1	2	1	1	1	1	1	2	4.7	59.97	39267	27877	31269	33459	32981	58422	1402.4	995.61	1116.7	1195	1177.9	2086.5	49384	35188	38250	35967	34828	28734
A0A0D9QZE7	A0A0D9QZE7_CHLSB Methylthioribulose-1-phosphate dehydratase OS=Chlorocebus sabaeus OX=60711 GN=APIP PE=3 SV=1	1	3	0	1	0	1	1	3	0	1	0	1	1	3	0	1	0	1	1	19.8	27.165	300540	0	98670	0	125600	31870	17679	0	5804.1	0	7388.2	1874.7	190010	0	148640	0	163330	0
A0A0D9QZF1;A0A0D9S940;A0A0D9RCV5;A0A0D9SED0;A0A0D9SC01;A0A0D9SBB0;A0A0D9SAF5	A0A0D9QZF1_CHLSB Heterogeneous nuclear ribonucleoprotein A1 OS=Chlorocebus sabaeus OX=60711 GN=HNRNPA1 PE=4 SV=1;A0A0D9S940_CHLSB RRM domain-containing protein OS=Chlorocebus sabaeus OX=60711 PE=4 SV=1	7	5	5	4	5	6	4	4	4	3	4	5	3	4	4	3	4	5	3	20.7	38.716	3694600	1727100	3370100	1851500	4983100	912410	205250	95953	187230	102860	276840	50689	3504800	2727400	3276200	2320200	2724400	987800
A0A0D9QZI5	A0A0D9QZI5_CHLSB Nucleolar and coiled-body phosphoprotein 1 OS=Chlorocebus sabaeus OX=60711 GN=NOLC1 PE=4 SV=1	1	1	2	1	2	0	0	1	2	1	2	0	0	1	2	1	2	0	0	3.5	75.093	73873	152240	57773	112050	0	0	2238.6	4613.3	1750.7	3395.4	0	0	128250	102130	97559	50687	0	0
A0A0D9QZI9	A0A0D9QZI9_CHLSB 60S ribosomal protein L18a OS=Chlorocebus sabaeus OX=60711 GN=RPL18A PE=3 SV=1	1	0	0	1	0	1	0	0	0	1	0	1	0	0	0	1	0	1	0	5.7	20.762	0	0	43123	0	26997	0	0	0	4791.5	0	2999.7	0	0	0	41944	0	22668	0
A0A0D9QZM2	A0A0D9QZM2_CHLSB Microtubule associated protein 1S OS=Chlorocebus sabaeus OX=60711 GN=MAP1S PE=4 SV=1	1	0	0	0	1	1	1	0	0	0	1	1	1	0	0	0	1	1	1	1.7	112.7	0	0	0	16282	14656	21705	0	0	0	452.27	407.1	602.91	0	0	0	13916	12305	25412
A0A0D9QZM4	A0A0D9QZM4_CHLSB MYG1 exonuclease OS=Chlorocebus sabaeus OX=60711 GN=MYG1 PE=3 SV=1	1	3	4	3	1	4	3	3	4	3	1	4	3	3	4	3	1	4	3	13.7	42.974	547200	709320	548400	114330	577980	454010	30400	39407	30466	6351.7	32110	25223	474630	526200	458700	243610	435540	768400
A0A0D9QZM9	A0A0D9QZM9_CHLSB Sperm associated antigen 9 OS=Chlorocebus sabaeus OX=60711 GN=SPAG9 PE=3 SV=1	1	1	1	1	1	1	1	1	1	1	1	1	1	1	1	1	1	1	1	1	147.58	29813	32910	35607	40813	36724	14211	444.97	491.19	531.45	609.16	548.12	212.1	29813	33030	34634	34884	30835	16638
A0A0D9QZN0	A0A0D9QZN0_CHLSB Nucleophosmin/nucleoplasmin 3 OS=Chlorocebus sabaeus OX=60711 GN=NPM3 PE=3 SV=1	1	1	1	1	0	1	0	1	1	1	0	1	0	1	1	1	0	1	0	8.4	19.315	58037	61413	56172	0	75078	0	7254.7	7676.7	7021.5	0	9384.7	0	58037	61637	54636	0	63038	0
A0A0D9QZN2	A0A0D9QZN2_CHLSB Nucleoside diphosphate kinase OS=Chlorocebus sabaeus OX=60711 GN=NME1 PE=3 SV=1	1	4	3	5	4	5	3	2	2	2	2	2	1	2	2	2	2	2	1	40.8	17.193	1910500	1955100	1976600	737410	721990	517850	212280	217240	219620	81934	80221	57539	1324200	1304400	1151100	1398200	1257100	1203100
A0A0D9QZN3	A0A0D9QZN3_CHLSB Nucleoside diphosphate kinase OS=Chlorocebus sabaeus OX=60711 GN=NME2 PE=3 SV=1	1	4	2	5	3	5	3	4	2	5	3	5	3	2	1	2	1	2	1	43.4	17.284	1980000	718970	1784800	910600	6084200	2218100	180000	65361	162250	82782	553110	201640	2344500	1758100	2104100	1908200	2039700	2766700
A0A0D9QZT4	A0A0D9QZT4_CHLSB procollagen galactosyltransferase OS=Chlorocebus sabaeus OX=60711 GN=COLGALT1 PE=3 SV=1	1	1	1	0	1	1	1	1	1	0	1	1	1	1	1	0	1	1	1	1.6	71.73	681050	593470	0	412660	463290	272510	21283	18546	0	12896	14478	8516	681050	595630	0	352710	389000	319060
A0A0D9QZT5	A0A0D9QZT5_CHLSB 6-phosphogluconolactonase OS=Chlorocebus sabaeus OX=60711 GN=PGLS PE=3 SV=1	1	0	0	2	1	2	0	0	0	2	1	2	0	0	0	2	1	2	0	18	34.401	0	0	84675	90262	154860	0	0	0	5645	6017.5	10324	0	0	0	91965	100810	96767	0
A0A0D9QZT6;A0A0D9R6B5;A0A0D9RP71	A0A0D9QZT6_CHLSB RRM domain-containing protein OS=Chlorocebus sabaeus OX=60711 PE=4 SV=1	3	3	4	3	3	5	2	3	4	3	3	5	2	3	4	3	3	5	2	10.5	69.077	479290	489910	473900	580920	572920	101480	17752	18145	17552	21515	21219	3758.6	531160	510190	493790	448830	350220	194130
A0A0D9QZU2	A0A0D9QZU2_CHLSB Vacuolar protein sorting-associated protein 35 OS=Chlorocebus sabaeus OX=60711 GN=VPS35 PE=3 SV=1	1	2	3	4	5	6	4	2	3	4	5	6	4	2	3	4	5	6	4	12.9	91.706	76866	80033	115010	171480	196710	157560	1830.1	1905.5	2738.3	4082.9	4683.5	3751.4	139510	106340	111390	102600	101390	204030
A0A0D9QZV2;A0A0D9SC49;A0A0D9SAU5;A0A0D9SCP7;A0A0D9S2G2;A0A0D9S2Z3	A0A0D9QZV2_CHLSB IF rod domain-containing protein OS=Chlorocebus sabaeus OX=60711 PE=3 SV=1;A0A0D9SC49_CHLSB IF rod domain-containing protein OS=Chlorocebus sabaeus OX=60711 PE=3 SV=1;A0A0D9SAU5_CHLSB IF rod domain-containing protein OS=Chlorocebus sabaeus	6	1	1	1	4	1	0	1	1	1	4	1	0	1	1	1	4	1	0	21	40.546	40003	69245	54051	153920	24482	0	1818.3	3147.5	2456.9	6996.3	1112.8	0	57917	0	76116	80897	29762	0
A0A0D9QZW0	A0A0D9QZW0_CHLSB RING-type E3 ubiquitin transferase OS=Chlorocebus sabaeus OX=60711 GN=TRIM25 PE=4 SV=1	1	2	2	1	2	2	2	2	2	1	2	2	2	2	2	1	2	2	2	6.5	70.667	144000	215640	256890	186010	201250	251130	4799.9	7187.9	8562.9	6200.5	6708.2	8371.1	145180	203830	284860	147390	156730	294290
A0A0D9QZW2;A0A0D9R058;A0A0D9R070;A0A0D9RS65;A0A0D9R055;A0A0D9RDZ6;A0A0D9R0A1;A0A0D9QZY9	A0A0D9QZW2_CHLSB Keratin 79 OS=Chlorocebus sabaeus OX=60711 GN=KRT79 PE=3 SV=1;A0A0D9R058_CHLSB IF rod domain-containing protein OS=Chlorocebus sabaeus OX=60711 PE=3 SV=1;A0A0D9R070_CHLSB IF rod domain-containing protein OS=Chlorocebus sabaeus OX=60711 PE=	8	3	3	3	4	4	3	1	2	1	1	1	1	1	2	1	1	1	1	6.1	57.338	56527	657050	85299	120130	125860	107390	1949.2	22657	2941.4	4142.6	4339.9	3702.9	117970	144650	173160	214300	220550	262400
A0A0D9QZY1	A0A0D9QZY1_CHLSB Tubulin tyrosine ligase like 12 OS=Chlorocebus sabaeus OX=60711 GN=TTLL12 PE=4 SV=1	1	0	0	0	1	1	0	0	0	0	1	1	0	0	0	0	1	1	0	1.9	74.394	0	0	0	131840	142090	0	0	0	0	3995.2	4305.8	0	0	0	0	112690	119310	0
A0A0D9R002	A0A0D9R002_CHLSB Musashi RNA binding protein 2 OS=Chlorocebus sabaeus OX=60711 GN=MSI2 PE=3 SV=1	1	1	0	1	1	1	0	1	0	1	1	1	0	1	0	1	1	1	0	3.7	35.196	196240	0	118250	109570	96939	0	16354	0	9854.2	9130.7	8078.3	0	113890	0	118080	136070	118260	0
A0A0D9R011	A0A0D9R011_CHLSB NADH-cytochrome b5 reductase OS=Chlorocebus sabaeus OX=60711 GN=CYB5R3 PE=3 SV=1	1	0	0	1	0	0	1	0	0	1	0	0	1	0	0	1	0	0	1	3.5	38.72	0	0	33058	0	0	39603	0	0	2361.3	0	0	2828.8	0	0	32154	0	0	46368
A0A0D9R012	A0A0D9R012_CHLSB CWF19-like protein 1 OS=Chlorocebus sabaeus OX=60711 GN=CWF19L1 PE=3 SV=1	1	2	1	1	0	0	0	2	1	1	0	0	0	2	1	1	0	0	0	5.4	60.685	57803	7152.2	10980	0	0	0	1993.2	246.63	378.61	0	0	0	32928	17177	25556	0	0	0
A0A0D9R013;A0A0D9QZZ8	A0A0D9R013_CHLSB Keratin, type II cytoskeletal 1 OS=Chlorocebus sabaeus OX=60711 GN=KRT1 PE=3 SV=1	2	7	5	7	7	8	6	7	5	7	7	8	6	3	2	3	2	3	2	10.5	67.433	6494500	4219900	6841600	6581300	6696200	2824000	202950	131870	213800	205670	209260	88250	6174200	5474000	6251100	5319900	5183800	3456000
A0A0D9R014	A0A0D9R014_CHLSB Serine/arginine-rich splicing factor 1 OS=Chlorocebus sabaeus OX=60711 GN=SRSF1 PE=3 SV=1	1	1	1	0	1	0	0	1	1	0	1	0	0	1	1	0	1	0	0	5.5	28.365	55995	60573	0	82977	0	0	3999.6	4326.6	0	5926.9	0	0	55995	60793	0	70922	0	0
A0A0D9R016	A0A0D9R016_CHLSB Keratin 2 OS=Chlorocebus sabaeus OX=60711 GN=KRT2 PE=3 SV=1	1	2	1	2	2	3	2	0	0	0	0	1	0	0	0	0	0	1	0	5	65.572	0	0	0	0	40443	0	0	0	0	0	1037	0	0	0	0	0	33958	0
A0A0D9R019	A0A0D9R019_CHLSB BRISC and BRCA1-A complex member 1 OS=Chlorocebus sabaeus OX=60711 GN=BABAM1 PE=3 SV=1	1	1	1	1	1	1	1	1	1	1	1	1	1	1	1	1	1	1	1	5.8	36.516	59176	70879	63277	81937	51303	26039	2958.8	3543.9	3163.8	4096.8	2565.1	1301.9	59176	71137	61547	70033	43076	30486
A0A0D9R027	A0A0D9R027_CHLSB DNA polymerase delta interacting protein 3 OS=Chlorocebus sabaeus OX=60711 GN=POLDIP3 PE=4 SV=1	1	0	0	0	1	0	0	0	0	0	1	0	0	0	0	0	1	0	0	2.4	46.009	0	0	0	14823	0	0	0	0	0	617.62	0	0	0	0	0	12669	0	0
A0A0D9R051	A0A0D9R051_CHLSB Rho GTPase activating protein 1 OS=Chlorocebus sabaeus OX=60711 GN=ARHGAP1 PE=4 SV=1	1	1	1	1	1	1	2	1	1	1	1	1	2	1	1	1	1	1	2	5.9	50.538	18588	19924	19313	18845	22194	77076	688.46	737.92	715.3	697.95	821.99	2854.7	30783	33115	31109	26674	30860	29812
A0A0D9R056	A0A0D9R056_CHLSB Cytoskeleton associated protein 5 OS=Chlorocebus sabaeus OX=60711 GN=CKAP5 PE=3 SV=1	1	2	1	3	4	4	4	2	1	3	4	4	4	2	1	3	4	4	4	4.1	225.37	81948	51434	214340	266160	259480	171110	773.09	485.23	2022.1	2510.9	2447.9	1614.2	149150	69701	204190	197790	187570	179350
A0A0D9R082;A0A0D9R1Q0	A0A0D9R082_CHLSB FUS RNA binding protein OS=Chlorocebus sabaeus OX=60711 GN=FUS PE=3 SV=1;A0A0D9R1Q0_CHLSB TATA-box binding protein associated factor 15 OS=Chlorocebus sabaeus OX=60711 GN=TAF15 PE=3 SV=1	2	1	1	1	1	2	0	1	1	1	1	2	0	1	1	1	1	2	0	6.2	53.724	246930	211570	240270	242480	367200	0	18995	16275	18482	18652	28246	0	259170	222870	245280	217520	263710	0
A0A0D9R091	A0A0D9R091_CHLSB Aspartate aminotransferase OS=Chlorocebus sabaeus OX=60711 GN=GOT1 PE=3 SV=1	1	1	2	2	3	3	2	1	2	2	3	3	2	1	2	2	3	3	2	12.6	46.392	170790	231240	256270	280120	272990	215050	7425.6	10054	11142	12179	11869	9350	197460	233720	243430	212380	216930	268640
A0A0D9R0C3	A0A0D9R0C3_CHLSB dTMP kinase OS=Chlorocebus sabaeus OX=60711 GN=DTYMK PE=3 SV=1	1	1	0	1	1	0	1	1	0	1	1	0	1	1	0	1	1	0	1	5	22.773	34814	0	34972	32688	0	61863	2320.9	0	2331.4	2179.2	0	4124.2	34814	0	34015	27939	0	72430
A0A0D9R0C4	A0A0D9R0C4_CHLSB Cysteine protease OS=Chlorocebus sabaeus OX=60711 GN=ATG4B PE=3 SV=1	1	0	0	0	0	0	1	0	0	0	0	0	1	0	0	0	0	0	1	3.8	44.287	0	0	0	0	0	24787	0	0	0	0	0	1377	0	0	0	0	0	29021
A0A0D9R0E2	A0A0D9R0E2_CHLSB Septin OS=Chlorocebus sabaeus OX=60711 GN=SEPTIN2 PE=3 SV=1	1	2	3	2	5	4	1	2	3	2	5	4	1	2	3	2	5	4	1	26.9	41.487	347330	130110	285140	359660	436840	67038	16540	6195.5	13578	17127	20802	3192.3	270100	198280	259740	266600	222820	290410
A0A0D9R0F0	A0A0D9R0F0_CHLSB Proteasome 26S subunit, ATPase 3 OS=Chlorocebus sabaeus OX=60711 GN=PSMC3 PE=3 SV=1	1	3	1	2	4	4	2	3	1	2	4	4	2	3	1	2	4	4	2	26	29.507	156800	71572	136480	329760	337940	317870	8711.3	3976.2	7581.9	18320	18774	17659	145290	165160	168560	225810	306400	287910
A0A0D9R0F2	A0A0D9R0F2_CHLSB Vigilin OS=Chlorocebus sabaeus OX=60711 GN=HDLBP PE=4 SV=1	1	1	0	0	1	2	1	1	0	0	1	2	1	1	0	0	1	2	1	2.3	143.52	0	0	0	120420	188070	50882	0	0	0	1824.5	2849.5	770.93	0	0	0	99703	93306	91234
A0A0D9R0F3	A0A0D9R0F3_CHLSB X-ray repair cross complementing 6 OS=Chlorocebus sabaeus OX=60711 GN=XRCC6 PE=3 SV=1	1	8	7	6	6	8	6	8	7	6	6	8	6	8	7	6	6	8	6	21.8	69.84	1256500	540220	1076600	1299100	1830000	775210	39267	16882	33643	40597	57187	24225	1232700	963010	1158900	1164700	1226700	654320
A0A0D9R0F4;A0A0D9RLX3;A0A0D9S5J3	A0A0D9R0F4_CHLSB RAB8A, member RAS oncogene family OS=Chlorocebus sabaeus OX=60711 GN=RAB8A PE=3 SV=1;A0A0D9RLX3_CHLSB RAB15, member RAS oncogene family OS=Chlorocebus sabaeus OX=60711 GN=RAB15 PE=3 SV=1;A0A0D9S5J3_CHLSB RAB13, member RAS oncogene family O	3	2	2	2	1	2	1	1	1	1	0	1	1	1	1	1	0	1	1	11.1	23.668	138650	104000	107140	0	123700	106090	10665	8000.1	8241.5	0	9515.7	8160.7	138650	104380	104210	0	103870	124210
A0A0D9R0F7;A0A0D9RDK6	A0A0D9R0F7_CHLSB Uncharacterized protein OS=Chlorocebus sabaeus OX=60711 PE=3 SV=1;A0A0D9RDK6_CHLSB Tropomyosin 2 OS=Chlorocebus sabaeus OX=60711 GN=TPM2 PE=3 SV=1	2	4	2	4	5	3	3	1	1	1	1	1	1	1	1	1	1	1	1	13.3	33.075	931760	932390	968800	800050	347330	330090	58235	58274	60550	50003	21708	20631	865130	839910	851150	602820	666180	346600
A0A0D9R0H0;A0A0D9R6T4;A0A0D9R1E9	A0A0D9R0H0_CHLSB Keratin, type II cytoskeletal 7 OS=Chlorocebus sabaeus OX=60711 GN=KRT7 PE=3 SV=1	3	4	4	4	5	5	4	2	2	2	3	3	2	2	2	2	3	3	2	9.4	51.569	197020	163660	314110	410610	386790	175180	7036.4	5845	11218	14665	13814	6256.6	267170	222080	279100	285320	268070	225880
A0A0D9R0H2	A0A0D9R0H2_CHLSB NADH dehydrogenase [ubiquinone] iron-sulfur protein 3, mitochondrial OS=Chlorocebus sabaeus OX=60711 GN=NDUFS3 PE=3 SV=1	1	1	0	0	0	0	0	1	0	0	0	0	0	1	0	0	0	0	0	5.6	28.567	32765	0	0	0	0	0	2047.8	0	0	0	0	0	32765	0	0	0	0	0
A0A0D9R0H6	A0A0D9R0H6_CHLSB Aconitate hydratase, mitochondrial OS=Chlorocebus sabaeus OX=60711 GN=ACO2 PE=3 SV=1	1	4	3	4	5	5	7	4	3	4	5	5	7	4	3	4	5	5	7	13.8	85.388	655900	579420	594190	802810	638950	628100	17261	15248	15636	21127	16814	16529	690440	639240	671760	666940	637580	467470
A0A0D9R0J6	A0A0D9R0J6_CHLSB Autophagy-related protein 101 OS=Chlorocebus sabaeus OX=60711 GN=ATG101 PE=3 SV=1	1	0	0	0	0	1	0	0	0	0	0	1	0	0	0	0	0	1	0	7.3	25.002	0	0	0	0	11784	0	0	0	0	0	1071.3	0	0	0	0	0	9894.2	0
A0A0D9R0K9	A0A0D9R0K9_CHLSB Protein phosphatase 1 regulatory subunit 7 OS=Chlorocebus sabaeus OX=60711 PE=3 SV=1	1	0	1	0	2	1	2	0	1	0	2	1	2	0	1	0	2	1	2	12	43.23	0	24057	0	664500	25092	69180	0	1046	0	28891	1091	3007.8	0	0	0	355560	0	293390
A0A0D9R0N5;A0A0D9RGI6	A0A0D9R0N5_CHLSB Clathrin heavy chain OS=Chlorocebus sabaeus OX=60711 GN=CLTC PE=3 SV=1	2	17	13	15	16	19	17	17	13	15	16	19	17	17	13	15	16	19	17	18.4	171.43	4763100	3588300	4648300	4643600	5015300	4414600	58804	44300	57386	57328	61917	54501	4239800	4303700	4162700	3904300	3933700	5441000
A0A0D9R0N8	A0A0D9R0N8_CHLSB ST13 Hsp70 interacting protein OS=Chlorocebus sabaeus OX=60711 GN=ST13 PE=3 SV=1	1	1	0	1	1	1	1	1	0	1	1	1	1	1	0	1	1	1	1	5.1	41.334	839100	0	534330	630500	693750	67113	76282	0	48575	57318	63068	6101.2	839100	0	519720	538900	582500	0
A0A0D9R0W0	A0A0D9R0W0_CHLSB FACT complex subunit SSRP1 OS=Chlorocebus sabaeus OX=60711 GN=SSRP1 PE=3 SV=1	1	1	1	1	1	1	0	1	1	1	1	1	0	1	1	1	1	1	0	2.1	81.088	95481	113430	120420	107760	109730	0	3182.7	3781	4014.1	3592.2	3657.7	0	95481	113840	117130	92109	92135	0
A0A0D9R0X1	A0A0D9R0X1_CHLSB Disco interacting protein 2 homolog B OS=Chlorocebus sabaeus OX=60711 GN=DIP2B PE=3 SV=1	1	1	2	1	2	1	0	1	2	1	2	1	0	1	2	1	2	1	0	2.2	171.44	33938	46226	41345	55390	40049	0	424.23	577.83	516.82	692.38	500.61	0	39741	37221	47091	38089	39376	0
A0A0D9R0Y0	A0A0D9R0Y0_CHLSB La ribonucleoprotein 4 OS=Chlorocebus sabaeus OX=60711 GN=LARP4 PE=4 SV=1	1	1	1	1	0	1	0	1	1	1	0	1	0	1	1	1	0	1	0	3.6	64.787	49860	53735	58433	0	53852	0	2266.3	2442.5	2656.1	0	2447.8	0	49860	53931	56836	0	45216	0
A0A0D9R0Y7	A0A0D9R0Y7_CHLSB LIM domain and actin binding 1 OS=Chlorocebus sabaeus OX=60711 GN=LIMA1 PE=4 SV=1	1	2	2	2	1	1	2	2	2	2	1	1	2	2	2	2	1	1	2	5.9	85.373	112540	109420	110360	27863	62630	42689	2206.7	2145.4	2164	546.33	1228	837.03	96616	92278	97461	57694	72554	39482
A0A0D9R110	A0A0D9R110_CHLSB Palmitoyltransferase OS=Chlorocebus sabaeus OX=60711 GN=ZDHHC5 PE=3 SV=1	1	0	1	0	0	0	0	0	1	0	0	0	0	0	1	0	0	0	0	2.8	77.494	0	3174.5	0	0	0	0	0	113.37	0	0	0	0	0	3186.1	0	0	0	0
A0A0D9R118	A0A0D9R118_CHLSB Claudin domain containing 1 OS=Chlorocebus sabaeus OX=60711 GN=CLDND1 PE=4 SV=1	1	0	0	0	1	1	0	0	0	0	1	1	0	0	0	0	1	1	0	5.5	28.576	0	0	0	35303	35120	0	0	0	0	3922.6	3902.2	0	0	0	0	30174	29488	0
A0A0D9R121	A0A0D9R121_CHLSB Catenin delta 1 OS=Chlorocebus sabaeus OX=60711 GN=CTNND1 PE=3 SV=1	1	2	3	3	3	3	3	2	3	3	3	3	3	2	3	3	3	3	3	4.7	107.32	198800	215760	221860	280980	300110	216100	4141.8	4495.1	4622.1	5853.8	6252.3	4502	209090	222460	206800	223380	240510	274050
A0A0D9R171	A0A0D9R171_CHLSB Translocase of outer mitochondrial membrane 70 OS=Chlorocebus sabaeus OX=60711 GN=TOMM70 PE=3 SV=1	1	0	0	0	0	1	0	0	0	0	0	1	0	0	0	0	0	1	0	6.1	67.442	0	0	0	0	4127.3	0	0	0	0	0	133.14	0	0	0	0	0	3465.5	0
A0A0D9R186	A0A0D9R186_CHLSB TBC1 domain family member 10B OS=Chlorocebus sabaeus OX=60711 GN=TBC1D10B PE=4 SV=1	1	0	0	0	1	1	0	0	0	0	1	1	0	0	0	0	1	1	0	2.6	88.309	0	0	0	30961	35488	0	0	0	0	1032	1182.9	0	0	0	0	26463	29797	0
A0A0D9R188	A0A0D9R188_CHLSB Acetyl-CoA carboxylase 1 OS=Chlorocebus sabaeus OX=60711 GN=ACACA PE=4 SV=1	1	2	1	1	2	1	2	2	1	1	2	1	2	2	1	1	2	1	2	1.9	265.67	100800	35833	30072	62108	81756	56053	833.07	296.14	248.53	513.29	675.67	463.24	61326	64408	52385	65095	60899	49260
A0A0D9R190	A0A0D9R190_CHLSB CD2 cytoplasmic tail binding protein 2 OS=Chlorocebus sabaeus OX=60711 GN=CD2BP2 PE=4 SV=1	1	0	0	0	0	0	1	0	0	0	0	0	1	0	0	0	0	0	1	3.2	37.424	0	0	0	0	0	33517	0	0	0	0	0	2793	0	0	0	0	0	39242
A0A0D9R198	A0A0D9R198_CHLSB Oxysterol-binding protein OS=Chlorocebus sabaeus OX=60711 GN=OSBP PE=3 SV=1	1	0	0	0	1	1	1	0	0	0	1	1	1	0	0	0	1	1	1	1.6	89.254	0	0	0	26252	13228	22298	0	0	0	640.29	322.62	543.84	0	0	0	22438	11106	26106
A0A0D9R1C3	A0A0D9R1C3_CHLSB Synergin gamma OS=Chlorocebus sabaeus OX=60711 GN=SYNRG PE=4 SV=1	1	0	0	0	0	0	1	0	0	0	0	0	1	0	0	0	0	0	1	0.7	147.11	0	0	0	0	0	113300	0	0	0	0	0	1691.1	0	0	0	0	0	132660
A0A0D9R1C6	A0A0D9R1C6_CHLSB Spermatogenesis associated serine rich 2 OS=Chlorocebus sabaeus OX=60711 GN=SPATS2 PE=3 SV=1	1	1	1	1	1	1	0	1	1	1	1	1	0	1	1	1	1	1	0	2.8	59.612	34724	35817	36540	34900	38087	0	1240.1	1279.2	1305	1246.4	1360.3	0	34724	35947	35541	29830	31979	0
A0A0D9R1F6	A0A0D9R1F6_CHLSB HIRA interacting protein 3 OS=Chlorocebus sabaeus OX=60711 GN=HIRIP3 PE=4 SV=1	1	1	0	0	1	0	0	1	0	0	1	0	0	1	0	0	1	0	0	2.3	61.615	15887	0	0	7080.5	0	0	547.82	0	0	244.16	0	0	15887	0	0	6051.9	0	0
A0A0D9R1G1;A0A0D9RWH9;A0A0D9S0I5	A0A0D9R1G1_CHLSB Tubulin alpha chain OS=Chlorocebus sabaeus OX=60711 GN=TUBA1A PE=3 SV=1;A0A0D9RWH9_CHLSB Tubulin alpha chain OS=Chlorocebus sabaeus OX=60711 PE=3 SV=1;A0A0D9S0I5_CHLSB Tubulin/FtsZ 2-layer sandwich domain-containing protein OS=Chlorocebus	3	5	6	6	7	7	9	0	1	1	1	1	2	0	0	0	0	0	0	31.5	50.135	0	194150	184320	222690	254110	335500	0	9245.4	8777	10604	12100	15976	0	197940	182110	193350	216730	380520
A0A0D9R1G5	A0A0D9R1G5_CHLSB Tubulin alpha chain OS=Chlorocebus sabaeus OX=60711 GN=TUBA1B PE=3 SV=1	1	6	6	6	8	8	9	6	6	6	8	8	9	0	0	0	0	0	0	30.8	50.137	8164000	9699500	5015300	12959000	8854100	7155100	388760	461880	238820	617100	421620	340720	7625200	8120700	6710400	8440300	8347600	10162000
A0A0D9R1H5	A0A0D9R1H5_CHLSB Fructose-bisphosphate aldolase OS=Chlorocebus sabaeus OX=60711 GN=ALDOA PE=3 SV=1	1	7	9	9	7	8	6	7	9	9	7	8	6	7	9	9	7	8	6	32.1	39.429	2400200	3136300	3087900	3272400	3366500	2407600	104360	136360	134260	142280	146370	104680	2974200	2941300	2674100	2690800	2874000	2823700
A0A0D9R1L5	A0A0D9R1L5_CHLSB Nucleolar complex protein 3 homolog OS=Chlorocebus sabaeus OX=60711 GN=NOC3L PE=3 SV=1	1	1	1	1	1	1	1	1	1	1	1	1	1	1	1	1	1	1	1	1.1	92.357	23890	24608	27156	33667	34228	16943	702.64	723.77	798.7	990.19	1006.7	498.33	23890	24698	26413	28776	28739	19837
A0A0D9R1Q7	A0A0D9R1Q7_CHLSB Pre-mRNA-processing factor 19 OS=Chlorocebus sabaeus OX=60711 GN=PRPF19 PE=3 SV=1	1	1	1	1	1	1	1	1	1	1	1	1	1	1	1	1	1	1	1	2.8	55.18	273750	269080	281230	380970	370700	390440	14408	14162	14802	20051	19510	20549	273750	270060	273540	325620	311250	457130
A0A0D9R1R2	A0A0D9R1R2_CHLSB Transmembrane protein 109 OS=Chlorocebus sabaeus OX=60711 GN=TMEM109 PE=4 SV=1	1	1	1	1	0	0	0	1	1	1	0	0	0	1	1	1	0	0	0	4.9	26.133	311390	332400	298350	0	0	0	44484	47486	42621	0	0	0	311390	333610	290190	0	0	0
A0A0D9R1R5;A0A0D9RBL8	A0A0D9R1R5_CHLSB AP complex subunit beta OS=Chlorocebus sabaeus OX=60711 GN=AP2B1 PE=3 SV=1;A0A0D9RBL8_CHLSB AP complex subunit beta OS=Chlorocebus sabaeus OX=60711 GN=AP1B1 PE=3 SV=1	2	3	2	2	3	4	1	3	2	2	3	4	1	3	2	2	3	4	1	4.9	105.69	538700	304150	358240	542880	749570	153610	12243	6912.5	8141.8	12338	17036	3491	442240	399860	421030	408760	432330	361400
A0A0D9R1V0	A0A0D9R1V0_CHLSB Eukaryotic translation initiation factor 3 subunit C OS=Chlorocebus sabaeus OX=60711 GN=EIF3C PE=3 SV=1	1	6	6	5	3	6	1	6	6	5	3	6	1	6	6	5	3	6	1	7.3	105.31	683650	854560	522710	560580	629480	77508	16277	20347	12445	13347	14988	1845.4	558450	799340	465910	603030	544870	176560
A0A0D9R1V5;A0A0D9RRY7	A0A0D9R1V5_CHLSB Myoferlin OS=Chlorocebus sabaeus OX=60711 GN=MYOF PE=3 SV=1	2	1	1	1	2	3	3	1	1	1	2	3	3	1	1	1	2	3	3	4.4	232.11	20624	46637	57701	70418	190710	186760	170.45	385.43	476.87	581.96	1576.1	1543.5	48844	91612	109850	93270	110820	108140
A0A0D9R1V9	A0A0D9R1V9_CHLSB Ataxin 2 like OS=Chlorocebus sabaeus OX=60711 GN=ATXN2L PE=3 SV=1	1	3	3	2	2	3	1	3	3	2	2	3	1	3	3	2	2	3	1	5.5	104.91	283970	296830	265440	224570	294240	27711	7674.8	8022.3	7174.2	6069.4	7952.4	748.94	246720	257310	274680	257590	219450	55746
A0A0D9R1W6	A0A0D9R1W6_CHLSB ATP-dependent 6-phosphofructokinase OS=Chlorocebus sabaeus OX=60711 GN=PFKM PE=3 SV=1	1	4	4	3	3	6	4	4	4	3	3	6	4	4	4	3	3	6	4	9.9	93.327	151800	164610	140420	163700	399030	276880	4337.2	4703.2	4011.9	4677	11401	7910.7	166350	182650	192040	167870	193990	349830
A0A0D9R1W7	A0A0D9R1W7_CHLSB Elongation factor Tu OS=Chlorocebus sabaeus OX=60711 GN=TUFM PE=3 SV=1	1	3	4	3	3	3	2	3	4	3	3	3	2	3	4	3	3	3	2	12.1	50.082	456190	658550	366980	292350	277230	233870	15731	22709	12655	10081	9559.6	8064.4	435680	464290	414250	316170	288520	311650
A0A0D9R1Z7	A0A0D9R1Z7_CHLSB RNA helicase OS=Chlorocebus sabaeus OX=60711 GN=DDX39A PE=4 SV=1	1	1	1	1	1	1	1	0	1	0	0	0	0	0	1	0	0	0	0	10.3	49.129	0	44832	0	0	0	0	0	2359.6	0	0	0	0	0	44995	0	0	0	0
A0A0D9R227	A0A0D9R227_CHLSB Proteasome 26S subunit, non-ATPase 11 OS=Chlorocebus sabaeus OX=60711 GN=PSMD11 PE=3 SV=1	1	4	4	2	3	3	2	4	4	2	3	3	2	4	4	2	3	3	2	15.2	47.463	388900	446590	442180	474430	470990	397450	14404	16540	16377	17572	17444	14720	333660	401830	423050	405790	380730	588460
A0A0D9R230	A0A0D9R230_CHLSB Zinc finger protein 207 OS=Chlorocebus sabaeus OX=60711 GN=ZNF207 PE=4 SV=1	1	1	1	1	1	1	1	1	1	1	1	1	1	1	1	1	1	1	1	2.6	52.693	96717	17982	93190	119310	111060	81973	6908.4	1284.4	6656.4	8522.2	7932.6	5855.2	72183	91768	73404	96121	72666	90464
A0A0D9R241;A0A0D9RPE9;A0A0D9RQM1	A0A0D9R241_CHLSB RRM domain-containing protein OS=Chlorocebus sabaeus OX=60711 PE=4 SV=1;A0A0D9RPE9_CHLSB RRM domain-containing protein OS=Chlorocebus sabaeus OX=60711 PE=4 SV=1	3	2	1	3	3	1	1	2	1	3	3	1	1	2	1	3	3	1	1	11.4	39.664	736940	687300	145890	705770	46264	226840	36847	34365	7294.3	35289	2313.2	11342	640460	590240	294450	490330	232060	228760
A0A0D9R246	A0A0D9R246_CHLSB Damage specific DNA binding protein 1 OS=Chlorocebus sabaeus OX=60711 GN=DDB1 PE=4 SV=1	1	2	1	1	1	1	1	2	1	1	1	1	1	2	1	1	1	1	1	2.4	126.97	237120	258190	245900	304200	306510	207080	4311.3	4694.4	4470.9	5531	5572.9	3765.1	213020	264100	243760	264990	262290	247090
A0A0D9R2A0	A0A0D9R2A0_CHLSB Methylthioribose-1-phosphate isomerase OS=Chlorocebus sabaeus OX=60711 GN=MRI1 PE=3 SV=1	1	0	2	0	2	1	0	0	2	0	2	1	0	0	2	0	2	1	0	9.3	39.693	0	29378	0	61918	24110	0	0	1175.1	0	2476.7	964.4	0	0	18554	0	48076	36021	0
A0A0D9R2D3;A0A0D9SE11	A0A0D9R2D3_CHLSB Ferritin OS=Chlorocebus sabaeus OX=60711 GN=FTH1 PE=3 SV=1;A0A0D9SE11_CHLSB Ferritin OS=Chlorocebus sabaeus OX=60711 PE=3 SV=1	2	2	1	1	0	2	0	2	1	1	0	2	0	2	1	1	0	2	0	11.5	21.228	60427	31263	42349	0	50603	0	5493.4	2842.1	3849.9	0	4600.3	0	45736	54671	0	0	33885	0
A0A0D9R2D5	A0A0D9R2D5_CHLSB Rho GTPase activating protein 17 OS=Chlorocebus sabaeus OX=60711 GN=ARHGAP17 PE=4 SV=1	1	0	0	1	0	0	1	0	0	1	0	0	1	0	0	1	0	0	1	3.7	81.769	0	0	25708	0	0	78341	0	0	952.14	0	0	2901.5	0	0	25005	0	0	91723
A0A0D9R2E0	A0A0D9R2E0_CHLSB Syntaxin 10 OS=Chlorocebus sabaeus OX=60711 GN=STX10 PE=3 SV=1	1	0	0	1	0	0	0	0	0	1	0	0	0	0	0	1	0	0	0	4	28.13	0	0	13234	0	0	0	0	0	1203.1	0	0	0	0	0	12872	0	0	0
A0A0D9R2F4	A0A0D9R2F4_CHLSB Mitochondrial import receptor subunit TOM22 homolog OS=Chlorocebus sabaeus OX=60711 PE=3 SV=1	1	0	0	0	1	0	0	0	0	0	1	0	0	0	0	0	1	0	0	14.8	15.521	0	0	0	14403	0	0	0	0	0	2057.6	0	0	0	0	0	12311	0	0
A0A0D9R2H5	A0A0D9R2H5_CHLSB Calreticulin OS=Chlorocebus sabaeus OX=60711 GN=CALR PE=3 SV=1	1	9	7	10	9	9	6	9	7	10	9	9	6	9	7	10	9	9	6	27.8	48.141	6376600	7416200	8891600	9079500	7859200	3930200	303650	353150	423410	432360	374250	187150	6766200	8209800	7021300	7245400	7071400	4852300
A0A0D9R2I6	A0A0D9R2I6_CHLSB Isoaspartyl peptidase/L-asparaginase OS=Chlorocebus sabaeus OX=60711 GN=ASRGL1 PE=3 SV=1	1	1	1	1	1	1	0	1	1	1	1	1	0	1	1	1	1	1	0	5.2	32.084	200670	243610	260510	312820	312710	0	14333	17401	18608	22344	22336	0	200670	244500	253380	267370	262560	0
A0A0D9R2J6	A0A0D9R2J6_CHLSB AHNAK nucleoprotein OS=Chlorocebus sabaeus OX=60711 GN=AHNAK PE=4 SV=1	1	33	36	33	41	34	39	33	36	33	41	34	39	33	36	33	41	34	39	30.9	462.32	8393400	8930000	7734700	13323000	12810000	12176000	29554	31444	27235	46913	45106	42874	7554500	9162800	8216200	10386000	11078000	14249000
A0A0D9R2K0	A0A0D9R2K0_CHLSB Kinesin family member 11 OS=Chlorocebus sabaeus OX=60711 GN=KIF11 PE=3 SV=1	1	0	0	0	0	1	0	0	0	0	0	1	0	0	0	0	0	1	0	1.8	119.15	0	0	0	0	68255	0	0	0	0	0	1003.7	0	0	0	0	0	57309	0
A0A0D9R2K6	A0A0D9R2K6_CHLSB Cytoplasmic FMR1-interacting protein OS=Chlorocebus sabaeus OX=60711 GN=CYFIP1 PE=3 SV=1	1	0	0	0	0	1	0	0	0	0	0	1	0	0	0	0	0	1	0	1	145.15	0	0	0	0	50064	0	0	0	0	0	782.25	0	0	0	0	0	42036	0
A0A0D9R2K9	A0A0D9R2K9_CHLSB Elongation factor 1-gamma OS=Chlorocebus sabaeus OX=60711 GN=EEF1G PE=4 SV=1	1	6	6	4	4	5	5	6	6	4	4	5	5	6	6	4	4	5	5	17.8	50.122	2640500	1580300	2540400	2817600	1234100	1574700	110020	65845	105850	117400	51421	65612	2823100	2246500	2004700	2079700	1636500	1195100
A0A0D9R2L5	A0A0D9R2L5_CHLSB Insulin degrading enzyme OS=Chlorocebus sabaeus OX=60711 GN=IDE PE=3 SV=1	1	2	1	2	0	2	0	2	1	2	0	2	0	2	1	2	0	2	0	2.4	113.25	88974	24192	90024	0	422880	0	1815.8	493.71	1837.2	0	8630.2	0	122900	154520	130040	0	148430	0
A0A0D9R2M0	A0A0D9R2M0_CHLSB Peroxiredoxin-2 OS=Chlorocebus sabaeus OX=60711 GN=PRDX2 PE=3 SV=1	1	2	3	1	2	2	1	2	2	1	2	2	1	2	2	1	2	2	1	14.6	21.892	59931	97058	69554	248370	274840	213540	4610.1	7466	5350.3	19105	21142	16426	52967	85627	85566	181210	196470	316220
A0A0D9R2M8	A0A0D9R2M8_CHLSB Transgelin OS=Chlorocebus sabaeus OX=60711 GN=TAGLN3 PE=3 SV=1	1	1	1	1	1	0	1	1	1	1	1	0	1	1	1	1	1	0	1	7	22.472	250740	339690	402410	676840	0	397870	17910	24264	28744	48346	0	28419	250740	340930	391410	578510	0	465830
A0A0D9R2P2	A0A0D9R2P2_CHLSB Transportin 2 OS=Chlorocebus sabaeus OX=60711 GN=TNPO2 PE=4 SV=1	1	0	0	1	1	1	1	0	0	1	1	1	1	0	0	1	1	1	1	2.6	100.41	0	0	36396	28466	70571	35655	0	0	909.9	711.65	1764.3	891.37	0	0	35401	0	59255	41745
A0A0D9R2S9	A0A0D9R2S9_CHLSB Enoyl-CoA hydratase, mitochondrial OS=Chlorocebus sabaeus OX=60711 GN=ECHS1 PE=3 SV=1	1	1	1	1	0	1	0	1	1	1	0	1	0	1	1	1	0	1	0	11.2	20.604	110610	116200	127870	0	112850	0	9217.9	9683	10656	0	9404	0	110610	116620	124370	0	94752	0
A0A0D9R2T1	A0A0D9R2T1_CHLSB Glucosidase II alpha subunit OS=Chlorocebus sabaeus OX=60711 GN=GANAB PE=3 SV=1	1	5	5	7	6	3	3	5	5	7	6	3	3	5	5	7	6	3	3	8.4	103.12	1134100	1148000	1366600	1352500	1052000	165600	27660	28000	33332	32988	25657	4039	1091700	1170300	1109800	1012200	1046100	418580
A0A0D9R2T6	A0A0D9R2T6_CHLSB Prothymosin alpha OS=Chlorocebus sabaeus OX=60711 PE=3 SV=1	1	4	4	4	2	3	4	0	0	0	0	0	1	0	0	0	0	0	1	25.7	12.719	0	0	0	0	0	31969	0	0	0	0	0	10656	0	0	0	0	0	37430
A0A0D9R2U2	A0A0D9R2U2_CHLSB Phosphoglycerate kinase OS=Chlorocebus sabaeus OX=60711 PE=3 SV=1	1	2	2	2	2	2	2	1	1	1	1	1	1	1	1	1	1	1	1	5.8	37.152	257450	225780	194810	276560	266970	65768	10727	9407.5	8117.1	11523	11124	2740.3	257450	226600	189480	236380	224160	77002
A0A0D9R2U6	A0A0D9R2U6_CHLSB RNA helicase OS=Chlorocebus sabaeus OX=60711 GN=DDX17 PE=3 SV=1	1	4	5	6	3	6	4	4	5	6	3	6	4	2	2	3	2	2	2	13.4	72.371	704620	793390	876150	479940	1155800	551970	22019	24793	27380	14998	36120	17249	966620	907540	879090	616650	627160	383000
A0A0D9R2V4	A0A0D9R2V4_CHLSB Nucleolin OS=Chlorocebus sabaeus OX=60711 GN=NCL PE=4 SV=1	1	1	1	1	1	1	2	1	1	1	1	1	2	1	1	1	1	1	2	5	50.304	186340	265100	281630	386890	381410	462040	6901.5	9818.6	10431	14329	14126	17113	199580	284980	293390	354190	343010	443090
A0A0D9R300	A0A0D9R300_CHLSB Heterogeneous nuclear ribonucleoprotein U like 2 OS=Chlorocebus sabaeus OX=60711 GN=HNRNPUL2 PE=4 SV=1	1	2	1	1	1	0	1	2	1	1	1	0	1	2	1	1	1	0	1	3.5	88.273	57469	4943	7599.9	55977	0	56674	1512.3	130.08	200	1473.1	0	1491.4	39368	26926	40121	32514	0	45092
A0A0D9R302	A0A0D9R302_CHLSB Cell division protein kinase 5 OS=Chlorocebus sabaeus OX=60711 PE=3 SV=1	1	1	2	1	1	1	1	1	2	1	1	1	1	1	2	1	1	1	1	6.2	25.63	51183	68528	14554	62440	55912	34524	3198.9	4283	909.63	3902.5	3494.5	2157.7	41020	35283	30646	42772	37625	87506
A0A0D9R303	A0A0D9R303_CHLSB H/ACA ribonucleoprotein complex subunit DKC1 OS=Chlorocebus sabaeus OX=60711 GN=DKC1 PE=3 SV=1	1	1	1	0	1	0	0	1	1	0	1	0	0	1	1	0	1	0	0	1.9	57.728	16920	16094	0	14005	0	0	545.81	519.15	0	451.76	0	0	16920	16152	0	11970	0	0
A0A0D9R304	A0A0D9R304_CHLSB RNA polymerase II-associated protein 3 OS=Chlorocebus sabaeus OX=60711 GN=RPAP3 PE=3 SV=1	1	0	2	0	0	1	0	0	2	0	0	1	0	0	2	0	0	1	0	3.9	75.636	0	181600	0	0	36728	0	0	5341	0	0	1080.2	0	0	138290	0	0	74807	0
A0A0D9R328	A0A0D9R328_CHLSB Glucose-6-phosphate 1-dehydrogenase OS=Chlorocebus sabaeus OX=60711 GN=G6PD PE=3 SV=1	1	3	3	3	3	3	3	3	3	3	3	3	3	3	3	3	3	3	3	5.4	59.253	724670	625790	732050	693490	688440	224730	21314	18406	21531	20397	20248	6609.6	636370	592460	675260	591190	586850	416550
A0A0D9R339	A0A0D9R339_CHLSB 26S proteasome non-ATPase regulatory subunit 1 OS=Chlorocebus sabaeus OX=60711 GN=PSMD1 PE=3 SV=1	1	3	2	2	1	4	2	3	2	2	1	4	2	3	2	2	1	4	2	8.2	106.81	128770	127030	154250	117000	237480	67752	2799.3	2761.6	3353.3	2543.5	5162.6	1472.9	144770	145970	126290	136880	151800	0
A0A0D9R350	A0A0D9R350_CHLSB Tight junction protein 1 OS=Chlorocebus sabaeus OX=60711 GN=TJP1 PE=3 SV=1	1	1	1	3	1	1	1	1	1	3	1	1	1	1	1	3	1	1	1	2.7	199.6	73720	61474	171110	66807	75346	31306	792.68	661.01	1839.9	718.36	810.17	336.62	90758	75958	98839	70300	77885	45125
A0A0D9R351	A0A0D9R351_CHLSB WD repeat domain 74 OS=Chlorocebus sabaeus OX=60711 GN=WDR74 PE=4 SV=1	1	0	0	0	0	0	1	0	0	0	0	0	1	0	0	0	0	0	1	4.2	42.523	0	0	0	0	0	45920	0	0	0	0	0	1996.5	0	0	0	0	0	53764
A0A0D9R354	A0A0D9R354_CHLSB Solute carrier family 3 member 2 OS=Chlorocebus sabaeus OX=60711 GN=SLC3A2 PE=4 SV=1	1	3	3	3	5	5	4	3	3	3	5	5	4	3	3	3	5	5	4	12.7	67.03	401670	408130	423790	498730	358760	426470	13851	14073	14614	17198	12371	14706	398990	385100	401320	443690	360500	460720
A0A0D9R358	A0A0D9R358_CHLSB Glucosidase 2 subunit beta OS=Chlorocebus sabaeus OX=60711 GN=PRKCSH PE=4 SV=1	1	2	4	1	2	2	1	2	4	1	2	2	1	2	4	1	2	2	1	11.2	60.156	226470	294700	35013	128310	73476	38861	11919	15510	1842.8	6753.3	3867.2	2045.3	209790	194790	89789	111510	115410	51857
A0A0D9R370	A0A0D9R370_CHLSB Filamin A OS=Chlorocebus sabaeus OX=60711 GN=FLNA PE=3 SV=1	1	29	26	24	22	27	28	29	26	24	22	27	28	26	23	20	20	24	26	23.7	279.9	7165500	6547600	6566500	6606500	7362400	5297400	53078	48501	48641	48937	54537	39240	6817700	6604500	7040900	6108100	6105300	5454900
A0A0D9R381	A0A0D9R381_CHLSB Twinfilin-1 OS=Chlorocebus sabaeus OX=60711 GN=TWF1 PE=3 SV=1	1	1	1	1	2	2	2	1	1	1	2	2	2	1	1	1	2	2	2	6.2	43.988	9852.5	14591	16556	156750	206020	38200	428.37	634.4	719.81	6815.1	8957.5	1660.9	40276	59865	65828	77332	87946	61037
A0A0D9R392	A0A0D9R392_CHLSB V-type proton ATPase catalytic subunit A OS=Chlorocebus sabaeus OX=60711 GN=ATP6V1A PE=3 SV=1	1	0	0	0	0	1	2	0	0	0	0	1	2	0	0	0	0	1	2	6.3	68.33	0	0	0	0	20015	67870	0	0	0	0	588.67	1996.2	0	0	0	0	0	79463
A0A0D9R3B0	A0A0D9R3B0_CHLSB Bleomycin hydrolase OS=Chlorocebus sabaeus OX=60711 GN=BLMH PE=3 SV=1	1	2	2	2	2	1	0	2	2	2	2	1	0	2	2	2	2	1	0	5.1	52.529	298410	275490	291960	297810	156530	0	11477	10596	11229	11454	6020.5	0	274910	251660	258360	235360	224570	0
A0A0D9R3D3	A0A0D9R3D3_CHLSB Calcium binding protein 39 OS=Chlorocebus sabaeus OX=60711 GN=CAB39 PE=3 SV=1	1	1	2	2	2	2	1	1	2	2	2	2	1	1	2	2	2	2	1	6.5	39.899	84003	116450	104960	132580	133690	19803	4000.2	5545.1	4998.2	6313.3	6366.4	943.02	95891	112380	100760	108210	108020	26467
A0A0D9R3F9	A0A0D9R3F9_CHLSB Atlastin GTPase 3 OS=Chlorocebus sabaeus OX=60711 GN=ATL3 PE=3 SV=1	1	2	2	2	2	2	2	2	2	2	2	2	2	2	2	2	2	2	2	4.1	60.551	236870	196030	112870	122530	119550	75172	9110.4	7539.8	4341.3	4712.6	4598.1	2891.2	177890	158790	143710	132000	130460	93667
A0A0D9R3G9	A0A0D9R3G9_CHLSB GTPase, IMAP family member 1 OS=Chlorocebus sabaeus OX=60711 GN=GIMAP1 PE=3 SV=1	1	0	0	1	0	0	0	0	0	1	0	0	0	0	0	1	0	0	0	2.6	34.278	0	0	8462.2	0	0	0	0	0	402.96	0	0	0	0	0	8230.9	0	0	0
A0A0D9R3H8	A0A0D9R3H8_CHLSB non-specific serine/threonine protein kinase OS=Chlorocebus sabaeus OX=60711 GN=MARK2 PE=3 SV=1	1	1	2	1	0	1	0	1	2	1	0	1	0	1	2	1	0	1	0	4.2	82.431	24635	46924	24152	0	25697	0	615.89	1173.1	603.79	0	642.43	0	31297	28247	29844	0	27411	0
A0A0D9R3I5	A0A0D9R3I5_CHLSB N-alpha-acetyltransferase 40 OS=Chlorocebus sabaeus OX=60711 GN=NAA40 PE=3 SV=1	1	1	0	0	1	0	1	1	0	0	1	0	1	1	0	0	1	0	1	5.1	27.199	78626	0	0	87721	0	79317	6048.2	0	0	6747.8	0	6101.3	78626	0	0	74978	0	92865
A0A0D9R3I8	A0A0D9R3I8_CHLSB Ubiquitin thioesterase OS=Chlorocebus sabaeus OX=60711 GN=OTUB1 PE=3 SV=1	1	1	2	2	2	3	2	1	2	2	2	3	2	1	2	2	2	3	2	15.4	32.301	120990	166270	232190	129920	169450	232580	8066.3	11085	15479	8661.5	11297	15505	179880	155460	207540	136980	117570	241920
A0A0D9R3J0	A0A0D9R3J0_CHLSB SWI/SNF related, matrix associated, actin dependent regulator of chromatin, subfamily a, member 4 OS=Chlorocebus sabaeus OX=60711 PE=3 SV=1	1	0	0	1	1	1	0	0	0	1	1	1	0	0	0	1	1	1	0	2.4	85.657	0	0	26714	28672	29446	0	0	0	890.45	955.74	981.53	0	0	0	25983	24507	24724	0
A0A0D9R3J2	A0A0D9R3J2_CHLSB MICAL like 1 OS=Chlorocebus sabaeus OX=60711 GN=MICALL1 PE=4 SV=1	1	0	1	0	0	1	0	0	1	0	0	1	0	0	1	0	0	1	0	2.3	93.303	0	67601	0	0	54668	0	0	1648.8	0	0	1333.4	0	0	67847	0	0	45901	0
A0A0D9R3K0	A0A0D9R3K0_CHLSB Eukaryotic translation initiation factor 3 subunit L OS=Chlorocebus sabaeus OX=60711 GN=EIF3L PE=4 SV=1	1	1	1	1	1	0	2	1	1	1	1	0	2	1	1	1	1	0	2	7.6	35.721	73641	127280	123520	247850	0	192030	4091.2	7070.9	6862.2	13769	0	10668	78282	135790	127710	225200	0	191210
A0A0D9R3L1	A0A0D9R3L1_CHLSB Stress-induced-phosphoprotein 1 OS=Chlorocebus sabaeus OX=60711 GN=STIP1 PE=4 SV=1	1	8	6	6	5	7	8	8	6	6	5	7	8	8	6	6	5	7	8	21	68.342	2940900	1712400	1784300	2693100	2541400	1911500	75407	43907	45751	69053	65163	49012	2323400	2523800	2465800	1987200	1942400	1826000
A0A0D9R3S3	A0A0D9R3S3_CHLSB NAD(P) dependent steroid dehydrogenase-like OS=Chlorocebus sabaeus OX=60711 GN=NSDHL PE=3 SV=1	1	0	1	1	0	0	0	0	1	1	0	0	0	0	1	1	0	0	0	5.9	41.728	0	125560	22249	0	0	0	0	5707.2	1011.3	0	0	0	0	126020	0	0	0	0
A0A0D9R3S5;A0A0D9RLX5	A0A0D9R3S5_CHLSB Interleukin enhancer binding factor 3 OS=Chlorocebus sabaeus OX=60711 GN=ILF3 PE=4 SV=1	2	6	4	5	3	6	3	6	4	5	3	6	3	6	4	5	3	6	3	12.6	76.528	1121200	446660	509410	523030	967170	167840	31145	12407	14150	14529	26866	4662.1	687790	650510	611920	557840	611800	400720
A0A0D9R3S7	A0A0D9R3S7_CHLSB Centrin 2 OS=Chlorocebus sabaeus OX=60711 GN=CETN2 PE=3 SV=1	1	0	0	0	0	1	1	0	0	0	0	1	1	0	0	0	0	1	1	10.4	18.746	0	0	0	0	45427	26882	0	0	0	0	5047.5	2986.9	0	0	0	0	38143	31474
A0A0D9R3T9	A0A0D9R3T9_CHLSB peptidylprolyl isomerase OS=Chlorocebus sabaeus OX=60711 GN=FKBP2 PE=4 SV=1	1	1	0	1	0	1	0	1	0	1	0	1	0	1	0	1	0	1	0	18.3	15.617	147040	0	42340	0	24977	0	21005	0	6048.6	0	3568.2	0	0	0	41183	0	20972	0
A0A0D9R3U6	A0A0D9R3U6_CHLSB 1-phosphatidylinositol 4,5-bisphosphate phosphodiesterase OS=Chlorocebus sabaeus OX=60711 GN=PLCB3 PE=4 SV=1	1	0	0	1	0	1	0	0	0	1	0	1	0	0	0	1	0	1	0	2.9	139.05	0	0	22549	0	14200	0	0	0	425.45	0	267.93	0	0	0	0	0	11923	0
A0A0D9R3W5	A0A0D9R3W5_CHLSB Protein disulfide-isomerase A4 OS=Chlorocebus sabaeus OX=60711 GN=PDIA4 PE=3 SV=1	1	1	1	0	1	1	1	1	1	0	1	1	1	1	1	0	1	1	1	1.2	72.808	37693	33740	0	65596	44506	59916	991.93	887.89	0	1726.2	1171.2	1576.7	37693	33863	0	56066	37369	70151
A0A0D9R403	A0A0D9R403_CHLSB Family with sequence similarity 120 member A OS=Chlorocebus sabaeus OX=60711 GN=FAM120A PE=3 SV=1	1	0	1	0	1	2	0	0	1	0	1	2	0	0	1	0	1	2	0	3.9	113.77	0	15979	0	18692	61771	0	0	307.3	0	359.45	1187.9	0	0	31281	0	0	36621	0
A0A0D9R406	A0A0D9R406_CHLSB Cytochrome c oxidase copper chaperone COX17 OS=Chlorocebus sabaeus OX=60711 GN=COX17 PE=3 SV=1	1	2	2	2	2	2	2	2	2	2	2	2	2	2	2	2	2	2	2	46	6.9251	1570400	1585100	1693600	1415800	1459900	535570	392600	396280	423410	353950	364980	133890	1646800	1604600	1756700	1091300	1153200	618950
A0A0D9R434	A0A0D9R434_CHLSB Flotillin OS=Chlorocebus sabaeus OX=60711 GN=FLOT2 PE=3 SV=1	1	0	1	0	1	2	0	0	1	0	1	2	0	0	1	0	1	2	0	6.1	47.064	0	25043	0	27891	65009	0	0	963.19	0	1072.7	2500.3	0	0	31352	0	35000	37205	0
A0A0D9R461	A0A0D9R461_CHLSB Cleavage and polyadenylation specific factor 3 OS=Chlorocebus sabaeus OX=60711 GN=CPSF3 PE=4 SV=1	1	0	1	0	1	0	1	0	1	0	1	0	1	0	1	0	1	0	1	2.4	71.839	0	22537	0	31364	0	27264	0	704.29	0	980.13	0	852	0	22619	0	26808	0	31921
A0A0D9R467	A0A0D9R467_CHLSB Isoamyl acetate-hydrolyzing esterase 1 homolog OS=Chlorocebus sabaeus OX=60711 GN=IAH1 PE=3 SV=1	1	1	1	1	0	2	2	1	1	1	0	2	2	1	1	1	0	2	2	12.9	27.586	7485.4	51682	45178	0	71119	52198	623.78	4306.9	3764.8	0	5926.6	4349.8	27992	50902	43122	0	48786	53325
A0A0D9R473	A0A0D9R473_CHLSB Follistatin-related protein 1 OS=Chlorocebus sabaeus OX=60711 GN=FSTL1 PE=4 SV=1	1	0	0	0	1	1	1	0	0	0	1	1	1	0	0	0	1	1	1	5.8	35.003	0	0	0	33738	39443	13057	0	0	0	1533.5	1792.9	593.48	0	0	0	28836	33118	0
A0A0D9R482;A0A0D9S918	A0A0D9R482_CHLSB 14-3-3 domain-containing protein OS=Chlorocebus sabaeus OX=60711 PE=3 SV=1	2	6	5	6	5	6	7	3	2	3	3	4	4	3	2	3	3	4	4	55.2	14.031	237060	229900	266480	899080	933000	609720	33866	32843	38069	128440	133290	87103	394130	307680	408470	583600	606250	692580
A0A0D9R493	A0A0D9R493_CHLSB Ubiquinol-cytochrome c reductase core protein 2 OS=Chlorocebus sabaeus OX=60711 GN=UQCRC2 PE=3 SV=1	1	0	1	1	0	0	1	0	1	1	0	0	1	0	1	1	0	0	1	3.5	48.523	0	15055	13309	0	0	16231	0	752.74	665.44	0	0	811.55	0	15110	12945	0	0	19003
A0A0D9R498	A0A0D9R498_CHLSB General transcription factor IIE subunit 1 OS=Chlorocebus sabaeus OX=60711 GN=GTF2E1 PE=3 SV=1	1	0	1	1	0	0	0	0	1	1	0	0	0	0	1	1	0	0	0	3.2	49.529	0	30504	31573	0	0	0	0	1326.3	1372.7	0	0	0	0	30615	30710	0	0	0
A0A0D9R4B4	A0A0D9R4B4_CHLSB Ribonucleoside-diphosphate reductase subunit M2 OS=Chlorocebus sabaeus OX=60711 GN=RRM2 PE=3 SV=1	1	1	0	0	0	1	0	1	0	0	0	1	0	1	0	0	0	1	0	3.3	44.974	76156	0	0	0	62398	0	3311.1	0	0	0	2713	0	76156	0	0	0	52392	0
A0A0D9R4D0	A0A0D9R4D0_CHLSB Peroxiredoxin-5 OS=Chlorocebus sabaeus OX=60711 GN=PRDX5 PE=3 SV=1	1	2	1	2	1	1	1	2	1	2	1	1	1	2	1	2	1	1	1	12.1	22.236	1456300	771720	1204000	708490	651900	666850	104020	55123	85998	50607	46564	47632	1092500	929870	822860	727020	657140	843400
A0A0D9R4D4	A0A0D9R4D4_CHLSB Serpin family B member 9 OS=Chlorocebus sabaeus OX=60711 GN=SERPINB9 PE=3 SV=1	1	0	1	0	0	0	0	0	1	0	0	0	0	0	1	0	0	0	0	4	42.24	0	76711	0	0	0	0	0	3835.6	0	0	0	0	0	76991	0	0	0	0
A0A0D9R4E3	A0A0D9R4E3_CHLSB Zyxin OS=Chlorocebus sabaeus OX=60711 GN=ZYX PE=3 SV=1	1	2	2	2	2	2	1	2	2	2	2	2	1	2	2	2	2	2	1	8.4	43.253	238330	268420	222220	342740	360840	63898	11917	13421	11111	17137	18042	3194.9	229020	258930	206350	280610	290490	129210
A0A0D9R4E9	A0A0D9R4E9_CHLSB N-ribosyldihydronicotinamide:quinone dehydrogenase 2 OS=Chlorocebus sabaeus OX=60711 GN=NQO2 PE=3 SV=1	1	2	1	1	1	2	0	2	1	1	1	2	0	2	1	1	1	2	0	13	26.209	76870	38341	44078	35839	75410	0	5490.7	2738.6	3148.4	2560	5386.4	0	52283	58522	53152	46587	41629	0
A0A0D9R4G5	A0A0D9R4G5_CHLSB Hsp90 co-chaperone Cdc37 OS=Chlorocebus sabaeus OX=60711 GN=CDC37 PE=3 SV=1	1	1	1	1	2	2	2	1	1	1	2	2	2	1	1	1	2	2	2	13.8	44.468	792630	23062	950600	591980	671360	633710	56617	1647.3	67900	42284	47954	45265	896660	0	1046000	451170	500490	634620
A0A0D9R4H1	A0A0D9R4H1_CHLSB isoleucine--tRNA ligase OS=Chlorocebus sabaeus OX=60711 GN=IARS1 PE=3 SV=1	1	6	6	8	10	8	5	6	6	8	10	8	5	6	6	8	10	8	5	12.8	144.44	803180	808320	1555500	988750	878790	813620	13848	13937	26819	17047	15151	14028	952560	994390	880100	807890	861970	1049900
A0A0D9R4I1	A0A0D9R4I1_CHLSB Fructose-bisphosphate aldolase OS=Chlorocebus sabaeus OX=60711 GN=ALDOC PE=3 SV=1	1	1	1	1	1	1	0	1	1	1	1	1	0	1	1	1	1	1	0	6.3	39.368	40461	27468	26646	30257	33452	0	1926.7	1308	1268.9	1440.8	1592.9	0	40461	27568	25918	25861	28087	0
A0A0D9R4I2	A0A0D9R4I2_CHLSB Proteasome assembly chaperone 4 OS=Chlorocebus sabaeus OX=60711 GN=PSMG4 PE=4 SV=1	1	0	1	1	0	0	0	0	1	1	0	0	0	0	1	1	0	0	0	15.4	17.753	0	11917	9861.6	0	0	0	0	1324.1	1095.7	0	0	0	0	11960	9592	0	0	0
A0A0D9R4I4	A0A0D9R4I4_CHLSB Thrombospondin 1 OS=Chlorocebus sabaeus OX=60711 GN=THBS1 PE=3 SV=1	1	2	1	1	3	2	0	2	1	1	3	2	0	2	1	1	3	2	0	5.2	129.42	141810	42019	56832	129220	92617	0	2250.9	666.96	902.1	2051.1	1470.1	0	106160	78654	103100	67999	71559	0
A0A0D9R4I5	A0A0D9R4I5_CHLSB Splicing factor 1 OS=Chlorocebus sabaeus OX=60711 GN=SF1 PE=3 SV=1	1	2	2	1	2	1	1	2	2	1	2	1	1	2	2	1	2	1	1	5.3	59.711	636660	586520	506040	491390	415140	23300	37451	34501	29767	28906	24420	1370.6	612270	560100	463070	392610	327940	157390
A0A0D9R4K9	A0A0D9R4K9_CHLSB Protein disulfide-isomerase A6 OS=Chlorocebus sabaeus OX=60711 GN=PDIA6 PE=3 SV=1	1	3	2	4	3	5	3	3	2	4	3	5	3	3	2	4	3	5	3	18.4	48.059	471750	202160	552130	535480	653170	257850	31450	13477	36809	35698	43545	17190	377900	410840	436330	417030	444360	433240
A0A0D9R4M0	A0A0D9R4M0_CHLSB Golgin B1 OS=Chlorocebus sabaeus OX=60711 GN=GOLGB1 PE=4 SV=1	1	2	0	0	2	3	1	2	0	0	2	3	1	2	0	0	2	3	1	1.5	377.39	78660	0	0	120820	361740	112930	411.83	0	0	632.56	1893.9	591.25	128160	0	0	151590	227150	110970
A0A0D9R4M2	A0A0D9R4M2_CHLSB Galectin OS=Chlorocebus sabaeus OX=60711 GN=LGALS1 PE=4 SV=1	1	2	1	2	2	1	2	2	1	2	2	1	2	2	1	2	2	1	2	33.3	14.703	413890	314810	607630	450100	390760	263320	45987	34978	67514	50011	43418	29258	426220	408160	235320	427650	432940	411670
A0A0D9R4Q6	A0A0D9R4Q6_CHLSB non-specific serine/threonine protein kinase OS=Chlorocebus sabaeus OX=60711 GN=EIF2AK4 PE=3 SV=1	1	0	0	0	0	1	0	0	0	0	0	1	0	0	0	0	0	1	0	0.8	186.68	0	0	0	0	14517	0	0	0	0	0	186.12	0	0	0	0	0	12189	0
A0A0D9R4T4	A0A0D9R4T4_CHLSB DNA polymerase delta interacting protein 2 OS=Chlorocebus sabaeus OX=60711 GN=POLDIP2 PE=4 SV=1	1	0	0	1	1	0	1	0	0	1	1	0	1	0	0	1	1	0	1	2.9	46.468	0	0	16310	16725	0	26617	0	0	652.41	669.01	0	1064.7	0	0	15864	14295	0	31164
A0A0D9R4U7	A0A0D9R4U7_CHLSB Tyrosine--tRNA ligase OS=Chlorocebus sabaeus OX=60711 GN=YARS2 PE=3 SV=1	1	1	0	1	1	2	0	1	0	1	1	2	0	1	0	1	1	2	0	9.9	53.27	12444	0	14624	15108	241100	0	460.9	0	541.62	559.55	8929.6	0	0	0	0	84718	130630	0
A0A0D9R4V7	A0A0D9R4V7_CHLSB Cystatin A OS=Chlorocebus sabaeus OX=60711 GN=CSTA PE=3 SV=1	1	0	0	0	0	0	1	0	0	0	0	0	1	0	0	0	0	0	1	21.4	11.039	0	0	0	0	0	42345	0	0	0	0	0	5293.1	0	0	0	0	0	49578
A0A0D9R4V8	A0A0D9R4V8_CHLSB DNA (cytosine-5)-methyltransferase OS=Chlorocebus sabaeus OX=60711 GN=DNMT1 PE=3 SV=1	1	4	2	3	3	3	0	4	2	3	3	3	0	4	2	3	3	3	0	4.6	183.11	316160	111230	153110	150810	279730	0	4160	1463.5	2014.7	1984.4	3680.6	0	210870	205170	123720	207820	175580	0
A0A0D9R4W4	A0A0D9R4W4_CHLSB Eukaryotic translation initiation factor 3 subunit G OS=Chlorocebus sabaeus OX=60711 GN=EIF3G PE=3 SV=1	1	1	1	1	0	1	1	1	1	1	0	1	1	1	1	1	0	1	1	7.8	35.611	81154	82921	77646	0	52455	10586	4271.2	4364.3	4086.7	0	2760.8	557.14	81154	83223	75524	0	44043	12394
A0A0D9R4X1;A0A0D9S7X9;A0A0D9RTD2	A0A0D9R4X1_CHLSB Importin subunit alpha OS=Chlorocebus sabaeus OX=60711 GN=KPNA1 PE=3 SV=1;A0A0D9S7X9_CHLSB Importin subunit alpha OS=Chlorocebus sabaeus OX=60711 GN=KPNA6 PE=3 SV=1;A0A0D9RTD2_CHLSB Importin subunit alpha OS=Chlorocebus sabaeus OX=60711 GN	3	0	1	0	2	0	1	0	1	0	2	0	1	0	1	0	2	0	1	5.9	60.248	0	194450	0	206060	0	26607	0	9722.6	0	10303	0	1330.3	0	118700	0	66697	0	217030
A0A0D9R4X2	A0A0D9R4X2_CHLSB Dynamin-1-like protein OS=Chlorocebus sabaeus OX=60711 GN=DNM1L PE=3 SV=1	1	1	1	1	0	1	0	1	1	1	0	1	0	1	1	1	0	1	0	1.3	83.398	14415	16077	18186	0	35168	0	282.65	315.24	356.59	0	689.56	0	14415	16136	17689	0	29528	0
A0A0D9R4X7;A0A0D9RFS4	A0A0D9R4X7_CHLSB EH domain containing 1 OS=Chlorocebus sabaeus OX=60711 GN=EHD1 PE=4 SV=1	2	2	1	2	3	3	1	2	1	2	3	3	1	2	1	2	3	3	1	12	60.626	102030	71047	96735	152810	181950	99568	3518.4	2449.9	3335.7	5269.2	6274.3	3433.4	100270	96781	93138	112470	106510	158220
A0A0D9R4Y1	A0A0D9R4Y1_CHLSB Desmoplakin OS=Chlorocebus sabaeus OX=60711 GN=DSP PE=3 SV=1	1	1	0	1	0	0	0	1	0	1	0	0	0	1	0	1	0	0	0	0.4	331.62	29132	0	40675	0	0	0	176.56	0	246.52	0	0	0	29132	0	39563	0	0	0
A0A0D9R4Z6	A0A0D9R4Z6_CHLSB protein disulfide-isomerase OS=Chlorocebus sabaeus OX=60711 GN=TXNDC5 PE=3 SV=1	1	1	2	1	2	2	1	1	2	1	2	2	1	1	2	1	2	2	1	11.8	40.809	282030	396650	312570	172400	318170	45822	11751	16527	13024	7183.5	13257	1909.3	288550	275310	309590	195690	263040	120120
A0A0D9R504	A0A0D9R504_CHLSB Eukaryotic translation elongation factor 1 epsilon 1 OS=Chlorocebus sabaeus OX=60711 GN=EEF1E1 PE=4 SV=1	1	1	0	1	1	1	0	1	0	1	1	1	0	1	0	1	1	1	0	6.3	19.838	56778	0	63623	78968	83183	0	4731.5	0	5301.9	6580.6	6932	0	56778	0	61883	67495	69844	0
A0A0D9R516	A0A0D9R516_CHLSB N-alpha-acetyltransferase 35, NatC auxiliary subunit OS=Chlorocebus sabaeus OX=60711 GN=NAA35 PE=3 SV=1	1	1	1	1	1	1	0	1	1	1	1	1	0	1	1	1	1	1	0	2.8	83.611	36006	37813	146000	24236	134760	0	947.52	995.08	3842	637.78	3546.4	0	77242	81414	91488	44438	55248	0
A0A0D9R533	A0A0D9R533_CHLSB Importin 8 OS=Chlorocebus sabaeus OX=60711 GN=IPO8 PE=4 SV=1	1	0	0	1	1	1	0	0	0	1	1	1	0	0	0	1	1	1	0	1.5	119.96	0	0	12833	13478	11661	0	0	0	261.9	275.06	237.98	0	0	0	12482	11520	9791.1	0
A0A0D9R535;A0A0D9SDK4;A0A0D9R787	A0A0D9R535_CHLSB Large ribosomal subunit protein uL2 OS=Chlorocebus sabaeus OX=60711 PE=3 SV=1;A0A0D9SDK4_CHLSB Large ribosomal subunit protein uL2 OS=Chlorocebus sabaeus OX=60711 PE=3 SV=1;A0A0D9R787_CHLSB Large ribosomal subunit protein uL2 OS=Chlorocebu	3	1	1	1	1	1	0	1	1	1	1	1	0	1	1	1	1	1	0	4.3	20.195	146160	137870	93092	205420	183680	0	20879	19696	13299	29346	26240	0	146160	138370	90547	175580	154220	0
A0A0D9R565	A0A0D9R565_CHLSB Endoplasmic reticulum-Golgi intermediate compartment protein OS=Chlorocebus sabaeus OX=60711 GN=ERGIC2 PE=3 SV=1	1	1	1	0	1	1	1	1	1	0	1	1	1	1	1	0	1	1	1	3.4	42.516	16202	14416	0	19804	55912	79587	900.12	800.88	0	1100.2	3106.2	4421.5	30985	27669	0	32370	29771	66930
A0A0D9R582	A0A0D9R582_CHLSB PTTG1 interacting protein OS=Chlorocebus sabaeus OX=60711 GN=PTTG1IP PE=4 SV=1	1	0	1	1	1	0	0	0	1	1	1	0	0	0	1	1	1	0	0	10	20.276	0	113080	112000	152890	0	0	0	18846	18667	25481	0	0	0	113490	108940	130680	0	0
A0A0D9R5A7;A0A0D9R7Z4	A0A0D9R5A7_CHLSB Heterogeneous nuclear ribonucleoprotein K OS=Chlorocebus sabaeus OX=60711 PE=4 SV=1	2	8	7	8	7	10	7	8	7	8	7	10	7	8	7	8	7	10	7	26.2	51.277	2790900	3104500	3588600	3435600	3120100	2008400	116290	129350	149530	143150	130010	83683	2851200	3032500	3121100	2700600	2611600	2744000
A0A0D9R5B2	A0A0D9R5B2_CHLSB Phenazine biosynthesis like protein domain containing OS=Chlorocebus sabaeus OX=60711 GN=PBLD PE=3 SV=1	1	1	0	0	0	1	0	1	0	0	0	1	0	1	0	0	0	1	0	6.2	31.861	36202	0	0	0	23026	0	2262.6	0	0	0	1439.1	0	36202	0	0	0	19333	0
A0A0D9R5E6	A0A0D9R5E6_CHLSB Heterogeneous nuclear ribonucleoprotein H3 OS=Chlorocebus sabaeus OX=60711 GN=HNRNPH3 PE=4 SV=1	1	0	1	1	0	1	0	0	1	1	0	1	0	0	1	1	0	1	0	3.8	36.926	0	125760	123230	0	109360	0	0	8384.2	8215.3	0	7290.6	0	0	126220	119860	0	91822	0
A0A0D9R5G0	A0A0D9R5G0_CHLSB Queuosine 5-phosphate N-glycosylase/hydrolase OS=Chlorocebus sabaeus OX=60711 GN=QNG1 PE=3 SV=1	1	0	1	1	1	0	1	0	1	1	1	0	1	0	1	1	1	0	1	2.9	39.064	0	91548	97063	92472	0	30020	0	3980.4	4220.1	4020.5	0	1305.2	0	91882	94409	79038	0	35148
A0A0D9R5I2	A0A0D9R5I2_CHLSB Zinc finger protein-like 1 OS=Chlorocebus sabaeus OX=60711 GN=ZFPL1 PE=3 SV=1	1	2	2	1	1	1	0	2	2	1	1	1	0	2	2	1	1	1	0	9	34.086	68722	72314	38390	36837	45184	0	5286.3	5562.6	2953.1	2833.6	3475.7	0	48811	52103	47388	51617	48147	0
A0A0D9R5I5	A0A0D9R5I5_CHLSB THUMP domain containing 1 OS=Chlorocebus sabaeus OX=60711 GN=THUMPD1 PE=4 SV=1	1	1	1	1	1	1	0	1	1	1	1	1	0	1	1	1	1	1	0	3.1	39.289	22782	19945	21526	25062	27042	0	949.25	831.05	896.92	1044.3	1126.8	0	22782	20018	20938	21421	22706	0
A0A0D9R5L0	A0A0D9R5L0_CHLSB Methylcytosine dioxygenase TET OS=Chlorocebus sabaeus OX=60711 GN=TET1 PE=3 SV=1	1	1	0	0	1	0	1	1	0	0	1	0	1	1	0	0	1	0	1	0.6	235.15	388120	0	0	386370	0	285370	4129	0	0	4110.3	0	3035.8	388120	0	0	330240	0	334110
A0A0D9R5L6	A0A0D9R5L6_CHLSB Peptidyl-prolyl cis-trans isomerase OS=Chlorocebus sabaeus OX=60711 GN=PIN1 PE=4 SV=1	1	0	1	0	0	0	0	0	1	0	0	0	0	0	1	0	0	0	0	7.4	18.298	0	86295	0	0	0	0	0	8629.5	0	0	0	0	0	86609	0	0	0	0
A0A0D9R5M1	A0A0D9R5M1_CHLSB Cell division cycle and apoptosis regulator 1 OS=Chlorocebus sabaeus OX=60711 GN=CCAR1 PE=4 SV=1	1	0	0	1	0	0	1	0	0	1	0	0	1	0	0	1	0	0	1	3	132.83	0	0	13902	0	0	18867	0	0	302.22	0	0	410.16	0	0	0	0	0	22090
A0A0D9R5N5;A0A0D9R5C7	A0A0D9R5N5_CHLSB trypsin OS=Chlorocebus sabaeus OX=60711 GN=PRSS2 PE=4 SV=1;A0A0D9R5C7_CHLSB trypsin OS=Chlorocebus sabaeus OX=60711 PE=4 SV=1	2	1	0	1	1	1	0	1	0	1	1	1	0	1	0	1	1	1	0	3.8	28.366	930510	0	625710	474960	453460	0	103390	0	69524	52774	50384	0	930510	0	608610	405960	380740	0
A0A0D9R5N6	A0A0D9R5N6_CHLSB FAU ubiquitin like and ribosomal protein S30 fusion OS=Chlorocebus sabaeus OX=60711 GN=FAU PE=4 SV=1	1	1	1	0	1	0	0	1	1	0	1	0	0	1	1	0	1	0	0	7.5	14.386	280240	230500	0	182830	0	0	93415	76834	0	60944	0	0	280240	231340	0	156270	0	0
A0A0D9R5U5	A0A0D9R5U5_CHLSB Calpain-1 catalytic subunit OS=Chlorocebus sabaeus OX=60711 GN=CAPN1 PE=3 SV=1	1	2	2	2	2	2	1	2	2	2	2	2	1	2	2	2	2	2	1	3.8	92.005	77575	82066	81101	106920	89691	65813	1892.1	2001.6	1978.1	2607.7	2187.6	1605.2	69524	73446	70756	81676	66037	121130
A0A0D9R5U9	A0A0D9R5U9_CHLSB Guanine nucleotide-binding protein subunit alpha OS=Chlorocebus sabaeus OX=60711 GN=GNAQ PE=3 SV=1	1	1	0	0	0	2	0	1	0	0	0	2	0	1	0	0	0	2	0	9.3	35.422	117250	0	0	0	120970	0	7328.1	0	0	0	7560.9	0	132360	0	0	0	86466	0
A0A0D9R5V2;A0A0D9R5P7	A0A0D9R5V2_CHLSB RNA helicase OS=Chlorocebus sabaeus OX=60711 PE=3 SV=1	2	1	2	4	3	4	2	1	2	4	3	4	2	1	2	4	3	4	2	8.5	94.093	75154	273230	747740	497000	491280	365240	1708	6209.8	16994	11295	11165	8300.8	369700	363520	443470	373100	395740	396060
A0A0D9R5X8	A0A0D9R5X8_CHLSB Hypoxanthine-guanine phosphoribosyltransferase OS=Chlorocebus sabaeus OX=60711 GN=HPRT1 PE=4 SV=1	1	0	1	1	2	2	2	0	1	1	2	2	2	0	1	1	2	2	2	14	18.5	0	15196	175220	294120	299140	200110	0	1688.4	19469	32680	33238	22235	0	46309	175630	240300	245110	215200
A0A0D9R5Z7	A0A0D9R5Z7_CHLSB Integrin beta OS=Chlorocebus sabaeus OX=60711 GN=ITGB5 PE=3 SV=1	1	0	0	0	1	1	0	0	0	0	1	1	0	0	0	0	1	1	0	2	87.968	0	0	0	23556	26570	0	0	0	0	560.86	632.62	0	0	0	0	20134	22309	0
A0A0D9R608	A0A0D9R608_CHLSB long-chain-fatty-acid--CoA ligase OS=Chlorocebus sabaeus OX=60711 GN=ACSL3 PE=4 SV=1	1	2	1	1	2	2	1	2	1	1	2	2	1	2	1	1	2	2	1	4.7	80.35	60114	23475	20267	72528	67150	32215	1821.6	711.37	614.15	2197.8	2034.9	976.2	30544	41486	34711	48607	37718	66413
A0A0D9R612	A0A0D9R612_CHLSB Sperm antigen with calponin homology and coiled-coil domains 1 OS=Chlorocebus sabaeus OX=60711 GN=SPECC1 PE=4 SV=1	1	0	0	0	1	1	1	0	0	0	1	1	1	0	0	0	1	1	1	1.3	110.12	0	0	0	15761	15520	30038	0	0	0	286.56	282.18	546.15	0	0	0	13471	13031	35169
A0A0D9R621	A0A0D9R621_CHLSB VPS26 retromer complex component A OS=Chlorocebus sabaeus OX=60711 GN=VPS26A PE=3 SV=1	1	1	2	2	1	0	2	1	2	2	1	0	2	1	2	2	1	0	2	16.8	38.169	35283	135020	60744	44532	0	111090	1857	7106.4	3197	2343.8	0	5846.7	56476	63701	65232	60925	0	151670
A0A0D9R626	A0A0D9R626_CHLSB Phenylalanine--tRNA ligase beta subunit OS=Chlorocebus sabaeus OX=60711 GN=FARSB PE=3 SV=1	1	1	1	2	1	2	2	1	1	2	1	2	2	1	1	2	1	2	2	3.9	66.223	37775	36582	125660	76942	194800	87230	1111	1075.9	3695.8	2263	5729.3	2565.6	69528	67577	79431	121040	101790	88795
A0A0D9R632	A0A0D9R632_CHLSB ATP-dependent RNA helicase SUPV3L1, mitochondrial OS=Chlorocebus sabaeus OX=60711 GN=SUPV3L1 PE=3 SV=1	1	1	1	1	1	1	0	1	1	1	1	1	0	1	1	1	1	1	0	1.9	88.094	23752	30278	27190	31584	30355	0	625.04	796.79	715.52	831.16	798.82	0	23752	30388	26446	26996	25487	0
A0A0D9R639	A0A0D9R639_CHLSB ATP-dependent 6-phosphofructokinase OS=Chlorocebus sabaeus OX=60711 GN=PFKL PE=3 SV=1	1	1	1	2	1	0	0	1	1	2	1	0	0	1	1	2	1	0	0	3.3	84.985	12859	9520.4	39586	12094	0	0	401.85	297.51	1237.1	377.93	0	0	20516	15244	19003	16492	0	0
A0A0D9R642	A0A0D9R642_CHLSB hexokinase OS=Chlorocebus sabaeus OX=60711 GN=HKDC1 PE=3 SV=1	1	2	1	2	3	2	2	2	1	2	3	2	2	2	1	2	3	2	2	4.4	102.53	181190	86539	237250	271740	137180	75780	3697.8	1766.1	4841.8	5545.6	2799.6	1546.5	169970	127260	207340	165920	150190	114290
A0A0D9R676	A0A0D9R676_CHLSB Zinc ribbon domain containing 2 OS=Chlorocebus sabaeus OX=60711 GN=ZNRD2 PE=4 SV=1	1	1	1	1	1	1	1	1	1	1	1	1	1	1	1	1	1	1	1	8.5	21.535	36599	46618	35942	37733	38792	43906	3049.9	3884.9	2995.1	3144.4	3232.7	3658.8	36599	46788	34959	32251	32572	51405
A0A0D9R678	A0A0D9R678_CHLSB Aldehyde dehydrogenase OS=Chlorocebus sabaeus OX=60711 GN=ALDH3A2 PE=3 SV=1	1	0	1	1	1	1	0	0	1	1	1	1	0	0	1	1	1	1	0	3.5	54.652	0	10576	12647	15124	18235	0	0	480.75	574.89	687.47	828.87	0	0	10615	12302	12927	15311	0
A0A0D9R6A2	A0A0D9R6A2_CHLSB ATP-dependent RNA helicase OS=Chlorocebus sabaeus OX=60711 GN=DDX1 PE=3 SV=1	1	1	1	1	1	2	1	1	1	1	1	2	1	1	1	1	1	2	1	3.8	82.49	323110	318340	326420	344440	417830	97745	8284.8	8162.6	8369.8	8831.7	10714	2506.3	317470	325550	321780	288460	333940	132580
A0A0D9R6B2	A0A0D9R6B2_CHLSB ethanolamine kinase OS=Chlorocebus sabaeus OX=60711 GN=ETNK1 PE=3 SV=1	1	0	1	1	1	1	0	0	1	1	1	1	0	0	1	1	1	1	0	3.3	41.949	0	51917	51811	39582	47224	0	0	2884.3	2878.4	2199	2623.5	0	0	52106	50394	33831	39651	0
A0A0D9R6B6	A0A0D9R6B6_CHLSB Eukaryotic translation initiation factor 3 subunit D OS=Chlorocebus sabaeus OX=60711 GN=EIF3D PE=3 SV=1	1	0	1	1	2	0	1	0	1	1	2	0	1	0	1	1	2	0	1	4.4	63.484	0	193980	202680	323240	0	129090	0	7759.2	8107.2	12930	0	5163.6	0	197430	199920	268620	0	153270
A0A0D9R6C5	A0A0D9R6C5_CHLSB PWP2 small subunit processome component OS=Chlorocebus sabaeus OX=60711 GN=PWP2 PE=3 SV=1	1	0	0	0	1	1	0	0	0	0	1	1	0	0	0	0	1	1	0	1.7	102.48	0	0	0	25170	40788	0	0	0	0	645.38	1045.8	0	0	0	0	21513	34247	0
A0A0D9R6D3	A0A0D9R6D3_CHLSB hexokinase OS=Chlorocebus sabaeus OX=60711 GN=HK1 PE=3 SV=1	1	1	1	0	1	1	1	1	1	0	1	1	1	1	1	0	1	1	1	1.2	102.32	50190	46222	0	42189	36730	41374	1003.8	924.44	0	843.77	734.6	827.47	50190	46390	0	36060	30840	48441
A0A0D9R6E6;A0A0D9R6R1	A0A0D9R6E6_CHLSB Myosin-9 OS=Chlorocebus sabaeus OX=60711 GN=MYH9 PE=1 SV=1	2	23	19	20	19	20	21	23	19	20	19	20	21	19	14	15	14	16	17	23	226.62	2288100	1535900	1964000	2123900	2456900	1667900	22001	14769	18885	20422	23624	16037	1806500	1877700	1777900	1975900	1968600	1947100
A0A0D9R6G5;A0A0D9QYD0;A0A0D9QYC9	A0A0D9R6G5_CHLSB L-lactate dehydrogenase OS=Chlorocebus sabaeus OX=60711 GN=LDHB PE=3 SV=1	3	8	8	5	8	10	9	8	8	5	8	10	9	7	8	4	7	9	8	32.3	36.668	7828300	9159500	3701700	12245000	11766000	7594300	460490	538800	217750	720280	692150	446720	7552800	8040600	8277200	8410100	7320000	10160000
A0A0D9R6G9	A0A0D9R6G9_CHLSB Cystatin-B OS=Chlorocebus sabaeus OX=60711 PE=3 SV=1	1	1	1	1	1	1	1	1	1	1	1	1	1	1	1	1	1	1	1	12.2	11.131	109340	55019	86269	115190	117580	47169	18224	9169.8	14378	19199	19597	7861.5	99864	73301	76005	88239	90167	73310
A0A0D9R6H5	A0A0D9R6H5_CHLSB Small ribosomal subunit protein uS8 OS=Chlorocebus sabaeus OX=60711 GN=ARL6IP1 PE=3 SV=1	1	2	2	2	1	2	2	2	2	2	1	2	2	2	2	2	1	2	2	6.6	39.7	205140	167980	144900	52557	243970	162100	15780	12921	11146	4042.8	18767	12469	153560	144250	120570	147560	176610	211670
A0A0D9R6I6	A0A0D9R6I6_CHLSB Golgi transport 1B OS=Chlorocebus sabaeus OX=60711 GN=GOLT1B PE=3 SV=1	1	0	1	0	0	0	1	0	1	0	0	0	1	0	1	0	0	0	1	6.5	15.425	0	87395	0	0	0	31554	0	14566	0	0	0	5259	0	87713	0	0	0	36944
A0A0D9R6K4	A0A0D9R6K4_CHLSB RELA proto-oncogene, NF-kB subunit OS=Chlorocebus sabaeus OX=60711 GN=RELA PE=4 SV=1	1	1	1	0	1	1	1	1	1	0	1	1	1	1	1	0	1	1	1	2.4	59.848	7413.2	6053.2	0	61603	41439	38527	353.01	288.25	0	2933.5	1973.3	1834.6	11454	9386.8	0	39567	15940	69694
A0A0D9R6L1	A0A0D9R6L1_CHLSB Heterogeneous nuclear ribonucleoprotein M OS=Chlorocebus sabaeus OX=60711 GN=HNRNPM PE=4 SV=1	1	2	2	2	2	1	1	2	2	2	2	1	1	2	2	2	2	1	1	5.2	73.474	91403	97242	100330	119000	32122	29300	1987	2113.9	2181.2	2587	698.31	636.95	64325	71217	77355	72708	72175	91799
A0A0D9R6L7	A0A0D9R6L7_CHLSB U2 small nuclear RNA auxiliary factor 1 OS=Chlorocebus sabaeus OX=60711 GN=U2AF1 PE=4 SV=1	1	0	0	0	1	0	0	0	0	0	1	0	0	0	0	0	1	0	0	7.5	27.872	0	0	0	24554	0	0	0	0	0	2232.2	0	0	0	0	0	20987	0	0
A0A0D9R6M6	A0A0D9R6M6_CHLSB Apoptosis inducing factor mitochondria associated 1 OS=Chlorocebus sabaeus OX=60711 GN=AIFM1 PE=3 SV=1	1	0	0	0	0	1	1	0	0	0	0	1	1	0	0	0	0	1	1	2.1	66.811	0	0	0	0	100420	49364	0	0	0	0	3462.8	1702.2	0	0	0	0	84316	57796
A0A0D9R6N7	A0A0D9R6N7_CHLSB Multidrug resistance-associated protein 1 OS=Chlorocebus sabaeus OX=60711 GN=ABCC1 PE=3 SV=1	1	0	1	0	1	1	1	0	1	0	1	1	1	0	1	0	1	1	1	1.8	171.74	0	52244	0	41975	64210	85920	0	706	0	567.23	867.7	1161.1	0	52434	0	0	53913	100600
A0A0D9R6N8	A0A0D9R6N8_CHLSB Small ribosomal subunit protein RACK1 OS=Chlorocebus sabaeus OX=60711 GN=RACK1 PE=3 SV=1	1	2	3	2	2	3	3	2	3	2	2	3	3	2	3	2	2	3	3	8.9	42.822	321470	422300	191290	231700	300420	296040	14612	19195	8695	10532	13656	13456	337310	368780	325360	251050	204570	241190
A0A0D9R6P7;A0A0D9RKS9	A0A0D9R6P7_CHLSB RAB11B, member RAS oncogene family OS=Chlorocebus sabaeus OX=60711 GN=RAB11B PE=3 SV=1;A0A0D9RKS9_CHLSB RAB11A, member RAS oncogene family OS=Chlorocebus sabaeus OX=60711 GN=RAB11A PE=3 SV=1	2	2	0	2	1	3	2	2	0	2	1	3	2	2	0	2	1	3	2	19.3	24.488	272210	0	247900	178520	248010	91054	18147	0	16527	11901	16534	6070.2	210440	0	194510	172720	154790	248320
A0A0D9R6R2	A0A0D9R6R2_CHLSB Serine hydroxymethyltransferase OS=Chlorocebus sabaeus OX=60711 GN=SHMT1 PE=3 SV=1	1	0	1	1	1	1	1	0	1	1	1	1	1	0	1	1	1	1	1	8.3	45.316	0	30975	28137	103550	51643	18801	0	1346.7	1223.4	4502.3	2245.3	817.44	0	46538	40970	57657	45161	0
A0A0D9R6T9	A0A0D9R6T9_CHLSB Aspartyl aminopeptidase OS=Chlorocebus sabaeus OX=60711 GN=DNPEP PE=3 SV=1	1	1	0	0	0	1	1	1	0	0	0	1	1	1	0	0	0	1	1	5.5	51.977	74515	0	0	0	16349	133550	4383.2	0	0	0	961.7	7855.8	74515	0	0	0	0	156360
A0A0D9R6W5	A0A0D9R6W5_CHLSB Pyridoxal-dependent decarboxylase domain-containing protein 1 OS=Chlorocebus sabaeus OX=60711 GN=PDXDC1 PE=3 SV=1	1	0	0	1	0	0	0	0	0	1	0	0	0	0	0	1	0	0	0	2.3	88.025	0	0	128930	0	0	0	0	0	3144.6	0	0	0	0	0	125400	0	0	0
A0A0D9R6X1	A0A0D9R6X1_CHLSB HCLS1 binding protein 3 OS=Chlorocebus sabaeus OX=60711 GN=HS1BP3 PE=4 SV=1	1	0	1	0	1	0	0	0	1	0	1	0	0	0	1	0	1	0	0	4.8	42.93	0	9019.3	0	50139	0	0	0	530.55	0	2949.3	0	0	0	9052.2	0	42855	0	0
A0A0D9R6X5	A0A0D9R6X5_CHLSB Tubulin alpha chain OS=Chlorocebus sabaeus OX=60711 GN=TUBA4A PE=3 SV=1	1	3	4	5	6	7	8	0	1	1	1	1	1	0	1	1	1	1	1	30.4	49.924	0	15969	53364	221690	219310	185290	0	760.45	2541.1	10556	10443	8823.4	0	16028	0	189480	184140	216940
A0A0D9R6X7	A0A0D9R6X7_CHLSB Single-stranded DNA-binding protein OS=Chlorocebus sabaeus OX=60711 GN=SSBP1 PE=3 SV=1	1	1	1	1	1	1	1	1	1	1	1	1	1	1	1	1	1	1	1	12.2	17.277	18279	39774	40458	131280	155570	125360	2284.8	4971.7	5057.3	16410	19446	15671	18279	39919	39352	112210	130620	146780
A0A0D9R6Z5	A0A0D9R6Z5_CHLSB Splicing factor 3b subunit 2 OS=Chlorocebus sabaeus OX=60711 GN=SF3B2 PE=4 SV=1	1	2	2	2	3	3	2	2	2	2	3	3	2	2	2	2	3	3	2	4.9	100.24	493190	289650	495770	770350	743610	405330	10960	6436.6	11017	17119	16525	9007.2	466620	516640	454140	541920	549820	470290
A0A0D9R706	A0A0D9R706_CHLSB Phosphofurin acidic cluster sorting protein 1 OS=Chlorocebus sabaeus OX=60711 GN=PACS1 PE=3 SV=1	1	0	0	1	0	0	0	0	0	1	0	0	0	0	0	1	0	0	0	1.4	104.8	0	0	26623	0	0	0	0	0	719.54	0	0	0	0	0	25895	0	0	0
A0A0D9R710	A0A0D9R710_CHLSB Plexin A1 OS=Chlorocebus sabaeus OX=60711 GN=PLXNA1 PE=3 SV=1	1	0	0	0	1	1	0	0	0	0	1	1	0	0	0	0	1	1	0	0.7	213.12	0	0	0	22095	21893	0	0	0	0	223.19	221.14	0	0	0	0	18886	18382	0
A0A0D9R716	A0A0D9R716_CHLSB RAB1B, member RAS oncogene family OS=Chlorocebus sabaeus OX=60711 GN=RAB1B PE=4 SV=1	1	3	3	3	3	3	2	2	2	2	2	2	2	2	2	2	2	2	2	18.8	24.422	245950	281570	300200	524760	456140	300680	17568	20112	21443	37483	32581	21477	277230	291780	319580	368280	389790	357430
A0A0D9R718	A0A0D9R718_CHLSB Myocardin related transcription factor B OS=Chlorocebus sabaeus OX=60711 GN=MRTFB PE=4 SV=1	1	0	0	0	1	1	0	0	0	0	1	1	0	0	0	0	1	1	0	1.9	113.83	0	0	0	15554	18372	0	0	0	0	444.41	524.91	0	0	0	0	13295	15426	0
A0A0D9R723	A0A0D9R723_CHLSB ELAV-like protein OS=Chlorocebus sabaeus OX=60711 GN=ELAVL1 PE=3 SV=1	1	0	0	1	0	0	1	0	0	1	0	0	1	0	0	1	0	0	1	6.7	36.091	0	0	24931	0	0	31665	0	0	1558.2	0	0	1979.1	0	0	24249	0	0	0
A0A0D9R738	A0A0D9R738_CHLSB LLGL scribble cell polarity complex component 1 OS=Chlorocebus sabaeus OX=60711 GN=LLGL1 PE=3 SV=1	1	0	0	1	0	0	0	0	0	1	0	0	0	0	0	1	0	0	0	1.2	115.37	0	0	95512	0	0	0	0	0	2329.6	0	0	0	0	0	92900	0	0	0
A0A0D9R740	A0A0D9R740_CHLSB Annexin OS=Chlorocebus sabaeus OX=60711 GN=ANXA1 PE=3 SV=1	1	4	4	3	5	3	3	4	4	3	5	3	3	4	4	3	5	3	3	28	38.722	210260	254120	278320	425010	292390	312020	10513	12706	13916	21251	14620	15601	222370	255110	261460	297090	307370	366710
A0A0D9R752	A0A0D9R752_CHLSB mitogen-activated protein kinase kinase OS=Chlorocebus sabaeus OX=60711 GN=MAP2K7 PE=3 SV=1	1	0	0	1	0	1	0	0	0	1	0	1	0	0	0	1	0	1	0	3.5	58.107	0	0	38004	0	44868	0	0	0	1407.6	0	1661.8	0	0	0	36965	0	37673	0
A0A0D9R755	A0A0D9R755_CHLSB Aldehyde dehydrogenase 1 family member A1 OS=Chlorocebus sabaeus OX=60711 GN=ALDH1A1 PE=3 SV=1	1	6	7	6	8	9	7	6	7	6	8	9	7	6	7	6	8	9	7	24.6	54.816	2193000	2493100	2699900	2546400	2714500	1467500	91376	103880	112500	106100	113100	61144	2472500	2537100	2498400	2159000	2219400	1608600
A0A0D9R758	A0A0D9R758_CHLSB DNA replication licensing factor MCM5 OS=Chlorocebus sabaeus OX=60711 GN=MCM5 PE=3 SV=1	1	1	1	2	1	1	0	1	1	2	1	1	0	1	1	2	1	1	0	3	82.216	161340	159260	220640	133450	155190	0	3841.4	3791.9	5253.4	3177.4	3695	0	171830	170230	177840	121480	138780	0
A0A0D9R760	A0A0D9R760_CHLSB EH domain containing 4 OS=Chlorocebus sabaeus OX=60711 GN=EHD4 PE=4 SV=1	1	2	1	2	2	1	2	2	1	2	2	1	2	2	1	2	2	1	2	8.5	61.215	91517	75868	103650	103270	98820	117620	3050.6	2528.9	3455.1	3442.3	3294	3920.8	76954	99670	91590	80115	108610	120500
A0A0D9R772	A0A0D9R772_CHLSB Guanine nucleotide-binding protein-like 1 OS=Chlorocebus sabaeus OX=60711 GN=GNL1 PE=4 SV=1	1	1	0	1	1	0	1	1	0	1	1	0	1	1	0	1	1	0	1	2.5	68.632	23177	0	43666	59024	0	24185	772.57	0	1455.5	1967.5	0	806.15	23177	0	32517	33559	0	26062
A0A0D9R786	A0A0D9R786_CHLSB ATP binding cassette subfamily F member 1 OS=Chlorocebus sabaeus OX=60711 GN=ABCF1 PE=4 SV=1	1	1	1	2	0	1	1	1	1	2	0	1	1	1	1	2	0	1	1	6.4	96.324	27750	19480	36979	0	13469	13182	750	526.48	999.44	0	364.02	356.26	30318	21360	30544	0	12356	0
A0A0D9R795	A0A0D9R795_CHLSB Dipeptidyl peptidase 3 OS=Chlorocebus sabaeus OX=60711 GN=DPP3 PE=3 SV=1	1	1	1	1	2	1	2	1	1	1	2	1	2	1	1	1	2	1	2	4.5	82.709	124230	76221	140660	169130	106490	62009	3185.4	1954.4	3606.7	4336.8	2730.6	1590	152610	93974	64480	148570	109840	74647
A0A0D9R7B0;A0A0D9SAH6	A0A0D9R7B0_CHLSB G1 to S phase transition 1 OS=Chlorocebus sabaeus OX=60711 GN=GSPT1 PE=3 SV=1;A0A0D9SAH6_CHLSB G1 to S phase transition 2 OS=Chlorocebus sabaeus OX=60711 GN=GSPT2 PE=3 SV=1	2	1	1	1	2	2	1	1	1	1	2	2	1	1	1	1	2	2	1	5.3	68.683	193050	207920	192290	194460	201450	143990	6894.6	7425.7	6867.4	6945	7194.6	5142.6	195740	211590	189640	162190	162590	170940
A0A0D9R7C2	A0A0D9R7C2_CHLSB Ribosomal L1 domain containing 1 OS=Chlorocebus sabaeus OX=60711 GN=RSL1D1 PE=4 SV=1	1	1	1	1	2	1	1	1	1	1	2	1	1	1	1	1	2	1	1	6.2	54.613	62578	52452	60157	68521	44510	82856	2720.8	2280.5	2615.5	2979.2	1935.2	3602.4	66728	56135	62393	38133	39850	103440
A0A0D9R7C7	A0A0D9R7C7_CHLSB RNA helicase OS=Chlorocebus sabaeus OX=60711 GN=DHX16 PE=4 SV=1	1	2	3	3	1	2	0	2	3	3	1	2	0	2	3	3	1	2	0	4.1	119.62	68445	89777	73545	28978	74194	0	1368.9	1795.5	1470.9	579.57	1483.9	0	71844	68982	61780	54604	59937	0
A0A0D9R7E7;A0A0D9R4H8;A0A0D9R4H6;A0A0D9S3A0;A0A0D9RX11;A0A0D9RSU3	A0A0D9R7E7_CHLSB Tubulin beta chain OS=Chlorocebus sabaeus OX=60711 GN=TUBB PE=3 SV=1;A0A0D9R4H8_CHLSB Tubulin beta chain OS=Chlorocebus sabaeus OX=60711 GN=TUBB2B PE=3 SV=1;A0A0D9R4H6_CHLSB Tubulin beta chain OS=Chlorocebus sabaeus OX=60711 PE=3 SV=1;A0A0	6	5	7	6	7	8	6	5	7	6	7	8	6	2	2	2	1	1	2	25.5	49.67	1975600	2770000	2644800	4931200	5152600	2838600	98782	138500	132240	246560	257630	141930	2653800	2632700	2698900	3956100	3630900	3620400
A0A0D9R7F2	A0A0D9R7F2_CHLSB F-box protein 7 OS=Chlorocebus sabaeus OX=60711 GN=FBXO7 PE=4 SV=1	1	1	1	1	0	1	0	1	1	1	0	1	0	1	1	1	0	1	0	3.3	58.354	151270	134490	151380	0	159620	0	10085	8965.9	10092	0	10642	0	151270	134980	147240	0	134030	0
A0A0D9R7F4	A0A0D9R7F4_CHLSB Flotillin OS=Chlorocebus sabaeus OX=60711 GN=FLOT1 PE=3 SV=1	1	1	1	1	0	1	1	1	1	1	0	1	1	1	1	1	0	1	1	4.5	42.138	60481	69468	52139	0	90476	70229	2520.1	2894.5	2172.5	0	3769.8	2926.2	60481	69721	50713	0	75967	82225
A0A0D9R7H3	A0A0D9R7H3_CHLSB TBC1 domain family member 9B OS=Chlorocebus sabaeus OX=60711 GN=TBC1D9B PE=4 SV=1	1	0	0	1	0	1	0	0	0	1	0	1	0	0	0	1	0	1	0	1.3	138.92	0	0	17057	0	38372	0	0	0	328.01	0	737.91	0	0	0	16590	0	32218	0
A0A0D9R7I5	A0A0D9R7I5_CHLSB Serine-threonine kinase receptor-associated protein OS=Chlorocebus sabaeus OX=60711 GN=STRAP PE=3 SV=1	1	1	1	3	2	1	1	1	1	3	2	1	1	1	1	3	2	1	1	10.6	38.468	20392	75680	147550	149020	129050	70650	971.04	3603.8	7026.2	7096.2	6145.1	3364.3	77108	81964	106290	102060	116920	73961
A0A0D9R7J7	A0A0D9R7J7_CHLSB EGFR pathway substrate 8, signaling adaptor OS=Chlorocebus sabaeus OX=60711 GN=EPS8 PE=3 SV=1	1	1	3	3	2	3	3	1	3	3	2	3	3	1	3	3	2	3	3	9	91.855	214910	269110	281500	188170	215580	119570	6140.3	7688.9	8042.8	5376.3	6159.4	3416.2	355060	190590	204570	169740	191170	129510
A0A0D9R7K6	A0A0D9R7K6_CHLSB Syntaxin binding protein 2 OS=Chlorocebus sabaeus OX=60711 GN=STXBP2 PE=3 SV=1	1	1	1	1	1	1	1	1	1	1	1	1	1	1	1	1	1	1	1	2.7	66.323	31448	39187	46162	58498	56788	59766	952.96	1187.5	1398.9	1772.7	1720.8	1811.1	31448	39330	44900	49999	47681	69974
A0A0D9R7L4	A0A0D9R7L4_CHLSB RNA-splicing ligase RtcB homolog OS=Chlorocebus sabaeus OX=60711 GN=RTCB PE=3 SV=1	1	1	1	2	0	2	1	1	1	2	0	2	1	1	1	2	0	2	1	4.2	55.2	137300	154350	226700	0	198970	138890	5720.7	6431.1	9445.6	0	8290.4	5787	160590	181190	176260	0	134140	190200
A0A0D9R7N3	A0A0D9R7N3_CHLSB Rho GDP dissociation inhibitor beta OS=Chlorocebus sabaeus OX=60711 GN=ARHGDIB PE=3 SV=1	1	1	1	1	1	1	1	1	1	1	1	1	1	1	1	1	1	1	1	8.5	22.954	112700	115720	116620	110140	118400	60739	9391.7	9643.6	9718.2	9178.2	9866.9	5061.6	112700	116150	113430	94138	99415	71114
A0A0D9R7Q1	A0A0D9R7Q1_CHLSB Calnexin OS=Chlorocebus sabaeus OX=60711 GN=CANX PE=3 SV=1	1	3	4	3	6	5	5	3	4	3	6	5	5	3	4	3	6	5	5	11.3	69.245	271190	506730	442940	773340	603080	740580	8217.8	15356	13422	23434	18275	22442	459120	507740	508830	532680	480830	755840
A0A0D9R7R6	A0A0D9R7R6_CHLSB WW domain binding protein 11 OS=Chlorocebus sabaeus OX=60711 PE=4 SV=1	1	1	1	1	1	1	1	1	1	1	1	1	1	1	1	1	1	1	1	2.2	69.982	81366	67109	74709	70689	71358	49492	2712.2	2237	2490.3	2356.3	2378.6	1649.7	81366	67353	72667	60419	59915	57946
A0A0D9R7T1;A0A0D9SAP7	A0A0D9R7T1_CHLSB Heterogeneous nuclear ribonucleoprotein H1 OS=Chlorocebus sabaeus OX=60711 GN=HNRNPH1 PE=4 SV=1;A0A0D9SAP7_CHLSB Heterogeneous nuclear ribonucleoprotein H2 OS=Chlorocebus sabaeus OX=60711 GN=HNRNPH2 PE=4 SV=1	2	1	2	3	3	4	3	1	2	3	3	4	3	1	2	3	3	4	3	13.5	46.97	994390	1207500	1085500	1434100	206550	642650	58494	71027	63852	84356	12150	37803	1101300	1241800	819050	939520	360000	902290
A0A0D9R7U5	A0A0D9R7U5_CHLSB Pyruvate carboxylase OS=Chlorocebus sabaeus OX=60711 GN=PC PE=4 SV=1	1	1	1	1	1	1	0	1	1	1	1	1	0	1	1	1	1	1	0	2	129.92	132930	120560	141940	106660	101220	0	2253	2043.3	2405.8	1807.8	1715.6	0	132930	121000	138060	91166	84989	0
A0A0D9R7W8	A0A0D9R7W8_CHLSB Proteasome assembly chaperone 1 OS=Chlorocebus sabaeus OX=60711 GN=PSMG1 PE=3 SV=1	1	2	2	2	1	1	0	2	2	2	1	1	0	2	2	2	1	1	0	4.9	32.802	69393	126140	85329	27739	27092	0	4626.2	8409.3	5688.6	1849.2	1806.1	0	70732	85013	83310	36186	50204	0
A0A0D9R7Y0	A0A0D9R7Y0_CHLSB DNA replication licensing factor MCM2 OS=Chlorocebus sabaeus OX=60711 GN=MCM2 PE=3 SV=1	1	1	3	1	1	1	3	1	3	1	1	1	3	1	3	1	1	1	3	6.1	83.29	38870	90444	44780	37625	43102	162550	996.66	2319.1	1148.2	964.74	1105.2	4167.8	56242	69787	68978	50929	52364	133560
A0A0D9R7Y5	A0A0D9R7Y5_CHLSB COP9 signalosome subunit 3 OS=Chlorocebus sabaeus OX=60711 GN=COPS3 PE=4 SV=1	1	1	1	1	1	1	1	1	1	1	1	1	1	1	1	1	1	1	1	3.6	37.053	8249.1	10824	14495	39417	39016	30402	458.29	601.32	805.27	2189.8	2167.6	1689	8249.1	10863	14099	33690	32759	35595
A0A0D9R7Z3	A0A0D9R7Z3_CHLSB Prosaposin OS=Chlorocebus sabaeus OX=60711 GN=PSAP PE=4 SV=1	1	2	1	1	2	1	2	2	1	1	2	1	2	2	1	1	2	1	2	9.7	58.194	131080	113650	118450	266850	183150	182490	4228.5	3666	3820.9	8608.2	5907.9	5886.7	121600	125690	126960	192320	169460	219850
A0A0D9R822	A0A0D9R822_CHLSB Cleavage and polyadenylation specific factor 1 OS=Chlorocebus sabaeus OX=60711 GN=CPSF1 PE=4 SV=1	1	0	0	1	2	2	0	0	0	1	2	2	0	0	0	1	2	2	0	2.1	160.96	0	0	21297	78412	86801	0	0	0	304.25	1120.2	1240	0	0	0	57189	44762	58667	0
A0A0D9R827	A0A0D9R827_CHLSB Tyrosine 3-monooxygenase/tryptophan 5-monooxygenase activation protein eta OS=Chlorocebus sabaeus OX=60711 GN=YWHAH PE=3 SV=1	1	3	4	3	3	2	3	2	3	2	2	1	2	2	3	2	2	1	2	27.6	28.218	108970	184260	177590	436990	138990	388250	6810.8	11516	11099	27312	8687.2	24266	102400	137390	144300	297250	346890	383170
A0A0D9R829	A0A0D9R829_CHLSB RNA helicase OS=Chlorocebus sabaeus OX=60711 GN=DDX39B PE=4 SV=1	1	3	0	3	3	3	1	3	0	3	3	3	1	2	0	2	2	2	0	12.5	48.579	258160	0	255840	367490	348770	15685	13587	0	13465	19342	18356	825.51	263180	0	263800	298780	288190	0
A0A0D9R866	A0A0D9R866_CHLSB Transferrin receptor protein 1 OS=Chlorocebus sabaeus OX=60711 GN=TFRC PE=3 SV=1	1	1	1	1	1	0	1	1	1	1	1	0	1	1	1	1	1	0	1	1.8	86.314	78344	77539	82316	135650	0	51925	2061.7	2040.5	2166.2	3569.7	0	1366.4	78344	77821	80065	115940	0	60795
A0A0D9R869	A0A0D9R869_CHLSB Serine/threonine-protein phosphatase OS=Chlorocebus sabaeus OX=60711 GN=PPP1CA PE=3 SV=1	1	3	4	3	2	4	6	3	4	3	2	4	6	1	2	1	1	1	2	29.1	37.512	378250	437060	437680	441020	504760	351900	21014	24281	24315	24501	28042	19550	325310	351900	389690	529880	546980	311640
A0A0D9R896;A0A0D9R898	A0A0D9R896_CHLSB Casein kinase II subunit beta OS=Chlorocebus sabaeus OX=60711 GN=CSNK2B PE=3 SV=1;A0A0D9R898_CHLSB Casein kinase II subunit beta OS=Chlorocebus sabaeus OX=60711 GN=CSNK2B PE=3 SV=1	2	1	0	0	1	1	1	1	0	0	1	1	1	1	0	0	1	1	1	7.4	24.942	9259.7	0	0	13751	15070	31985	925.97	0	0	1375.1	1507	3198.5	9259.7	0	0	11753	12654	37449
A0A0D9R8B1	A0A0D9R8B1_CHLSB RuvB-like helicase OS=Chlorocebus sabaeus OX=60711 GN=RUVBL1 PE=3 SV=1	1	1	3	3	3	3	3	1	3	3	3	3	3	1	3	3	3	3	3	11.8	50.227	288650	249470	265160	271810	494450	201180	13120	11340	12053	12355	22475	9144.7	273590	259880	287040	250800	302230	306400
A0A0D9R8B7	A0A0D9R8B7_CHLSB UBX domain protein 7 OS=Chlorocebus sabaeus OX=60711 GN=UBXN7 PE=4 SV=1	1	1	0	0	1	0	1	1	0	0	1	0	1	1	0	0	1	0	1	2.5	57.889	52629	0	0	56616	0	41067	2192.9	0	0	2359	0	1711.1	52629	0	0	48391	0	48082
A0A0D9R8C6	A0A0D9R8C6_CHLSB Coronin OS=Chlorocebus sabaeus OX=60711 GN=CORO1B PE=3 SV=1	1	1	0	1	0	0	0	1	0	1	0	0	0	1	0	1	0	0	0	2	54.369	160780	0	137820	0	0	0	7308.3	0	6264.7	0	0	0	160780	0	134060	0	0	0
A0A0D9R8E0	A0A0D9R8E0_CHLSB Dolichyl-diphosphooligosaccharide--protein glycosyltransferase subunit 1 OS=Chlorocebus sabaeus OX=60711 GN=RPN1 PE=3 SV=1	1	2	0	1	2	1	1	2	0	1	2	1	1	2	0	1	2	1	1	7.6	68.721	44095	0	21656	51997	31540	36926	1130.6	0	555.27	1333.3	808.73	946.82	25785	0	29153	28956	35584	59838
A0A0D9R8E6	A0A0D9R8E6_CHLSB Prolyl 4-hydroxylase subunit alpha-1 OS=Chlorocebus sabaeus OX=60711 GN=P4HA1 PE=3 SV=1	1	2	1	1	2	3	4	2	1	1	2	3	4	2	1	1	2	3	4	9	60.938	187090	77293	119250	106640	145700	310370	6681.8	2760.5	4258.8	3808.7	5203.5	11085	212090	154500	176980	140460	120470	153030
A0A0D9R8E8	A0A0D9R8E8_CHLSB Ras-related protein Rab-7a OS=Chlorocebus sabaeus OX=60711 GN=RAB7A PE=3 SV=1	1	2	2	2	1	2	3	2	2	2	1	2	3	2	2	2	1	2	3	27.5	23.489	581340	607360	626920	438290	537970	489370	41524	43383	44780	31306	38426	34955	486590	519280	520060	580520	637780	455730
A0A0D9R8F2	A0A0D9R8F2_CHLSB Acyl-CoA dehydrogenase family member 9 OS=Chlorocebus sabaeus OX=60711 GN=ACAD9 PE=3 SV=1	1	1	1	1	1	1	0	1	1	1	1	1	0	1	1	1	1	1	0	2.4	69.145	22704	25913	23249	21926	25694	0	687.99	785.25	704.51	664.42	778.61	0	22704	26008	22613	18741	21574	0
A0A0D9R8G5	A0A0D9R8G5_CHLSB Cytochrome P450 family 27 subfamily A member 1 OS=Chlorocebus sabaeus OX=60711 GN=CYP27A1 PE=3 SV=1	1	2	2	2	1	2	1	2	2	2	1	2	1	2	2	2	1	2	1	3.8	60.299	71407	71359	77825	52354	77641	41870	2746.4	2744.6	2993.3	2013.6	2986.2	1610.4	65342	66468	69242	55454	60426	60751
A0A0D9R8H5	A0A0D9R8H5_CHLSB non-specific serine/threonine protein kinase OS=Chlorocebus sabaeus OX=60711 GN=PAK2 PE=4 SV=1	1	2	1	2	2	1	1	2	1	2	2	1	1	2	1	2	2	1	1	6.9	57.923	156990	81065	165790	68462	32641	48852	5814.3	3002.4	6140.5	2535.6	1208.9	1809.3	75798	127120	79568	35855	42820	78110
A0A0D9R8J6	A0A0D9R8J6_CHLSB DDAH family member 2, ADMA-independent OS=Chlorocebus sabaeus OX=60711 GN=DDAH2 PE=3 SV=1	1	1	1	1	1	1	1	1	1	1	1	1	1	1	1	1	1	1	1	8.1	29.716	73846	89757	87294	75217	71424	80042	4343.9	5279.8	5135	4424.5	4201.4	4708.4	73846	90084	84908	64290	59971	93714
A0A0D9R8K0	A0A0D9R8K0_CHLSB Ubiquitin carboxyl-terminal hydrolase 7 OS=Chlorocebus sabaeus OX=60711 GN=USP7 PE=3 SV=1	1	2	0	1	1	1	1	2	0	1	1	1	1	2	0	1	1	1	1	3.7	128.34	173540	0	46546	82464	90633	38421	2711.6	0	727.28	1288.5	1416.1	600.33	129450	0	72100	0	93362	0
A0A0D9R8K1	A0A0D9R8K1_CHLSB Chloride intracellular channel protein OS=Chlorocebus sabaeus OX=60711 GN=CLIC1 PE=3 SV=1	1	4	4	5	6	6	3	4	4	5	6	6	3	4	4	5	6	6	3	44	26.95	1089300	1290600	1359300	2103100	2121800	1238500	72620	86041	90623	140210	141460	82570	1135400	1418900	1472400	1548900	1640500	1454000
A0A0D9R8K4	A0A0D9R8K4_CHLSB glutathione transferase OS=Chlorocebus sabaeus OX=60711 GN=GSTP1 PE=3 SV=1	1	4	5	5	5	4	5	4	5	5	5	4	5	4	5	5	5	4	5	20.9	42.425	2009300	2282800	2175200	3079600	2971100	2223200	111630	126820	120840	171090	165060	123510	2117600	2325900	2208700	2269900	2383900	2796500
A0A0D9R8K5;A0A0D9R8J9	A0A0D9R8K5_CHLSB Carbonyl reductase (NADPH) OS=Chlorocebus sabaeus OX=60711 GN=CBR1 PE=3 SV=1	2	2	3	2	4	4	2	2	3	2	4	4	2	2	3	2	4	4	2	26.9	25.763	408320	483020	494770	687910	725490	477390	25520	30189	30923	42994	45343	29837	444550	491510	589570	522250	530290	552220
A0A0D9R8L3	A0A0D9R8L3_CHLSB NADH dehydrogenase [ubiquinone] flavoprotein 1, mitochondrial OS=Chlorocebus sabaeus OX=60711 GN=NDUFV1 PE=3 SV=1	1	0	1	0	1	1	1	0	1	0	1	1	1	0	1	0	1	1	1	1.9	50.629	0	25118	0	19452	24115	19102	0	1092.1	0	845.73	1048.5	830.52	0	25209	0	16626	20248	22365
A0A0D9R8L5;A0A0D9RHD7	A0A0D9R8L5_CHLSB Y-box binding protein 3 OS=Chlorocebus sabaeus OX=60711 GN=YBX3 PE=4 SV=1	2	4	3	3	2	3	2	3	2	2	1	2	1	3	2	2	1	2	1	14.2	40.193	352840	368500	280630	366160	445360	16229	27141	28346	21587	28166	34259	1248.4	273600	257240	308770	373800	406730	81401
A0A0D9R8L7	A0A0D9R8L7_CHLSB RAB10, member RAS oncogene family OS=Chlorocebus sabaeus OX=60711 GN=RAB10 PE=3 SV=1	1	2	2	2	3	3	1	2	2	2	3	3	1	1	1	1	2	2	1	17	22.541	655850	473470	616400	654570	741620	48793	50450	36421	47416	50352	57048	3753.3	578580	445480	539610	539760	615190	251280
A0A0D9R8M1	A0A0D9R8M1_CHLSB Annexin OS=Chlorocebus sabaeus OX=60711 GN=ANXA7 PE=3 SV=1	1	2	2	1	1	2	2	2	2	1	1	2	2	2	2	1	1	2	2	7.1	50.253	186140	216570	36548	30701	183580	204250	8863.8	10313	1740.4	1461.9	8741.7	9726.3	148460	143400	194790	143790	139160	88967
A0A0D9R8P6	A0A0D9R8P6_CHLSB Developmentally regulated GTP binding protein 1 OS=Chlorocebus sabaeus OX=60711 GN=DRG1 PE=4 SV=1	1	2	2	2	2	2	1	2	2	2	2	2	1	2	2	2	2	2	1	15	40.568	175310	71524	170630	69049	73804	43558	7622	3109.8	7418.8	3002.1	3208.9	1893.8	79267	67356	62622	79908	79625	216260
A0A0D9R8Q1	A0A0D9R8Q1_CHLSB Tripartite motif containing 24 OS=Chlorocebus sabaeus OX=60711 GN=TRIM24 PE=4 SV=1	1	0	0	0	0	0	1	0	0	0	0	0	1	0	0	0	0	0	1	1	116.8	0	0	0	0	0	24819	0	0	0	0	0	427.92	0	0	0	0	0	29059
A0A0D9R8Q2	A0A0D9R8Q2_CHLSB enoyl-CoA hydratase OS=Chlorocebus sabaeus OX=60711 GN=HADHA PE=3 SV=1	1	1	1	0	1	1	1	1	1	0	1	1	1	1	1	0	1	1	1	2.8	83.079	12942	11938	0	129080	67000	111200	315.65	291.16	0	3148.4	1634.1	2712.2	37332	34561	0	93475	46908	102010
A0A0D9R8Q7	A0A0D9R8Q7_CHLSB RNA helicase OS=Chlorocebus sabaeus OX=60711 GN=DDX41 PE=3 SV=1	1	0	1	1	1	1	0	0	1	1	1	1	0	0	1	1	1	1	0	2.4	69.865	0	15441	26057	14343	21184	0	0	367.64	620.41	341.5	504.39	0	0	15497	25345	12259	17787	0
A0A0D9R8T0	A0A0D9R8T0_CHLSB Selenoprotein I OS=Chlorocebus sabaeus OX=60711 GN=SELENOI PE=3 SV=1	1	0	0	0	0	1	1	0	0	0	0	1	1	0	0	0	0	1	1	4.1	44.043	0	0	0	0	33486	21719	0	0	0	0	4783.7	3102.7	0	0	0	0	28116	25429
A0A0D9R8U1	A0A0D9R8U1_CHLSB Valine--tRNA ligase OS=Chlorocebus sabaeus OX=60711 GN=VARS1 PE=3 SV=1	1	5	5	8	6	8	6	5	5	8	6	8	6	5	5	8	6	8	6	10.2	140.46	1269600	1219800	1714400	1478700	2323700	615770	21518	20675	29058	25063	39385	10437	1363600	1404000	1417400	1597300	1568900	746220
A0A0D9R8U2	A0A0D9R8U2_CHLSB Drebrin 1 OS=Chlorocebus sabaeus OX=60711 GN=DBN1 PE=4 SV=1	1	1	1	1	2	1	1	1	1	1	2	1	1	1	1	1	2	1	1	7.5	76.239	22684	26359	36602	61431	52726	8090.8	756.14	878.64	1220.1	2047.7	1757.5	269.69	39012	0	0	33782	46669	0
A0A0D9R8W6	A0A0D9R8W6_CHLSB U6 snRNA-associated Sm-like protein LSm2 OS=Chlorocebus sabaeus OX=60711 GN=LSM2 PE=3 SV=1	1	1	1	1	1	1	1	1	1	1	1	1	1	1	1	1	1	1	1	20	10.834	265500	242890	208640	187080	184970	192850	44251	40482	34773	31180	30829	32141	265500	243770	202930	159900	155310	225790
A0A0D9R8X3	A0A0D9R8X3_CHLSB CCR4-NOT transcription complex subunit 9 OS=Chlorocebus sabaeus OX=60711 GN=CNOT9 PE=3 SV=1	1	1	0	0	1	0	0	1	0	0	1	0	0	1	0	0	1	0	0	4	33.601	41252	0	0	34819	0	0	2426.6	0	0	2048.2	0	0	41252	0	0	29761	0	0
A0A0D9R8X9	A0A0D9R8X9_CHLSB Heat shock 70 kDa protein 13 OS=Chlorocebus sabaeus OX=60711 GN=HSPA13 PE=3 SV=1	1	0	0	1	1	1	1	0	0	1	1	1	1	0	0	1	1	1	1	2.5	51.857	0	0	27736	23362	30168	25256	0	0	1260.7	1061.9	1371.3	1148	0	0	26978	19968	25331	29571
A0A0D9R8Y0	A0A0D9R8Y0_CHLSB Synaptosomal-associated protein OS=Chlorocebus sabaeus OX=60711 GN=SNAP23 PE=3 SV=1	1	0	0	0	1	0	0	0	0	0	1	0	0	0	0	0	1	0	0	6.6	23.224	0	0	0	67625	0	0	0	0	0	5635.4	0	0	0	0	0	57801	0	0
A0A0D9R8Y2	A0A0D9R8Y2_CHLSB 5-oxoprolinase, ATP-hydrolysing OS=Chlorocebus sabaeus OX=60711 GN=OPLAH PE=3 SV=1	1	1	1	1	1	1	1	1	1	1	1	1	1	1	1	1	1	1	1	1.3	137.68	62479	50942	56273	64262	70413	54943	1157	943.37	1042.1	1190	1303.9	1017.5	62479	51127	54734	54926	59121	64328
A0A0D9R8Y5;A0A0D9SAK7	A0A0D9R8Y5_CHLSB CCHC-type zinc finger nucleic acid binding protein OS=Chlorocebus sabaeus OX=60711 GN=CNBP PE=4 SV=1	2	2	2	1	1	2	2	2	2	1	1	2	2	2	2	1	1	2	2	22	19.463	97898	42499	24691	40690	108810	41911	7530.6	3269.2	1899.3	3130	8370.2	3223.9	67294	45083	54944	68665	65711	38084
A0A0D9R8Z8	A0A0D9R8Z8_CHLSB Coatomer subunit gamma OS=Chlorocebus sabaeus OX=60711 GN=COPG1 PE=3 SV=1	1	1	1	3	1	2	1	1	1	3	1	2	1	1	1	3	1	2	1	3.7	97.391	31040	48763	100760	38094	99194	16313	633.46	995.17	2056.3	777.42	2024.4	332.92	52295	51883	59911	54855	61806	32178
A0A0D9R911	A0A0D9R911_CHLSB Euchromatic histone lysine methyltransferase 2 OS=Chlorocebus sabaeus OX=60711 GN=EHMT2 PE=4 SV=1	1	1	0	0	1	0	0	1	0	0	1	0	0	1	0	0	1	0	0	1.6	131.29	36455	0	0	58744	0	0	687.83	0	0	1108.4	0	0	36455	0	0	50209	0	0
A0A0D9R924	A0A0D9R924_CHLSB Plectin OS=Chlorocebus sabaeus OX=60711 GN=PLEC PE=4 SV=1	1	9	8	7	10	9	5	9	8	7	10	9	5	9	8	7	10	9	5	4.8	523.32	749190	735660	548880	788830	1216400	551060	2638	2590.3	1932.7	2777.6	4283	1940.4	762940	771560	683740	720300	801910	621680
A0A0D9R949	A0A0D9R949_CHLSB Poly(U)-binding-splicing factor PUF60 OS=Chlorocebus sabaeus OX=60711 GN=PUF60 PE=3 SV=1	1	2	2	2	3	2	2	2	2	2	3	2	2	2	2	2	3	2	2	10.5	55.728	503130	603410	552490	500080	537160	317250	20964	25142	23020	20837	22382	13219	468570	522220	491510	477590	480390	455730
A0A0D9R959;A0A0D9RL69	A0A0D9R959_CHLSB Scribble planar cell polarity protein OS=Chlorocebus sabaeus OX=60711 GN=SCRIB PE=3 SV=1	2	1	1	2	2	2	1	1	1	2	2	2	1	1	1	2	2	2	1	4.2	180.19	123480	22948	54176	111120	98783	32952	1603.6	298.03	703.59	1443.1	1282.9	427.95	0	53700	41496	72741	78373	45915
A0A0D9R977	A0A0D9R977_CHLSB SEC24 homolog C, COPII coat complex component OS=Chlorocebus sabaeus OX=60711 GN=SEC24C PE=3 SV=1	1	1	0	1	0	0	0	1	0	1	0	0	0	1	0	1	0	0	0	0.7	120.97	71335	0	86979	0	0	0	1739.9	0	2121.4	0	0	0	71335	0	84601	0	0	0
A0A0D9R9A4	A0A0D9R9A4_CHLSB Arp2/3 complex 34 kDa subunit OS=Chlorocebus sabaeus OX=60711 GN=ARPC2 PE=3 SV=1	1	2	2	1	2	2	2	2	2	1	2	2	2	2	2	1	2	2	2	7.7	34.333	104610	98034	47049	106470	103400	84447	5230.5	4901.7	2352.4	5323.5	5170.1	4222.3	87786	87650	105460	76035	74183	94339
A0A0D9R9A5	A0A0D9R9A5_CHLSB Mitochondrial ribosomal protein L39 OS=Chlorocebus sabaeus OX=60711 GN=MRPL39 PE=4 SV=1	1	1	1	2	0	0	1	1	1	2	0	0	1	1	1	2	0	0	1	7.2	41.358	167610	191140	240980	0	0	82950	7981.5	9102.1	11475	0	0	3950	172990	198000	219730	0	0	100240
A0A0D9R9C5	A0A0D9R9C5_CHLSB Negative elongation factor E OS=Chlorocebus sabaeus OX=60711 GN=NELFE PE=3 SV=1	1	1	1	1	1	1	0	1	1	1	1	1	0	1	1	1	1	1	0	5.3	43.322	46170	44876	38081	45492	51854	0	2430	2361.9	2004.2	2394.3	2729.1	0	46170	45039	37039	38883	43538	0
A0A0D9R9E0	A0A0D9R9E0_CHLSB Pyrroline-5-carboxylate reductase OS=Chlorocebus sabaeus OX=60711 GN=PYCR3 PE=3 SV=1	1	1	1	1	1	1	0	1	1	1	1	1	0	1	1	1	1	1	0	4.5	29.947	25431	18404	21185	28180	28186	0	2119.2	1533.7	1765.4	2348.3	2348.9	0	25431	18471	20606	24086	23666	0
A0A0D9R9E3	A0A0D9R9E3_CHLSB SKI2 subunit of superkiller complex OS=Chlorocebus sabaeus OX=60711 GN=SKIC2 PE=4 SV=1	1	0	1	1	0	0	0	0	1	1	0	0	0	0	1	1	0	0	0	1.1	138.05	0	115210	138280	0	0	0	0	1888.7	2266.9	0	0	0	0	115630	134500	0	0	0
A0A0D9R9G1	A0A0D9R9G1_CHLSB Elongation factor 1-delta OS=Chlorocebus sabaeus OX=60711 GN=EEF1D PE=3 SV=1	1	1	1	1	0	1	0	1	1	1	0	1	0	1	1	1	0	1	0	3.7	71.202	42372	27745	25648	0	27985	0	1461.1	956.73	884.41	0	965.01	0	42372	0	0	0	23498	0
A0A0D9R9G2	A0A0D9R9G2_CHLSB ATP synthase-coupling factor 6, mitochondrial OS=Chlorocebus sabaeus OX=60711 GN=ATP5PF PE=3 SV=1	1	1	1	1	1	2	0	1	1	1	1	2	0	1	1	1	1	2	0	18.5	12.515	26990	27020	39456	47037	68942	0	5398	5404.1	7891.1	9407.5	13788	0	29461	29602	41890	43885	45738	0
A0A0D9R9G7	A0A0D9R9G7_CHLSB Vinculin OS=Chlorocebus sabaeus OX=60711 GN=VCL PE=3 SV=1	1	6	7	6	7	8	5	6	7	6	7	8	5	6	7	6	7	8	5	16.7	123.89	904470	913240	934590	874650	1048000	1299400	12060	12177	12461	11662	13974	17325	943250	852000	884160	911130	861200	1427200
A0A0D9R9G9	A0A0D9R9G9_CHLSB Protein phosphatase 6 regulatory subunit 3 OS=Chlorocebus sabaeus OX=60711 GN=PPP6R3 PE=3 SV=1	1	2	2	2	1	3	2	2	2	2	1	3	2	2	2	2	1	3	2	4.2	98.542	184160	174810	166480	85730	206150	137550	4282.8	4065.4	3871.7	1993.7	4794.2	3198.7	149780	141390	132610	129860	129310	246000
A0A0D9R9H4	A0A0D9R9H4_CHLSB Nicotinate phosphoribosyltransferase OS=Chlorocebus sabaeus OX=60711 GN=NAPRT PE=3 SV=1	1	1	1	1	1	1	0	1	1	1	1	1	0	1	1	1	1	1	0	2.6	57.65	96358	84488	107320	79033	88791	0	4014.9	3520.3	4471.8	3293	3699.6	0	96358	84796	104390	67551	74552	0
A0A0D9R9L8	A0A0D9R9L8_CHLSB Zinc phosphodiesterase ELAC protein 2 OS=Chlorocebus sabaeus OX=60711 GN=ELAC2 PE=3 SV=1	1	1	0	0	1	1	1	1	0	0	1	1	1	1	0	0	1	1	1	1.3	92.062	140810	0	0	128700	139930	98324	2995.9	0	0	2738.4	2977.3	2092	140810	0	0	110010	117490	115120
A0A0D9R9M7	A0A0D9R9M7_CHLSB Large ribosomal subunit protein bL21m OS=Chlorocebus sabaeus OX=60711 GN=MRPL21 PE=3 SV=1	1	0	1	1	1	1	0	0	1	1	1	1	0	0	1	1	1	1	0	10	23.194	0	76362	96849	108620	115040	0	0	5874	7449.9	8355.6	8849.5	0	0	76640	94201	92842	96595	0
A0A0D9R9Q4	A0A0D9R9Q4_CHLSB X-ray repair cross-complementing protein 5 OS=Chlorocebus sabaeus OX=60711 GN=XRCC5 PE=3 SV=1	1	2	3	3	3	4	2	2	3	3	3	4	2	2	3	3	3	4	2	7.2	82.715	847560	2132000	2135600	1008100	2442900	238180	22907	57622	57720	27246	66024	6437.2	1231800	1349600	1488100	1183600	1247300	1755700
A0A0D9R9R9	A0A0D9R9R9_CHLSB Non-selective voltage-gated ion channel VDAC2 OS=Chlorocebus sabaeus OX=60711 GN=VDAC2 PE=3 SV=1	1	1	0	0	0	1	0	1	0	0	0	1	0	1	0	0	0	1	0	3.9	27.492	86628	0	0	0	142220	0	6663.7	0	0	0	10940	0	86628	0	0	0	119410	0
A0A0D9R9T7	A0A0D9R9T7_CHLSB Tumor protein p53 binding protein 1 OS=Chlorocebus sabaeus OX=60711 GN=TP53BP1 PE=4 SV=1	1	1	0	1	0	0	0	1	0	1	0	0	0	1	0	1	0	0	0	0.8	214.27	22507	0	18768	0	0	0	252.88	0	210.87	0	0	0	22507	0	18254	0	0	0
A0A0D9R9Y5	A0A0D9R9Y5_CHLSB T-complex protein 1 subunit theta OS=Chlorocebus sabaeus OX=60711 GN=CCT8 PE=3 SV=1	1	1	2	2	2	2	3	1	2	2	2	2	3	1	2	2	2	2	3	14.1	59.516	66358	199310	185280	81072	290000	383660	1793.5	5386.7	5007.7	2191.1	7837.8	10369	188870	172710	161890	188630	184750	311750
A0A0D9RA00	A0A0D9RA00_CHLSB Caldesmon 1 OS=Chlorocebus sabaeus OX=60711 GN=CALD1 PE=4 SV=1	1	8	10	5	7	8	6	8	10	5	7	8	6	8	10	5	7	8	6	28.4	62.621	808930	906490	418370	556100	623350	375030	36770	41204	19017	25277	28334	17047	660610	603530	575660	503850	523770	501480
A0A0D9RA06	A0A0D9RA06_CHLSB Small ribosomal subunit protein mS25 OS=Chlorocebus sabaeus OX=60711 GN=MRPS25 PE=3 SV=1	1	1	0	1	0	1	1	1	0	1	0	1	1	1	0	1	0	1	1	11.6	20.144	61137	0	65796	0	53436	31510	6793	0	7310.6	0	5937.3	3501.1	61137	0	63997	0	44867	36893
A0A0D9RA32	A0A0D9RA32_CHLSB Heterogeneous nuclear ribonucleoprotein U OS=Chlorocebus sabaeus OX=60711 GN=HNRNPU PE=4 SV=1	1	6	4	4	5	6	2	6	4	4	5	6	2	6	4	4	5	6	2	6.5	89.025	549990	325840	363350	393380	497860	85984	15714	9309.7	10382	11239	14225	2456.7	441930	328080	400540	407940	325520	181340
A0A0D9RA33	A0A0D9RA33_CHLSB Replication factor C subunit 4 OS=Chlorocebus sabaeus OX=60711 GN=RFC4 PE=3 SV=1	1	0	0	0	0	1	0	0	0	0	0	1	0	0	0	0	0	1	0	5.5	39.775	0	0	0	0	75547	0	0	0	0	0	3777.3	0	0	0	0	0	63432	0
A0A0D9RA59	A0A0D9RA59_CHLSB Thyroid hormone receptor interactor 10 OS=Chlorocebus sabaeus OX=60711 GN=TRIP10 PE=3 SV=1	1	1	1	1	1	1	0	1	1	1	1	1	0	1	1	1	1	1	0	3.3	62.594	46199	42003	44836	37457	43590	0	1848	1680.1	1793.4	1498.3	1743.6	0	46199	42156	43610	32015	36600	0
A0A0D9RA63	A0A0D9RA63_CHLSB PC4 and SFRS1-interacting protein OS=Chlorocebus sabaeus OX=60711 GN=PSIP1 PE=3 SV=1	1	0	1	1	0	1	0	0	1	1	0	1	0	0	1	1	0	1	0	6.2	60.149	0	11672	18163	0	12144	0	0	416.86	648.69	0	433.7	0	0	11714	17667	0	10196	0
A0A0D9RAB6	A0A0D9RAB6_CHLSB 40S ribosomal protein S24 OS=Chlorocebus sabaeus OX=60711 GN=RPS24 PE=3 SV=1	1	1	1	1	2	2	1	1	1	1	2	2	1	1	1	1	2	2	1	20.8	15.069	51732	51228	43427	73012	73502	23554	8622	8538	7237.9	12169	12250	3925.6	62735	62350	51224	44034	43297	33443
A0A0D9RAC1	A0A0D9RAC1_CHLSB Dihydropyrimidinase like 5 OS=Chlorocebus sabaeus OX=60711 GN=DPYSL5 PE=3 SV=1	1	0	1	0	0	1	0	0	1	0	0	1	0	0	1	0	0	1	0	3.2	61.235	0	9259.5	0	0	17086	0	0	308.65	0	0	569.54	0	0	9293.2	0	0	14346	0
A0A0D9RAC2	A0A0D9RAC2_CHLSB Adenylosuccinate synthetase isozyme 2 OS=Chlorocebus sabaeus OX=60711 GN=ADSS PE=3 SV=1	1	0	0	1	1	1	2	0	0	1	1	1	2	0	0	1	1	1	2	7	50.104	0	0	30716	26539	29856	88812	0	0	1535.8	1327	1492.8	4440.6	0	0	43933	33357	36864	67456
A0A0D9RAF7	A0A0D9RAF7_CHLSB Programmed cell death 6 interacting protein OS=Chlorocebus sabaeus OX=60711 GN=PDCD6IP PE=4 SV=1	1	1	1	0	0	2	4	1	1	0	0	2	4	1	1	0	0	2	4	5.8	96.063	48905	37198	0	0	290170	197730	1018.9	774.96	0	0	6045.2	4119.4	118950	90805	0	0	145280	206340
A0A0D9RAF8	A0A0D9RAF8_CHLSB PTPRF interacting protein alpha 1 OS=Chlorocebus sabaeus OX=60711 GN=PPFIA1 PE=3 SV=1	1	1	2	1	2	2	0	1	2	1	2	2	0	1	2	1	2	2	0	3.1	143.06	47524	58703	50274	58150	63900	0	792.07	978.39	837.89	969.17	1065	0	59490	50184	61212	42144	45667	0
A0A0D9RAG1	A0A0D9RAG1_CHLSB Centrosomal protein 170 OS=Chlorocebus sabaeus OX=60711 GN=CEP170 PE=3 SV=1	1	0	1	0	0	0	0	0	1	0	0	0	0	0	1	0	0	0	0	1.1	158.16	0	17699	0	0	0	0	0	235.99	0	0	0	0	0	17764	0	0	0	0
A0A0D9RAG5;A0A0D9RA19	A0A0D9RAG5_CHLSB NADP-dependent oxidoreductase domain-containing protein OS=Chlorocebus sabaeus OX=60711 PE=3 SV=1;A0A0D9RA19_CHLSB NADP-dependent oxidoreductase domain-containing protein OS=Chlorocebus sabaeus OX=60711 PE=3 SV=1	2	2	2	2	2	2	1	2	2	2	2	2	1	2	2	2	2	2	1	7	35.349	512610	487110	447160	471670	469430	104130	26979	25637	23535	24825	24707	5480.5	463970	461120	445210	369200	360110	256040
A0A0D9RAH6	A0A0D9RAH6_CHLSB Cortactin OS=Chlorocebus sabaeus OX=60711 GN=CTTN PE=4 SV=1	1	2	1	1	3	2	2	2	1	1	3	2	2	2	1	1	3	2	2	9.1	61.627	435090	381190	371670	460330	529370	204350	16115	14118	13766	17049	19606	7568.6	309870	402600	380420	380100	319140	464250
A0A0D9RAJ5	A0A0D9RAJ5_CHLSB Annexin OS=Chlorocebus sabaeus OX=60711 GN=ANXA11 PE=3 SV=1	1	1	2	1	1	4	2	1	2	1	1	4	2	1	2	1	1	4	2	13.8	54.335	64429	156660	83687	106920	410020	300750	3391	8245.3	4404.6	5627.5	21580	15829	101690	118450	128470	144240	298610	299370
A0A0D9RAK2	A0A0D9RAK2_CHLSB Transporter OS=Chlorocebus sabaeus OX=60711 GN=SLC6A6 PE=3 SV=1	1	1	1	1	1	1	0	1	1	1	1	1	0	1	1	1	1	1	0	2.7	69.799	42531	38249	39168	56551	61151	0	2501.8	2249.9	2304	3326.5	3597.1	0	42531	38388	38097	48335	51344	0
A0A0D9RAM8	A0A0D9RAM8_CHLSB Protein disulfide-isomerase OS=Chlorocebus sabaeus OX=60711 GN=PDIA3 PE=3 SV=1	1	4	5	3	5	5	3	4	5	3	5	5	3	4	5	3	5	5	3	18.4	56.779	880400	961360	900080	468050	1012100	581310	29347	32045	30003	15602	33735	19377	736190	790320	950230	644820	619580	910040
A0A0D9RAN2;A0A0D9R537	A0A0D9RAN2_CHLSB Peroxiredoxin-like 2A OS=Chlorocebus sabaeus OX=60711 GN=PRXL2A PE=3 SV=1;A0A0D9R537_CHLSB Peroxiredoxin-like 2A OS=Chlorocebus sabaeus OX=60711 PE=3 SV=1	2	0	0	0	0	2	0	0	0	0	0	2	0	0	0	0	0	2	0	10.6	24.429	0	0	0	0	65875	0	0	0	0	0	4705.4	0	0	0	0	0	55311	0
A0A0D9RAN3	A0A0D9RAN3_CHLSB Cartilage associated protein OS=Chlorocebus sabaeus OX=60711 GN=CRTAP PE=3 SV=1	1	1	1	0	0	0	0	1	1	0	0	0	0	1	1	0	0	0	0	4.5	46.429	20886	17501	0	0	0	0	835.42	700.02	0	0	0	0	20886	17564	0	0	0	0
A0A0D9RAP1	A0A0D9RAP1_CHLSB CHCH domain-containing protein OS=Chlorocebus sabaeus OX=60711 PE=4 SV=1	1	1	0	1	1	1	0	1	0	1	1	1	0	1	0	1	1	1	0	12.7	16.039	20640	0	20808	20574	25391	0	4128	0	4161.5	4114.8	5078.3	0	20640	0	20239	17585	21320	0
A0A0D9RAP6;A0A0D9RCI8;A0A0D9RBV9;A0A0D9RAT6;A0A0D9RAT7;A0A0D9RA52	A0A0D9RAP6_CHLSB Myosin heavy chain 1 OS=Chlorocebus sabaeus OX=60711 GN=MYH1 PE=1 SV=1;A0A0D9RCI8_CHLSB Myosin heavy chain 13 OS=Chlorocebus sabaeus OX=60711 GN=MYH13 PE=1 SV=1;A0A0D9RBV9_CHLSB Myosin heavy chain 8 OS=Chlorocebus sabaeus OX=60711 GN=MYH8	6	1	0	0	0	0	0	1	0	0	0	0	0	1	0	0	0	0	0	0.9	174.6	49349	0	0	0	0	0	649.34	0	0	0	0	0	49349	0	0	0	0	0
A0A0D9RAT5	A0A0D9RAT5_CHLSB Splicing factor 3a subunit 1 OS=Chlorocebus sabaeus OX=60711 GN=SF3A1 PE=4 SV=1	1	5	5	4	5	7	3	5	5	4	5	7	3	5	5	4	5	7	3	14.5	88.829	557660	448550	491730	696800	654830	229270	13601	10940	11993	16995	15971	5591.9	413940	385410	366910	459450	470760	471440
A0A0D9RAV0;A0A0D9RAS5	A0A0D9RAV0_CHLSB Alpha-2-macroglobulin OS=Chlorocebus sabaeus OX=60711 GN=A2M PE=3 SV=1	2	2	2	2	2	1	3	2	2	2	2	1	3	2	2	2	2	1	3	2.9	163.47	376430	334620	349600	322420	202310	372910	5455.5	4849.5	5066.7	4672.8	2932.1	5404.5	353170	318620	320320	258230	235350	448670
A0A0D9RAW6	A0A0D9RAW6_CHLSB Microfibril associated protein 1 OS=Chlorocebus sabaeus OX=60711 GN=MFAP1 PE=3 SV=1	1	2	1	1	1	2	0	2	1	1	1	2	0	2	1	1	1	2	0	4.9	48.834	51124	36827	28816	52579	70634	0	3651.7	2630.5	2058.3	3755.6	5045.3	0	43929	42195	31998	51305	50934	0
A0A0D9RAW8	A0A0D9RAW8_CHLSB Beta-galactosidase OS=Chlorocebus sabaeus OX=60711 GN=GLB1 PE=3 SV=1	1	0	0	0	0	2	0	0	0	0	0	2	0	0	0	0	0	2	0	3.5	76.626	0	0	0	0	90871	0	0	0	0	0	3245.4	0	0	0	0	0	76299	0
A0A0D9RAW9	A0A0D9RAW9_CHLSB Mannose-6-phosphate receptor, cation dependent OS=Chlorocebus sabaeus OX=60711 GN=M6PR PE=4 SV=1	1	0	1	0	1	2	1	0	1	0	1	2	1	0	1	0	1	2	1	14	31.103	0	15214	0	96975	119240	83250	0	1086.7	0	6926.8	8516.9	5946.4	0	0	0	89648	85405	105420
A0A0D9RAY1	A0A0D9RAY1_CHLSB Fumarate hydratase, mitochondrial OS=Chlorocebus sabaeus OX=60711 GN=FH PE=3 SV=1	1	2	2	3	2	2	3	2	2	3	2	2	3	2	2	3	2	2	3	9.8	54.668	628680	930550	984850	520370	834080	444680	26195	38773	41036	21682	34753	18528	858820	837180	824470	603200	613320	449290
A0A0D9RB03	A0A0D9RB03_CHLSB Dynein light intermediate chain OS=Chlorocebus sabaeus OX=60711 GN=DYNC1LI1 PE=3 SV=1	1	1	0	2	1	1	1	1	0	2	1	1	1	1	0	2	1	1	1	6.5	56.979	126520	0	160580	118660	125110	72461	4362.6	0	5537.1	4091.6	4314	2498.7	133300	0	133770	106860	110680	89390
A0A0D9RB19	A0A0D9RB19_CHLSB Cysteine--tRNA ligase, cytoplasmic OS=Chlorocebus sabaeus OX=60711 GN=CARS1 PE=3 SV=1	1	4	4	5	3	2	3	4	4	5	3	2	3	4	4	5	3	2	3	14	85.414	160350	137010	193400	95841	98272	157510	3910.9	3341.6	4717.2	2337.6	2396.9	3841.7	147890	140540	136990	126560	126550	156280
A0A0D9RB24	A0A0D9RB24_CHLSB Nucleosome assembly protein 1 like 4 OS=Chlorocebus sabaeus OX=60711 GN=NAP1L4 PE=3 SV=1	1	1	2	1	1	1	2	0	1	0	0	0	1	0	1	0	0	0	1	7.5	42.921	0	41313	0	0	0	26942	0	2582.1	0	0	0	1683.9	0	41463	0	0	0	31545
A0A0D9RB28	A0A0D9RB28_CHLSB Prefoldin subunit 6 OS=Chlorocebus sabaeus OX=60711 GN=PFDN6 PE=3 SV=1	1	1	1	1	1	1	1	1	1	1	1	1	1	1	1	1	1	1	1	10.9	14.582	178410	220600	91929	206550	227080	159650	22301	27576	11491	25819	28385	19957	178410	221410	89416	176540	190670	186920
A0A0D9RB32	A0A0D9RB32_CHLSB Focal adhesion kinase 1 OS=Chlorocebus sabaeus OX=60711 GN=PTK2 PE=4 SV=1	1	0	0	0	0	1	0	0	0	0	0	1	0	0	0	0	0	1	0	1	117.23	0	0	0	0	24577	0	0	0	0	0	455.14	0	0	0	0	0	20636	0
A0A0D9RB35	A0A0D9RB35_CHLSB Thymosin beta OS=Chlorocebus sabaeus OX=60711 PE=3 SV=1	1	0	1	1	1	1	0	0	1	1	1	1	0	0	1	1	1	1	0	24.4	5.2288	0	98769	91854	78489	94315	0	0	49384	45927	39245	47157	0	0	99128	89342	67087	79190	0
A0A0D9RB41	A0A0D9RB41_CHLSB Protein argonaute-2 OS=Chlorocebus sabaeus OX=60711 GN=AGO2 PE=3 SV=1	1	1	0	1	1	2	0	1	0	1	1	2	0	1	0	1	1	2	0	2.9	102.45	107930	0	95639	43476	69854	0	2075.7	0	1839.2	836.09	1343.3	0	95197	0	82074	62476	57024	0
A0A0D9RB49	A0A0D9RB49_CHLSB CutA divalent cation tolerance homolog OS=Chlorocebus sabaeus OX=60711 GN=CUTA PE=3 SV=1	1	1	1	1	1	1	1	1	1	1	1	1	1	1	1	1	1	1	1	7.8	19.175	633730	615770	617170	635860	638380	287450	105620	102630	102860	105980	106400	47909	633730	618010	600300	543490	536010	336560
A0A0D9RB67	A0A0D9RB67_CHLSB Complex III subunit 9 OS=Chlorocebus sabaeus OX=60711 GN=UQCR10 PE=3 SV=1	1	0	1	1	0	0	0	0	1	1	0	0	0	0	1	1	0	0	0	27	7.3084	0	4329.7	7269.1	0	0	0	0	1082.4	1817.3	0	0	0	0	4345.5	7070.4	0	0	0
A0A0D9RB69	A0A0D9RB69_CHLSB BCL2 antagonist/killer 1 OS=Chlorocebus sabaeus OX=60711 GN=BAK1 PE=3 SV=1	1	0	1	0	0	0	0	0	1	0	0	0	0	0	1	0	0	0	0	5.2	23.419	0	702440	0	0	0	0	0	78049	0	0	0	0	0	705000	0	0	0	0
A0A0D9RB84	A0A0D9RB84_CHLSB KH-type splicing regulatory protein OS=Chlorocebus sabaeus OX=60711 GN=KHSRP PE=4 SV=1	1	4	3	2	5	4	2	4	3	2	5	4	2	4	3	2	5	4	1	11.9	76.65	1025700	704400	566130	1524200	1326000	222890	30167	20718	16651	44830	39001	6555.7	824050	887930	728240	1163200	1056800	300170
A0A0D9RB91	A0A0D9RB91_CHLSB Transcription initiation factor IIF subunit alpha OS=Chlorocebus sabaeus OX=60711 PE=3 SV=1	1	0	1	1	1	0	0	0	1	1	1	0	0	0	1	1	1	0	0	3.4	48.315	0	23642	29477	19710	0	0	0	1244.3	1551.4	1037.4	0	0	0	23728	28671	16847	0	0
A0A0D9RBD8;A0A0D9R3T6;A0A0D9RD32;A0A0D9RWS4	A0A0D9RBD8_CHLSB Nucleophosmin OS=Chlorocebus sabaeus OX=60711 PE=3 SV=1	4	3	5	5	6	5	4	3	5	5	6	5	4	3	5	5	6	5	4	41.5	32.561	1187500	1312200	809690	3326600	2923300	1757500	98955	109350	67474	277220	243610	146460	1232800	1295700	1462600	2428600	2473600	1754100
A0A0D9RBE4	A0A0D9RBE4_CHLSB Carbamoyl-phosphate synthetase 2, aspartate transcarbamylase, and dihydroorotase OS=Chlorocebus sabaeus OX=60711 GN=CAD PE=3 SV=1	1	5	6	5	4	8	4	5	6	5	4	8	4	5	6	5	4	8	4	6.8	243.15	589640	814670	644390	655710	785860	292590	5838	8066.1	6380.1	6492.2	7780.7	2897	602430	674320	653620	634100	673650	358780
A0A0D9RBE5	A0A0D9RBE5_CHLSB ATP-dependent Clp protease proteolytic subunit OS=Chlorocebus sabaeus OX=60711 GN=CLPP PE=3 SV=1	1	1	0	0	1	1	1	1	0	0	1	1	1	1	0	0	1	1	1	6.5	30.055	30980	0	0	27028	28523	35541	1936.3	0	0	1689.3	1782.7	2221.3	30980	0	0	23102	23949	41611
A0A0D9RBE8	A0A0D9RBE8_CHLSB Anion exchange protein OS=Chlorocebus sabaeus OX=60711 GN=SLC4A7 PE=3 SV=1	1	2	2	1	2	2	1	2	2	1	2	2	1	2	2	1	2	2	1	3	106.5	24244	29134	16858	51576	48139	18305	538.75	647.41	374.63	1146.1	1069.7	406.77	17403	19778	28547	37613	35162	37311
A0A0D9RBE9	A0A0D9RBE9_CHLSB S-methyl-5-thioadenosine phosphorylase OS=Chlorocebus sabaeus OX=60711 GN=MTAP PE=3 SV=1	1	2	0	1	4	4	3	2	0	1	4	4	3	2	0	1	4	4	3	21.9	31.236	337050	0	377760	464540	407110	265300	17739	0	19882	24450	21427	13963	414400	0	404820	344450	293450	296850
A0A0D9RBF8	A0A0D9RBF8_CHLSB Methionine synthase OS=Chlorocebus sabaeus OX=60711 GN=MTR PE=3 SV=1	1	0	0	0	0	1	0	0	0	0	0	1	0	0	0	0	0	1	0	0.8	140.53	0	0	0	0	27693	0	0	0	0	0	390.04	0	0	0	0	0	23252	0
A0A0D9RBI7	A0A0D9RBI7_CHLSB DNA topoisomerase 2 OS=Chlorocebus sabaeus OX=60711 GN=TOP2B PE=3 SV=1	1	0	0	0	1	2	0	0	0	0	1	1	0	0	0	0	1	1	0	2.4	182.61	0	0	0	19987	52591	0	0	0	0	229.73	604.49	0	0	0	0	17083	0	0
A0A0D9RBI8	A0A0D9RBI8_CHLSB Tetraspanin OS=Chlorocebus sabaeus OX=60711 GN=CD81 PE=1 SV=1	1	2	2	2	2	2	2	2	2	2	2	2	2	2	2	2	2	2	2	15.3	25.758	153150	166450	125350	253900	241180	150170	19144	20807	15669	31738	30148	18772	159200	175100	139890	174820	186260	202200
A0A0D9RBI9	A0A0D9RBI9_CHLSB HEAT repeat-containing protein 1 OS=Chlorocebus sabaeus OX=60711 GN=HEATR1 PE=3 SV=1	1	0	1	0	0	1	0	0	1	0	0	1	0	0	1	0	0	1	0	1.2	242.09	0	42020	0	0	16543	0	0	359.14	0	0	141.4	0	0	42173	0	0	0	0
A0A0D9RBK4	A0A0D9RBK4_CHLSB Phospholipase A2 activating protein OS=Chlorocebus sabaeus OX=60711 GN=PLAA PE=3 SV=1	1	2	1	0	1	2	1	2	1	0	1	2	1	2	1	0	1	2	1	2.8	87.291	59498	20587	0	41504	70590	45306	1293.4	447.54	0	902.27	1534.6	984.91	42042	38550	0	42034	42470	62853
A0A0D9RBL4	A0A0D9RBL4_CHLSB Major facilitator superfamily (MFS) profile domain-containing protein OS=Chlorocebus sabaeus OX=60711 PE=3 SV=1	1	2	1	1	1	2	1	2	1	1	1	2	1	2	1	1	1	2	1	8.6	33.215	169080	133540	135980	158080	268390	175950	18786	14838	15109	17564	29821	19550	128810	153440	151430	154690	177620	235840
A0A0D9RBM0	A0A0D9RBM0_CHLSB Ribosomal protein L15 OS=Chlorocebus sabaeus OX=60711 GN=RPL15 PE=3 SV=1	1	2	1	2	2	2	1	2	1	2	2	2	1	2	1	2	2	2	1	9.8	24.146	433160	380670	431660	426130	438910	83816	39378	34606	39242	38739	39901	7619.6	398890	417500	392160	372750	377420	107240
A0A0D9RBR7	A0A0D9RBR7_CHLSB Trifunctional purine biosynthetic protein adenosine-3 OS=Chlorocebus sabaeus OX=60711 GN=GART PE=3 SV=1	1	3	2	2	3	3	2	3	2	2	3	3	2	3	2	2	3	3	2	5.4	107.71	401180	440020	419810	707500	683540	481280	8023.7	8800.4	8396.2	14150	13671	9625.5	426900	462750	380570	455730	552900	548650
A0A0D9RBS7	A0A0D9RBS7_CHLSB Aconitase 1 OS=Chlorocebus sabaeus OX=60711 GN=ACO1 PE=3 SV=1	1	1	1	1	2	2	2	1	1	1	2	2	2	1	1	1	2	2	2	3.8	99.279	43636	47863	50264	60101	61795	67071	1090.9	1196.6	1256.6	1502.5	1544.9	1676.8	50499	55592	56579	45766	46409	67500
A0A0D9RBT6	A0A0D9RBT6_CHLSB Translation initiation factor eIF2B subunit delta OS=Chlorocebus sabaeus OX=60711 GN=EIF2B4 PE=3 SV=1	1	1	1	1	1	1	1	1	1	1	1	1	1	1	1	1	1	1	1	2.5	57.486	155880	113450	174780	118640	191670	141750	5773.2	4201.7	6473.5	4394	7098.9	5249.9	155880	113860	170010	101400	160930	165960
A0A0D9RBU7	A0A0D9RBU7_CHLSB tRNA-dihydrouridine(47) synthase [NAD(P)(+)] OS=Chlorocebus sabaeus OX=60711 GN=DUS3L PE=3 SV=1	1	0	0	0	0	1	0	0	0	0	0	1	0	0	0	0	0	1	0	2.8	72.967	0	0	0	0	19300	0	0	0	0	0	567.64	0	0	0	0	0	16205	0
A0A0D9RBX0	A0A0D9RBX0_CHLSB protein-serine/threonine phosphatase OS=Chlorocebus sabaeus OX=60711 GN=PPM1G PE=3 SV=1	1	1	0	1	1	1	0	1	0	1	1	1	0	1	0	1	1	1	0	2.2	59.285	87297	0	74381	41311	46173	0	3491.9	0	2975.2	1652.4	1846.9	0	87297	0	72347	35310	38768	0
A0A0D9RBX9	A0A0D9RBX9_CHLSB Nuclear receptor binding protein 1 OS=Chlorocebus sabaeus OX=60711 GN=NRBP1 PE=4 SV=1	1	0	0	1	1	1	0	0	0	1	1	1	0	0	0	1	1	1	0	5.6	59.844	0	0	17595	10428	13513	0	0	0	1035	613.41	794.87	0	0	0	0	8913	11346	0
A0A0D9RBZ8	A0A0D9RBZ8_CHLSB Cathepsin D OS=Chlorocebus sabaeus OX=60711 GN=CTSD PE=3 SV=1	1	0	1	1	0	0	1	0	1	1	0	0	1	0	1	1	0	0	1	4.4	44.752	0	62449	53878	0	0	78383	0	2973.8	2565.6	0	0	3732.5	0	62676	52405	0	0	91772
A0A0D9RC11	A0A0D9RC11_CHLSB TNF receptor associated protein 1 OS=Chlorocebus sabaeus OX=60711 GN=TRAP1 PE=3 SV=1	1	0	1	0	0	1	1	0	1	0	0	1	1	0	1	0	0	1	1	3.6	80.274	0	27610	0	0	41755	23588	0	690.25	0	0	1043.9	589.71	0	27711	0	0	35059	0
A0A0D9RC15	A0A0D9RC15_CHLSB Lon protease homolog, mitochondrial OS=Chlorocebus sabaeus OX=60711 GN=LONP1 PE=3 SV=1	1	2	1	2	1	1	1	2	1	2	1	1	1	2	1	2	1	1	1	2.4	106.88	461720	141730	465030	246810	278770	184130	11261	3456.9	11342	6019.8	6799.3	4491.1	344040	270310	338170	244090	270830	249450
A0A0D9RC20	A0A0D9RC20_CHLSB Annexin OS=Chlorocebus sabaeus OX=60711 PE=3 SV=1	1	1	1	1	1	1	1	1	1	1	1	1	1	1	1	1	1	1	1	4.6	36.805	229280	302700	351820	350440	408810	276120	11464	15135	17591	17522	20440	13806	229280	303800	342200	299530	343250	323280
A0A0D9RC52	A0A0D9RC52_CHLSB Scaffold attachment factor B OS=Chlorocebus sabaeus OX=60711 GN=SAFB PE=4 SV=1	1	2	1	0	1	1	0	2	1	0	1	1	0	2	1	0	1	1	0	3.1	102.74	69215	42300	0	33059	39457	0	2097.4	1281.8	0	1001.8	1195.7	0	35298	39216	0	45358	53182	0
A0A0D9RC61	A0A0D9RC61_CHLSB Scaffold attachment factor B2 OS=Chlorocebus sabaeus OX=60711 GN=SAFB2 PE=4 SV=1	1	1	1	1	1	0	1	1	1	1	1	0	1	1	1	1	1	0	1	1.7	107.47	142260	102390	108990	128570	0	71897	3647.6	2625.4	2794.6	3296.6	0	1843.5	142260	102760	106010	109890	0	84177
A0A0D9RC66	A0A0D9RC66_CHLSB Charged multivesicular body protein 5 OS=Chlorocebus sabaeus OX=60711 GN=CHMP5 PE=3 SV=1	1	0	0	1	0	0	1	0	0	1	0	0	1	0	0	1	0	0	1	8.2	24.57	0	0	20648	0	0	121990	0	0	3441.4	0	0	20331	0	0	0	0	0	142820
A0A0D9RC70	A0A0D9RC70_CHLSB Transportin 3 OS=Chlorocebus sabaeus OX=60711 GN=TNPO3 PE=4 SV=1	1	0	0	0	3	2	1	0	0	0	3	2	1	0	0	0	3	2	1	5.5	104.18	0	0	0	107010	90097	56764	0	0	0	2488.7	2095.3	1320.1	0	0	0	80390	68999	84188
A0A0D9RC77	A0A0D9RC77_CHLSB V-type proton ATPase subunit F OS=Chlorocebus sabaeus OX=60711 GN=ATP6V1F PE=3 SV=1	1	0	0	0	0	1	0	0	0	0	0	1	0	0	0	0	0	1	0	10.1	13.379	0	0	0	0	37128	0	0	0	0	0	5304	0	0	0	0	0	31174	0
A0A0D9RC78	A0A0D9RC78_CHLSB Ribosomal protein OS=Chlorocebus sabaeus OX=60711 PE=3 SV=1	1	1	2	1	1	1	2	1	2	1	1	1	2	1	2	1	1	1	2	13.8	24.831	127980	171390	143140	28062	236920	56221	12798	17139	14314	2806.2	23692	5622.1	106740	112690	116110	83690	129780	178950
A0A0D9RC89	A0A0D9RC89_CHLSB Filamin C OS=Chlorocebus sabaeus OX=60711 GN=FLNC PE=3 SV=1	1	21	21	24	20	22	17	18	18	20	18	19	15	17	17	19	18	18	15	17.8	291.04	2445800	2430300	2606500	2760400	2461600	1677100	16198	16095	17262	18281	16302	11107	2335400	2519300	2279400	2194400	2046600	2291700
A0A0D9RC93	A0A0D9RC93_CHLSB Nucleolar protein 6 OS=Chlorocebus sabaeus OX=60711 GN=NOL6 PE=3 SV=1	1	1	0	1	0	0	0	1	0	1	0	0	0	1	0	1	0	0	0	1.2	127.74	43814	0	46680	0	0	0	1043.2	0	1111.4	0	0	0	43814	0	45404	0	0	0
A0A0D9RCA0	A0A0D9RCA0_CHLSB peptidylprolyl isomerase OS=Chlorocebus sabaeus OX=60711 GN=FKBP5 PE=4 SV=1	1	1	1	1	1	0	2	1	1	1	1	0	2	1	1	1	1	0	2	6.1	51.077	124010	118760	111890	128670	0	142170	4276.3	4095.1	3858.3	4437.1	0	4902.3	139040	133630	122020	123310	0	110480
A0A0D9RCC5	A0A0D9RCC5_CHLSB Protein SEC13 homolog OS=Chlorocebus sabaeus OX=60711 GN=SEC13 PE=3 SV=1	1	0	0	0	1	1	0	0	0	0	1	1	0	0	0	0	1	1	0	6.2	40.707	0	0	0	8951.2	26999	0	0	0	0	639.37	1928.5	0	0	0	0	7650.8	22669	0
A0A0D9RCD8;A0A0D9SAI3;A0A0D9S9Q9;A0A0D9RGD7	A0A0D9RCD8_CHLSB Large ribosomal subunit protein uL30-like ferredoxin-like fold domain-containing protein OS=Chlorocebus sabaeus OX=60711 PE=3 SV=1;A0A0D9SAI3_CHLSB 60S ribosomal protein L7-like 1 OS=Chlorocebus sabaeus OX=60711 PE=3 SV=1;A0A0D9S9Q9_CHLSB	4	0	0	1	0	1	1	0	0	1	0	1	1	0	0	1	0	1	1	11.3	27.145	0	0	32180	0	13389	17446	0	0	1892.9	0	787.56	1026.2	0	0	0	0	11242	20426
A0A0D9RCE1	A0A0D9RCE1_CHLSB Isocitrate dehydrogenase [NADP] OS=Chlorocebus sabaeus OX=60711 GN=IDH1 PE=3 SV=1	1	2	1	1	1	1	1	2	1	1	1	1	1	2	1	1	1	1	1	5.8	46.669	92471	42702	48721	46687	56224	31853	3698.8	1708.1	1948.9	1867.5	2249	1274.1	56256	50088	55385	46637	55173	43585
A0A0D9RCE7;A0A0D9S802	A0A0D9RCE7_CHLSB Erythrocyte membrane protein band 4.1 like 1 OS=Chlorocebus sabaeus OX=60711 GN=EPB41L1 PE=4 SV=1;A0A0D9S802_CHLSB Protein 4.1 OS=Chlorocebus sabaeus OX=60711 GN=EPB41 PE=4 SV=1	2	0	1	0	0	0	1	0	1	0	0	0	1	0	1	0	0	0	1	1.9	171.48	0	35662	0	0	0	154170	0	429.66	0	0	0	1857.4	0	0	0	0	0	180500
A0A0D9RCF2	A0A0D9RCF2_CHLSB Calumenin OS=Chlorocebus sabaeus OX=60711 GN=CALU PE=3 SV=1	1	2	1	2	2	3	1	2	1	2	2	3	1	2	1	2	2	3	1	12.1	37.106	182090	128900	186030	126650	167140	24097	11380	8056.1	11627	7915.6	10446	1506.1	160060	141140	154650	92802	118680	101860
A0A0D9RCF8	A0A0D9RCF8_CHLSB tRNA (adenine(58)-N(1))-methyltransferase catalytic subunit TRMT61A OS=Chlorocebus sabaeus OX=60711 GN=TRMT61A PE=3 SV=1	1	1	1	1	1	1	1	1	1	1	1	1	1	1	1	1	1	1	1	8.7	31.357	43440	60687	39882	56040	42979	22033	3102.9	4334.8	2848.7	4002.8	3069.9	1573.8	43440	60908	38792	47899	36087	25796
A0A0D9RCI1	A0A0D9RCI1_CHLSB Eukaryotic translation initiation factor 5 OS=Chlorocebus sabaeus OX=60711 GN=EIF5 PE=3 SV=1	1	1	2	0	0	1	1	1	2	0	0	1	1	1	2	0	0	1	1	10.2	49.207	52161	82684	0	0	7962.7	38432	2370.9	3758.4	0	0	361.94	1746.9	50244	44723	0	0	0	85176
A0A0D9RCI7;A0A0D9SDY4	A0A0D9RCI7_CHLSB Interferon regulatory factor 2 binding protein 2 OS=Chlorocebus sabaeus OX=60711 GN=IRF2BP2 PE=3 SV=1;A0A0D9SDY4_CHLSB Interferon regulatory factor 2 binding protein like OS=Chlorocebus sabaeus OX=60711 GN=IRF2BPL PE=3 SV=1	2	0	0	0	0	1	0	0	0	0	0	1	0	0	0	0	0	1	0	2.7	60.974	0	0	0	0	27178	0	0	0	0	0	849.32	0	0	0	0	0	22820	0
A0A0D9RCJ9	A0A0D9RCJ9_CHLSB CYFIP related Rac1 interactor B OS=Chlorocebus sabaeus OX=60711 GN=CYRIB PE=3 SV=1	1	2	2	2	2	1	0	2	2	2	2	1	0	2	2	2	2	1	0	13	36.748	182620	128290	165970	139510	26550	0	9611.7	6752.2	8735.1	7342.8	1397.3	0	143220	114980	126100	111020	119020	0
A0A0D9RCP4	A0A0D9RCP4_CHLSB Prohibitin OS=Chlorocebus sabaeus OX=60711 GN=PHB2 PE=3 SV=1	1	0	0	1	2	1	2	0	0	1	2	1	2	0	0	1	2	1	2	10.1	31.724	0	0	39110	225930	108980	267150	0	0	1862.4	10759	5189.5	12721	0	0	137940	148270	135980	213250
A0A0D9RCP9	A0A0D9RCP9_CHLSB WASH complex subunit 5 OS=Chlorocebus sabaeus OX=60711 GN=WASHC5 PE=3 SV=1	1	1	1	0	1	1	1	1	1	0	1	1	1	1	1	0	1	1	1	0.9	134.36	69211	66894	0	86414	68342	22086	988.73	955.62	0	1234.5	976.31	315.51	69211	67137	0	73860	57382	25858
A0A0D9RCR5	A0A0D9RCR5_CHLSB Arginine--tRNA ligase, cytoplasmic OS=Chlorocebus sabaeus OX=60711 GN=RARS1 PE=3 SV=1	1	5	3	6	6	6	4	5	3	6	6	6	4	5	3	6	6	6	4	14.8	75.345	1121700	887100	1107500	1037500	869140	673200	30316	23976	29933	28041	23490	18195	1049000	1001100	993740	829960	784830	835320
A0A0D9RCS0	A0A0D9RCS0_CHLSB Calpain 7 OS=Chlorocebus sabaeus OX=60711 GN=CAPN7 PE=3 SV=1	1	1	2	1	2	0	0	1	2	1	2	0	0	1	2	1	2	0	0	3.1	92.781	23137	31863	20377	34917	0	0	462.73	637.26	407.53	698.35	0	0	32122	24439	27516	20703	0	0
A0A0D9RCS6	A0A0D9RCS6_CHLSB Mitogen-activated protein kinase 14 OS=Chlorocebus sabaeus OX=60711 GN=MAPK14 PE=3 SV=1	1	0	0	0	0	0	1	0	0	0	0	0	1	0	0	0	0	0	1	3.6	41.279	0	0	0	0	0	26354	0	0	0	0	0	1464.1	0	0	0	0	0	30856
A0A0D9RCS8	A0A0D9RCS8_CHLSB Staphylococcal nuclease domain-containing protein OS=Chlorocebus sabaeus OX=60711 GN=SND1 PE=4 SV=1	1	2	1	2	2	3	1	2	1	2	2	3	1	2	1	2	2	3	1	5.2	101.99	148880	92459	95164	128920	271630	13321	2809.1	1744.5	1795.5	2432.4	5125.2	251.34	106180	122590	87092	146660	157160	68420
A0A0D9RCS9	A0A0D9RCS9_CHLSB Deoxyribonuclease TATDN1 OS=Chlorocebus sabaeus OX=60711 GN=TATDN1 PE=3 SV=1	1	1	1	1	1	0	0	1	1	1	1	0	0	1	1	1	1	0	0	3.9	31.782	47124	71395	62623	69617	0	0	2618	3966.4	3479	3867.6	0	0	47124	71655	60911	59503	0	0
A0A0D9RCT5	A0A0D9RCT5_CHLSB phosphopyruvate hydratase OS=Chlorocebus sabaeus OX=60711 GN=ENO2 PE=3 SV=1	1	1	1	1	2	2	1	0	0	0	1	1	0	0	0	0	1	1	0	10.1	47.242	0	0	0	7884.7	11412	0	0	0	0	394.24	570.58	0	0	0	0	6739.2	9581.6	0
A0A0D9RCV2	A0A0D9RCV2_CHLSB WW and C2 domain containing 1 OS=Chlorocebus sabaeus OX=60711 GN=WWC1 PE=4 SV=1	1	1	0	0	1	1	0	1	0	0	1	1	0	1	0	0	1	1	0	1.3	130.36	33900	0	0	49314	50718	0	627.78	0	0	913.21	939.23	0	33900	0	0	42149	42585	0
A0A0D9RCV3	A0A0D9RCV3_CHLSB Triosephosphate isomerase OS=Chlorocebus sabaeus OX=60711 GN=TPI1 PE=3 SV=1	1	7	7	7	7	7	7	7	7	7	7	7	7	7	7	7	7	7	7	38.1	30.858	2514200	2538500	2381900	2745100	2657800	1616500	125710	126920	119100	137260	132890	80826	2474900	2425500	2508000	1997800	2265500	2075700
A0A0D9RCW2	A0A0D9RCW2_CHLSB Ubiquitin carboxyl-terminal hydrolase OS=Chlorocebus sabaeus OX=60711 GN=USP5 PE=3 SV=1	1	1	2	3	3	2	1	1	2	3	3	2	1	1	2	3	3	2	1	8.3	93.605	374770	72216	579170	457700	112090	9029.3	10129	1951.8	15653	12370	3029.5	244.04	323690	234620	336570	297340	303700	0
A0A0D9RCZ4	A0A0D9RCZ4_CHLSB Heat shock protein 90 alpha family class A member 1 OS=Chlorocebus sabaeus OX=60711 GN=HSP90AA1 PE=3 SV=1	1	6	4	2	6	7	7	2	1	1	3	3	2	2	1	1	3	3	2	27.4	44.951	419340	365840	293680	515090	338890	690780	23297	20324	16316	28616	18827	38376	419800	444720	345990	379350	262100	753780
A0A0D9RD03	A0A0D9RD03_CHLSB Transitional endoplasmic reticulum ATPase OS=Chlorocebus sabaeus OX=60711 GN=VCP PE=3 SV=1	1	4	5	6	9	13	7	4	5	6	9	13	7	4	5	6	9	13	7	23	89.321	623570	582530	801300	1006400	2121200	883270	13857	12945	17807	22365	47137	19628	804200	882790	882790	812550	1066800	1213900
A0A0D9RD06	A0A0D9RD06_CHLSB Ribokinase OS=Chlorocebus sabaeus OX=60711 GN=RBKS PE=3 SV=1	1	1	1	1	1	1	0	1	1	1	1	1	0	1	1	1	1	1	0	5.6	28.51	264830	264910	307860	324260	361080	0	20371	20377	23682	24943	27775	0	264830	265870	299450	277150	303170	0
A0A0D9RD10	A0A0D9RD10_CHLSB WASP like actin nucleation promoting factor OS=Chlorocebus sabaeus OX=60711 GN=WASL PE=4 SV=1	1	1	1	1	1	1	0	1	1	1	1	1	0	1	1	1	1	1	0	4.2	54.878	142190	129040	129020	129030	143370	0	6182.1	5610.4	5609.4	5610	6233.5	0	142190	129510	125490	110290	120380	0
A0A0D9RD14	A0A0D9RD14_CHLSB Dynein cytoplasmic 1 heavy chain 1 OS=Chlorocebus sabaeus OX=60711 GN=DYNC1H1 PE=3 SV=1	1	9	8	7	9	11	9	9	8	7	9	11	9	9	8	7	9	11	9	5.4	467.51	989040	856850	841430	896970	1079300	920010	4415.3	3825.2	3756.4	4004.3	4818.5	4107.2	903600	890910	838910	812060	832490	1139500
A0A0D9RD37	A0A0D9RD37_CHLSB Cyclin dependent kinase inhibitor 1A OS=Chlorocebus sabaeus OX=60711 GN=CDKN1A PE=3 SV=1	1	1	2	2	0	2	1	1	2	2	0	2	1	1	2	2	0	2	1	20.1	18.189	47715	128070	131970	0	160710	63608	4771.5	12807	13197	0	16071	6360.8	104630	105450	104930	0	104400	94622
A0A0D9RD68	A0A0D9RD68_CHLSB Parathymosin OS=Chlorocebus sabaeus OX=60711 PE=3 SV=1	1	1	2	2	0	1	0	1	2	2	0	1	0	1	2	2	0	1	0	3.8	33.725	106620	289290	167090	0	113840	0	9692.3	26299	15190	0	10349	0	176770	187240	163810	0	127260	0
A0A0D9RD81	A0A0D9RD81_CHLSB Cytochrome P450 family 20 subfamily A member 1 OS=Chlorocebus sabaeus OX=60711 GN=CYP20A1 PE=3 SV=1	1	1	1	1	1	1	0	1	1	1	1	1	0	1	1	1	1	1	0	1.7	52.407	222310	225780	221130	257990	234970	0	7939.8	8063.7	7897.5	9213.8	8391.6	0	222310	226610	215080	220510	197290	0
A0A0D9RD83	A0A0D9RD83_CHLSB Syntaxin 8 OS=Chlorocebus sabaeus OX=60711 GN=STX8 PE=4 SV=1	1	0	1	1	1	1	1	0	1	1	1	1	1	0	1	1	1	1	1	13	15.8	0	41868	53644	69666	72073	27434	0	6978	8940.7	11611	12012	4572.3	0	42021	52177	59545	60515	32120
A0A0D9RD85	A0A0D9RD85_CHLSB Tryptophan--tRNA ligase, cytoplasmic OS=Chlorocebus sabaeus OX=60711 GN=WARS1 PE=3 SV=1	1	2	3	2	2	2	2	2	3	2	2	2	2	2	3	2	2	2	2	9.7	53.557	180630	241810	94459	63613	112460	93483	7225.1	9672.3	3778.3	2544.5	4498.2	3739.3	174710	165930	97925	101350	73079	160440
A0A0D9RD99	A0A0D9RD99_CHLSB Peptidyl-prolyl cis-trans isomerase OS=Chlorocebus sabaeus OX=60711 GN=PPIL1 PE=3 SV=1	1	1	0	0	0	0	0	1	0	0	0	0	0	1	0	0	0	0	0	9.3	13.357	29019	0	0	0	0	0	3627.4	0	0	0	0	0	29019	0	0	0	0	0
A0A0D9RDA8	A0A0D9RDA8_CHLSB Serine/arginine repetitive matrix 2 OS=Chlorocebus sabaeus OX=60711 GN=SRRM2 PE=3 SV=1	1	1	1	1	1	1	1	1	1	1	1	1	1	1	1	1	1	1	1	0.4	299.7	97659	98973	107860	105510	109380	54108	813.83	824.78	898.84	879.21	911.53	450.9	97659	99334	104910	90178	91843	63351
A0A0D9RDB5;A0A0D9SCZ5;A0A0D9S985	A0A0D9RDB5_CHLSB Ubiquitin-like domain-containing protein OS=Chlorocebus sabaeus OX=60711 PE=4 SV=1;A0A0D9SCZ5_CHLSB Ubiquitin-like domain-containing protein OS=Chlorocebus sabaeus OX=60711 PE=4 SV=1;A0A0D9S985_CHLSB Ubiquitin-like domain-containing protei	3	1	1	1	2	2	1	1	1	1	2	2	1	1	1	1	2	2	1	16.9	13.144	206110	202170	234480	267270	288010	164870	22901	22463	26053	29696	32001	18319	218440	215040	241710	204190	216420	204580
A0A0D9RDD0	A0A0D9RDD0_CHLSB Ribosome biogenesis protein WDR12 OS=Chlorocebus sabaeus OX=60711 GN=WDR12 PE=3 SV=1	1	0	0	1	0	1	2	0	0	1	0	1	2	0	0	1	0	1	2	9.2	47.743	0	0	13012	0	21745	32923	0	0	591.44	0	988.4	1496.5	0	0	15216	0	21951	32293
A0A0D9RDE9	A0A0D9RDE9_CHLSB Tetratricopeptide repeat domain 1 OS=Chlorocebus sabaeus OX=60711 GN=TTC1 PE=4 SV=1	1	0	0	1	1	0	0	0	0	1	1	0	0	0	0	1	1	0	0	3.4	33.551	0	0	52173	45841	0	0	0	0	3260.8	2865.1	0	0	0	0	50746	39181	0	0
A0A0D9RDH2;A0A0D9S8T5;A0A0D9RFE3	A0A0D9RDH2_CHLSB DNA helicase OS=Chlorocebus sabaeus OX=60711 GN=CHD4 PE=3 SV=1	3	2	2	2	4	4	3	2	2	2	4	4	3	2	2	2	4	4	3	3.1	218.12	147590	158770	165710	215430	252810	202560	1658.3	1784	1861.9	2420.6	2840.5	2276	174340	188430	189930	149570	166810	232610
A0A0D9RDH4	A0A0D9RDH4_CHLSB Myosin heavy chain 10 OS=Chlorocebus sabaeus OX=60711 GN=MYH10 PE=1 SV=1	1	8	8	7	9	6	10	5	4	3	5	3	7	5	4	3	5	3	7	7.7	229.02	427930	372190	219680	278150	318530	310900	4195.4	3648.9	2153.8	2727	3122.8	3048	363580	320160	293800	296750	269620	340440
A0A0D9RDI1	A0A0D9RDI1_CHLSB NOP2 nucleolar protein OS=Chlorocebus sabaeus OX=60711 GN=NOP2 PE=3 SV=1	1	0	2	0	0	0	0	0	2	0	0	0	0	0	2	0	0	0	0	4.2	89.705	0	294540	0	0	0	0	0	9501.4	0	0	0	0	0	295620	0	0	0	0
A0A0D9RDI6	A0A0D9RDI6_CHLSB Eukaryotic translation initiation factor 6 OS=Chlorocebus sabaeus OX=60711 GN=EIF6 PE=3 SV=1	1	1	1	1	1	1	1	1	1	1	1	1	1	1	1	1	1	1	1	7.3	26.599	208430	181100	193420	189370	215500	118430	23159	20123	21491	21041	23944	13159	208430	181760	188140	161860	180940	138660
A0A0D9RDI7;A0A0D9RB23;A0A0D9SAT7	A0A0D9RDI7_CHLSB Ribosomal protein L26 OS=Chlorocebus sabaeus OX=60711 GN=RPL26 PE=3 SV=1	3	1	4	1	3	2	3	1	4	1	3	2	3	1	4	1	3	2	3	27.6	17.258	131850	484900	110930	459300	207850	260170	21974	80816	18488	76550	34642	43362	209690	365120	175060	318090	255510	274650
A0A0D9RDJ9	A0A0D9RDJ9_CHLSB Cyclin K OS=Chlorocebus sabaeus OX=60711 GN=CCNK PE=3 SV=1	1	1	1	1	1	1	1	1	1	1	1	1	1	1	1	1	1	1	1	8.6	46.686	50825	46827	58897	51097	51101	26670	2675	2464.6	3099.8	2689.3	2689.5	1403.7	50825	46998	57287	43674	42906	0
A0A0D9RDK2	A0A0D9RDK2_CHLSB Casein kinase II subunit alpha OS=Chlorocebus sabaeus OX=60711 PE=3 SV=1	1	4	4	4	3	3	4	4	4	4	3	3	4	4	4	4	3	3	4	13.6	45.143	153510	174510	165090	148080	148810	143080	8528.5	9694.8	9171.8	8226.9	8267.1	7948.9	134120	154400	144070	166430	165890	143370
A0A0D9RDK9	A0A0D9RDK9_CHLSB protein-histidine N-methyltransferase OS=Chlorocebus sabaeus OX=60711 GN=SETD3 PE=3 SV=1	1	0	0	1	0	0	0	0	0	1	0	0	0	0	0	1	0	0	0	2.2	67.458	0	0	39834	0	0	0	0	0	1138.1	0	0	0	0	0	38745	0	0	0
A0A0D9RDL2	A0A0D9RDL2_CHLSB Ubiquitin-like domain-containing CTD phosphatase 1 OS=Chlorocebus sabaeus OX=60711 GN=UBLCP1 PE=4 SV=1	1	0	0	1	0	0	1	0	0	1	0	0	1	0	0	1	0	0	1	3.1	36.804	0	0	42737	0	0	40679	0	0	2671	0	0	2542.4	0	0	41568	0	0	47628
A0A0D9RDM5	A0A0D9RDM5_CHLSB Deoxyuridine 5-triphosphate nucleotidohydrolase OS=Chlorocebus sabaeus OX=60711 GN=DUT PE=3 SV=1	1	0	1	1	1	1	1	0	1	1	1	1	1	0	1	1	1	1	1	4	26.627	0	49265	57452	85383	75437	12088	0	3284.3	3830.2	5692.2	5029.1	805.86	0	49444	55882	72979	63340	0
A0A0D9RDN1	A0A0D9RDN1_CHLSB Cap-specific mRNA (nucleoside-2-O-)-methyltransferase 1 OS=Chlorocebus sabaeus OX=60711 GN=CMTR1 PE=4 SV=1	1	0	0	1	0	0	0	0	0	1	0	0	0	0	0	1	0	0	0	1.9	95.29	0	0	46838	0	0	0	0	0	996.56	0	0	0	0	0	45558	0	0	0
A0A0D9RDN2	A0A0D9RDN2_CHLSB NOP58 ribonucleoprotein OS=Chlorocebus sabaeus OX=60711 GN=NOP58 PE=3 SV=1	1	2	4	3	3	3	2	2	4	3	3	3	2	2	4	3	3	3	2	9.2	52.399	142500	314350	170450	125050	127290	232760	6785.5	14969	8116.8	5954.5	6061.6	11084	234350	219710	218790	152440	148410	136340
A0A0D9RDN9	A0A0D9RDN9_CHLSB AP-2 complex subunit alpha OS=Chlorocebus sabaeus OX=60711 GN=AP2A2 PE=3 SV=1	1	3	4	1	5	4	4	3	4	1	5	4	4	3	3	1	4	4	4	9.2	104.01	225230	222230	66921	259040	216870	181700	4596.6	4535.3	1365.7	5286.5	4425.9	3708.2	237230	227110	96661	206540	180250	181810
A0A0D9RDP3	A0A0D9RDP3_CHLSB U8 snoRNA-decapping enzyme OS=Chlorocebus sabaeus OX=60711 GN=NUDT16 PE=3 SV=1	1	0	0	0	0	2	0	0	0	0	0	2	0	0	0	0	0	2	0	20.5	21.161	0	0	0	0	53704	0	0	0	0	0	4475.4	0	0	0	0	0	45092	0
A0A0D9RDP7	A0A0D9RDP7_CHLSB phosphoribosylformylglycinamidine synthase OS=Chlorocebus sabaeus OX=60711 GN=PFAS PE=3 SV=1	1	1	1	0	0	1	0	1	1	0	0	1	0	1	1	0	0	1	0	0.9	144.13	163690	168900	0	0	195760	0	3148	3248.1	0	0	3764.6	0	163690	169520	0	0	164370	0
A0A0D9RDP9	A0A0D9RDP9_CHLSB Poly(A) polymerase OS=Chlorocebus sabaeus OX=60711 GN=PAPOLA PE=3 SV=1	1	1	1	0	2	1	0	1	1	0	2	1	0	1	1	0	2	1	0	5	82.856	63563	62876	0	75855	70596	0	1629.8	1612.2	0	1945	1810.1	0	66287	65809	0	56867	61815	0
A0A0D9RDR4;A0A0D9RIU6	A0A0D9RDR4_CHLSB Glyceraldehyde-3-phosphate dehydrogenase OS=Chlorocebus sabaeus OX=60711 PE=3 SV=1;A0A0D9RIU6_CHLSB Glyceraldehyde-3-phosphate dehydrogenase OS=Chlorocebus sabaeus OX=60711 PE=3 SV=1	2	4	4	4	6	4	4	4	4	4	6	4	4	4	4	4	6	4	4	35.8	35.982	879260	901450	1280100	1695000	1302200	1030200	51721	53027	75299	99706	76601	60598	940480	947250	1168100	951880	1220200	1494600
A0A0D9RDR7	A0A0D9RDR7_CHLSB Tetraspanin OS=Chlorocebus sabaeus OX=60711 GN=CD151 PE=3 SV=1	1	0	1	1	0	1	1	0	1	1	0	1	1	0	1	1	0	1	1	4	28.11	0	24726	24256	0	27622	61092	0	2472.6	2425.6	0	2762.2	6109.2	0	24816	23593	0	23192	71527
A0A0D9RDS4	A0A0D9RDS4_CHLSB Talin 1 OS=Chlorocebus sabaeus OX=60711 GN=TLN1 PE=4 SV=1	1	1	2	1	1	1	2	1	2	1	1	1	2	1	2	1	1	1	2	2	271.45	59997	116230	88291	69155	68534	79622	447.74	867.42	658.89	516.08	511.45	594.19	67561	92924	96705	66561	64800	83856
A0A0D9RDS6	A0A0D9RDS6_CHLSB Hepatoma-derived growth factor-related protein 2 OS=Chlorocebus sabaeus OX=60711 GN=HDGFL2 PE=3 SV=1	1	2	1	1	1	1	1	2	1	1	1	1	1	2	1	1	1	1	1	4.5	74.173	157030	62432	58627	35238	41621	123560	4758.4	1891.9	1776.6	1067.8	1261.3	3744.4	82292	106230	96678	51062	59249	90933
A0A0D9RDS7	A0A0D9RDS7_CHLSB Proteasome inhibitor PI31 subunit OS=Chlorocebus sabaeus OX=60711 GN=PSMF1 PE=3 SV=1	1	1	1	1	1	0	1	1	1	1	1	0	1	1	1	1	1	0	1	5.5	29.794	32538	33263	34489	66670	0	60573	3253.8	3326.3	3448.9	6667	0	6057.3	35505	36429	36605	41445	0	77388
A0A0D9RDS8	A0A0D9RDS8_CHLSB Clathrin interactor 1 OS=Chlorocebus sabaeus OX=60711 GN=CLINT1 PE=4 SV=1	1	1	2	1	2	2	0	1	2	1	2	2	0	1	2	1	2	2	0	4.8	68.193	34430	248360	36091	227700	274790	0	1565	11289	1640.5	10350	12491	0	142500	173110	145290	128390	154860	0
A0A0D9RDT2	A0A0D9RDT2_CHLSB Patatin like phospholipase domain containing 2 OS=Chlorocebus sabaeus OX=60711 GN=PNPLA2 PE=4 SV=1	1	1	1	0	0	1	1	1	1	0	0	1	1	1	1	0	0	1	1	3.1	57.234	16866	23510	0	0	28142	9946.6	766.65	1068.7	0	0	1279.2	452.12	16866	23596	0	0	16803	11646
A0A0D9RDT3	A0A0D9RDT3_CHLSB Condensin complex subunit 1 OS=Chlorocebus sabaeus OX=60711 GN=NCAPD2 PE=3 SV=1	1	0	0	0	2	0	0	0	0	0	2	0	0	0	0	0	2	0	0	2.2	157.16	0	0	0	37842	0	0	0	0	0	491.46	0	0	0	0	0	32345	0	0
A0A0D9RDT9	A0A0D9RDT9_CHLSB Large ribosomal subunit protein P2 OS=Chlorocebus sabaeus OX=60711 GN=RPLP2 PE=3 SV=1	1	3	2	3	3	3	2	3	2	3	3	3	2	3	2	3	3	3	2	14.8	11.665	534130	490720	606740	722150	714150	839290	106830	98144	121350	144430	142830	167860	472790	547410	553310	570580	572420	1099800
A0A0D9RDV6	A0A0D9RDV6_CHLSB tRNA(His) guanylyltransferase OS=Chlorocebus sabaeus OX=60711 GN=THG1L PE=3 SV=1	1	1	0	0	0	0	0	1	0	0	0	0	0	1	0	0	0	0	0	5.7	34.813	10683	0	0	0	0	0	712.18	0	0	0	0	0	10683	0	0	0	0	0
A0A0D9RDV7	A0A0D9RDV7_CHLSB Actin-related protein 2/3 complex subunit 4 OS=Chlorocebus sabaeus OX=60711 GN=ARPC4 PE=3 SV=1	1	1	1	0	1	1	1	1	1	0	1	1	1	1	1	0	1	1	1	11.9	19.667	93981	35018	0	62370	83455	34926	10442	3890.9	0	6930	9272.8	3880.7	93981	0	0	53309	70073	0
A0A0D9RDV8	A0A0D9RDV8_CHLSB Conserved oligomeric Golgi complex subunit 2 OS=Chlorocebus sabaeus OX=60711 GN=COG2 PE=3 SV=1	1	0	0	0	1	1	0	0	0	0	1	1	0	0	0	0	1	1	0	2	83.275	0	0	0	18700	16722	0	0	0	0	389.59	348.37	0	0	0	0	15984	14040	0
A0A0D9RDW8;A0A0D9S700	A0A0D9RDW8_CHLSB Zinc finger Ran-binding domain-containing protein 2 OS=Chlorocebus sabaeus OX=60711 PE=3 SV=1;A0A0D9S700_CHLSB Zinc finger Ran-binding domain-containing protein 2 OS=Chlorocebus sabaeus OX=60711 PE=3 SV=1	2	0	0	0	0	1	0	0	0	0	0	1	0	0	0	0	0	1	0	4.6	37.248	0	0	0	0	21883	0	0	0	0	0	1151.8	0	0	0	0	0	18374	0
A0A0D9RDY6	A0A0D9RDY6_CHLSB URB2 ribosome biogenesis homolog OS=Chlorocebus sabaeus OX=60711 GN=URB2 PE=4 SV=1	1	1	1	0	1	1	1	1	1	0	1	1	1	1	1	0	1	1	1	0.9	170.95	17284	17557	0	21515	20748	14215	233.56	237.26	0	290.74	280.37	192.1	17284	17621	0	18389	17421	16643
A0A0D9RDZ9	A0A0D9RDZ9_CHLSB SH3 domain-binding glutamic acid-rich-like protein OS=Chlorocebus sabaeus OX=60711 GN=SH3BGRL PE=3 SV=1	1	0	1	0	0	0	1	0	1	0	0	0	1	0	1	0	0	0	1	8.8	12.774	0	80176	0	0	0	25736	0	10022	0	0	0	3216.9	0	80468	0	0	0	30131
A0A0D9RE03	A0A0D9RE03_CHLSB NSFL1 cofactor p47 OS=Chlorocebus sabaeus OX=60711 GN=NSFL1C PE=4 SV=1	1	1	1	1	1	1	0	1	1	1	1	1	0	1	1	1	1	1	0	3	40.6	200820	164450	230290	210790	240730	0	9128.3	7475.2	10468	9581.5	10942	0	200820	165050	223990	180170	202120	0
A0A0D9RE27	A0A0D9RE27_CHLSB Serine/threonine-protein phosphatase OS=Chlorocebus sabaeus OX=60711 GN=PPP1CB PE=3 SV=1	1	3	3	3	2	4	5	1	1	1	1	1	1	1	1	1	1	1	1	27.2	37.186	131520	115190	111500	44608	48104	45918	7736.4	6776.2	6558.6	2624	2829.7	2701.1	131520	115610	108450	38127	40390	53762
A0A0D9RE31	A0A0D9RE31_CHLSB COP9 signalosome subunit 2 OS=Chlorocebus sabaeus OX=60711 GN=COPS2 PE=4 SV=1	1	1	1	1	1	1	1	1	1	1	1	1	1	1	1	1	1	1	1	3.2	51.596	56372	63651	24992	29286	57272	98331	2684.4	3031	1190.1	1394.6	2727.2	4682.4	48142	56959	44651	45978	40131	96950
A0A0D9RE47	A0A0D9RE47_CHLSB Cytoplasmic FMR1-interacting protein OS=Chlorocebus sabaeus OX=60711 GN=CYFIP2 PE=3 SV=1	1	0	1	1	1	1	1	0	1	1	1	1	1	0	1	1	1	1	1	1	145.67	0	27108	23825	27995	32253	23549	0	410.73	360.99	424.17	488.68	356.81	0	27207	23174	23928	27081	27572
A0A0D9RE54	A0A0D9RE54_CHLSB Mitochondrial glutamate carrier 1 OS=Chlorocebus sabaeus OX=60711 GN=SLC25A22 PE=3 SV=1	1	0	0	0	0	0	1	0	0	0	0	0	1	0	0	0	0	0	1	3.1	34.55	0	0	0	0	0	27650	0	0	0	0	0	1626.4	0	0	0	0	0	32372
A0A0D9RE62	A0A0D9RE62_CHLSB Glutamine amidotransferase-like class 1 domain-containing protein 1 OS=Chlorocebus sabaeus OX=60711 GN=GATD1 PE=3 SV=1	1	0	1	1	1	1	1	0	1	1	1	1	1	0	1	1	1	1	1	4.5	23.262	0	241930	272320	253350	257740	126320	0	24193	27232	25335	25774	12632	0	242810	264870	216540	216410	147900
A0A0D9RE68	A0A0D9RE68_CHLSB Transaldolase OS=Chlorocebus sabaeus OX=60711 GN=TALDO1 PE=3 SV=1	1	4	4	4	3	4	3	4	4	4	3	4	3	4	4	4	3	4	3	17.2	37.481	477900	370920	424940	204470	433530	277130	28112	21819	24997	12028	25502	16302	389460	280490	321040	364580	318130	453040
A0A0D9RE77;A0A0D9RDQ8;A0A0D9S301;A0A0D9RKP8;A0A0D9QY22;A0A0D9RUJ3;A0A0D9R4Q8;A0A0D9RD48	A0A0D9RE77_CHLSB Copine family member 9 OS=Chlorocebus sabaeus OX=60711 GN=CPNE9 PE=3 SV=1;A0A0D9RDQ8_CHLSB Copine 4 OS=Chlorocebus sabaeus OX=60711 GN=CPNE4 PE=3 SV=1;A0A0D9S301_CHLSB Copine 7 OS=Chlorocebus sabaeus OX=60711 GN=CPNE7 PE=3 SV=1;A0A0D9RKP8_	8	1	1	0	1	1	0	1	1	0	1	1	0	1	1	0	1	1	0	2.2	45.005	240240	211420	0	290810	274790	0	14132	12436	0	17106	16164	0	240240	212190	0	248560	230730	0
A0A0D9RE81	A0A0D9RE81_CHLSB EPS8 signaling adaptor L2 OS=Chlorocebus sabaeus OX=60711 GN=EPS8L2 PE=3 SV=1	1	2	1	1	1	1	0	2	1	1	1	1	0	2	1	1	1	1	0	5.2	79.423	146040	88495	75596	80866	104600	0	4172.7	2528.4	2159.9	2310.5	2988.4	0	74615	108690	89979	84581	107470	0
A0A0D9RE84	A0A0D9RE84_CHLSB Small nuclear ribonucleoprotein Sm D3 OS=Chlorocebus sabaeus OX=60711 GN=SNRPD3 PE=3 SV=1	1	1	1	1	0	1	1	1	1	1	0	1	1	1	1	1	0	1	1	7.1	13.916	497050	565550	527850	0	629750	156650	82842	94258	87974	0	104960	26108	497050	567610	513410	0	528760	183410
A0A0D9REA0	A0A0D9REA0_CHLSB LHFPL tetraspan subfamily member 4 OS=Chlorocebus sabaeus OX=60711 GN=LHFPL4 PE=4 SV=1	1	0	0	0	0	1	0	0	0	0	0	1	0	0	0	0	0	1	0	8.4	26.139	0	0	0	0	11634	0	0	0	0	0	1292.7	0	0	0	0	0	9768.3	0
A0A0D9REC9;A0A0D9RHG3	A0A0D9REC9_CHLSB Phosphoglycerate kinase OS=Chlorocebus sabaeus OX=60711 PE=3 SV=1	2	7	8	8	7	8	8	7	8	8	7	8	8	5	6	6	5	6	6	30.6	41.396	2715800	2798800	3043900	4636600	3448800	2402500	108630	111950	121760	185470	137950	96101	2614800	2799800	2846000	3222400	2972000	3223500
A0A0D9REE3	A0A0D9REE3_CHLSB Aldehyde dehydrogenase domain-containing protein OS=Chlorocebus sabaeus OX=60711 PE=3 SV=1	1	1	1	2	1	1	0	1	1	2	1	1	0	1	1	2	1	1	0	4.2	56.33	184110	152860	226660	163240	221460	0	7081	5879.3	8717.6	6278.6	8517.7	0	195970	163300	177730	148520	197930	0
A0A0D9REE8	A0A0D9REE8_CHLSB Gem nuclear organelle associated protein 5 OS=Chlorocebus sabaeus OX=60711 GN=GEMIN5 PE=4 SV=1	1	2	2	1	2	2	1	2	2	1	2	2	1	2	2	1	2	2	1	1.9	169.12	74359	63913	41172	67748	67127	36830	918.02	789.05	508.3	836.4	828.72	454.7	60288	52419	61623	49311	45947	66354
A0A0D9REF2	A0A0D9REF2_CHLSB Dual specificity mitogen-activated protein kinase kinase 2 OS=Chlorocebus sabaeus OX=60711 GN=MAP2K2 PE=3 SV=1	1	1	0	1	0	1	0	1	0	1	0	1	0	1	0	1	0	1	0	3.2	44.452	20744	0	21773	0	26288	0	1037.2	0	1088.6	0	1314.4	0	20744	0	21177	0	22072	0
A0A0D9REI2;A0A0D9S0U1	A0A0D9REI2_CHLSB La ribonucleoprotein 1, translational regulator OS=Chlorocebus sabaeus OX=60711 GN=LARP1 PE=4 SV=1	2	1	3	1	0	2	0	1	3	1	0	2	0	1	3	1	0	2	0	4.7	99.184	78218	130330	76502	0	114830	0	1596.3	2659.7	1561.3	0	2343.4	0	97823	96419	93060	0	92542	0
A0A0D9REJ8	A0A0D9REJ8_CHLSB LIM and cysteine rich domains 1 OS=Chlorocebus sabaeus OX=60711 GN=LMCD1 PE=4 SV=1	1	2	2	2	2	2	2	2	2	2	2	2	2	2	2	2	2	2	2	7.1	40.879	110510	106080	115910	92272	92202	44234	4420.5	4243	4636.3	3690.9	3688.1	1769.4	107700	106480	109590	80675	79930	53413
A0A0D9REM2	A0A0D9REM2_CHLSB NIF3-like protein 1 OS=Chlorocebus sabaeus OX=60711 GN=NIF3L1 PE=3 SV=1	1	1	1	0	0	1	1	1	1	0	0	1	1	1	1	0	0	1	1	9.8	41.816	36570	100850	0	0	39452	128420	1590	4384.6	0	0	1715.3	5583.4	36570	0	0	0	33125	0
A0A0D9REN3	A0A0D9REN3_CHLSB Peptidyl-prolyl cis-trans isomerase OS=Chlorocebus sabaeus OX=60711 GN=PPIL3 PE=3 SV=1	1	3	2	3	2	3	4	3	2	3	2	3	4	3	2	3	2	3	4	26.1	18.1	619100	565660	564350	703270	794950	490240	56282	51424	51305	63934	72268	44568	589320	584270	593910	642200	639870	528720
A0A0D9REP7	A0A0D9REP7_CHLSB Elongation factor 2 OS=Chlorocebus sabaeus OX=60711 GN=EEF2 PE=4 SV=1	1	9	9	10	9	12	9	9	9	10	9	12	9	9	9	10	9	12	9	16.3	95.323	4573100	5404300	3765400	7531400	7723500	5230000	101620	120090	83675	167370	171630	116220	5251100	5491900	5304400	5573900	5264500	4855500
A0A0D9REQ6	A0A0D9REQ6_CHLSB G3BP stress granule assembly factor 1 OS=Chlorocebus sabaeus OX=60711 GN=G3BP1 PE=4 SV=1	1	1	1	1	1	1	3	1	1	1	1	1	3	1	1	1	1	1	3	11.6	52.221	69652	63699	104270	215470	269250	277460	3166	2895.4	4739.4	9794.3	12238	12612	73364	111830	106820	193990	238120	199560
A0A0D9RES2	A0A0D9RES2_CHLSB SPARC OS=Chlorocebus sabaeus OX=60711 GN=SPARC PE=3 SV=1	1	1	1	1	1	1	1	1	1	1	1	1	1	1	1	1	1	1	1	5.3	34.63	237260	307480	316370	522310	600800	346870	18251	23653	24337	40177	46216	26682	237260	308600	307720	446430	504460	406120
A0A0D9RET3	A0A0D9RET3_CHLSB F-actin-capping protein subunit alpha OS=Chlorocebus sabaeus OX=60711 GN=CAPZA2 PE=3 SV=1	1	1	1	1	1	1	0	1	1	1	1	1	0	1	1	1	1	1	0	5.2	32.949	61998	63093	70856	61817	59597	0	4769.1	4853.3	5450.4	4755.1	4584.4	0	61998	63323	68919	52836	50040	0
A0A0D9REU0	A0A0D9REU0_CHLSB Nucleolar protein 56 OS=Chlorocebus sabaeus OX=60711 GN=NOP56 PE=3 SV=1	1	1	1	2	2	2	1	1	1	2	2	2	1	1	1	2	2	2	1	6.4	66.039	25861	148770	190940	184760	177100	60025	834.23	4798.9	6159.3	5960.1	5713	1936.3	143870	140060	146290	130080	111560	65927
A0A0D9REU9	A0A0D9REU9_CHLSB Caveolin OS=Chlorocebus sabaeus OX=60711 GN=CAV1 PE=3 SV=1	1	1	1	1	2	2	2	1	1	1	2	2	2	1	1	1	2	2	2	16.3	20.471	68350	58510	52939	210700	223050	87739	6835	5851	5293.9	21070	22305	8773.9	111290	95615	83840	144570	128140	85208
A0A0D9REV4	A0A0D9REV4_CHLSB RAD21 cohesin complex component OS=Chlorocebus sabaeus OX=60711 GN=RAD21 PE=3 SV=1	1	1	2	2	0	1	0	1	2	2	0	1	0	1	2	2	0	1	0	4	71.675	44658	48012	45019	0	55359	0	1717.6	1846.6	1731.5	0	2129.2	0	47546	43923	42159	0	49487	0
A0A0D9REW2	A0A0D9REW2_CHLSB Testin OS=Chlorocebus sabaeus OX=60711 GN=TES PE=3 SV=1	1	0	0	1	0	0	1	0	0	1	0	0	1	0	0	1	0	0	1	5.5	47.957	0	0	21545	0	0	38982	0	0	861.81	0	0	1559.3	0	0	20956	0	0	0
A0A0D9REX2	A0A0D9REX2_CHLSB Retina and anterior neural fold homeobox protein 2 OS=Chlorocebus sabaeus OX=60711 GN=RAX2 PE=4 SV=1	1	0	0	0	1	1	0	0	0	0	1	1	0	0	0	0	1	1	0	12.5	20.116	0	0	0	143880	155480	0	0	0	0	15987	17276	0	0	0	0	122980	130550	0
A0A0D9REX8	A0A0D9REX8_CHLSB Myelin protein zero like 1 OS=Chlorocebus sabaeus OX=60711 GN=MPZL1 PE=4 SV=1	1	0	0	0	1	1	0	0	0	0	1	1	0	0	0	0	1	1	0	10.4	29.086	0	0	0	46809	23837	0	0	0	0	4680.9	2383.7	0	0	0	0	0	20015	0
A0A0D9REY3;A0A0D9RM50	A0A0D9REY3_CHLSB Acidic leucine-rich nuclear phosphoprotein 32 family member OS=Chlorocebus sabaeus OX=60711 GN=ANP32B PE=3 SV=1;A0A0D9RM50_CHLSB Acidic leucine-rich nuclear phosphoprotein 32 family member OS=Chlorocebus sabaeus OX=60711 GN=ANP32A PE=3 SV=	2	0	0	2	1	1	2	0	0	2	1	1	2	0	0	2	1	1	2	10.8	28.801	0	0	179930	108400	41242	83352	0	0	19992	12045	4582.5	9261.3	0	0	116290	104840	93467	85290
A0A0D9REY7	A0A0D9REY7_CHLSB Basic leucine zipper and W2 domains 1 OS=Chlorocebus sabaeus OX=60711 GN=BZW1 PE=3 SV=1	1	0	1	0	2	1	0	0	1	0	2	1	0	0	1	0	2	1	0	5.5	48.073	0	43809	0	215980	31179	0	0	1752.4	0	8639.4	1247.2	0	0	94011	0	104770	55976	0
A0A0D9REZ3	A0A0D9REZ3_CHLSB Debranching RNA lariats 1 OS=Chlorocebus sabaeus OX=60711 GN=DBR1 PE=3 SV=1	1	0	0	0	0	1	0	0	0	0	0	1	0	0	0	0	0	1	0	3.3	61.615	0	0	0	0	30722	0	0	0	0	0	1335.7	0	0	0	0	0	25795	0
A0A0D9RF09	A0A0D9RF09_CHLSB ATP-dependent RNA helicase OS=Chlorocebus sabaeus OX=60711 GN=DDX24 PE=3 SV=1	1	2	1	2	0	1	0	2	1	2	0	1	0	2	1	2	0	1	0	4	95.622	130500	16708	119590	0	156460	0	2900	371.3	2657.4	0	3477	0	102290	81926	94195	0	116540	0
A0A0D9RF13	A0A0D9RF13_CHLSB N-acetylneuraminate synthase OS=Chlorocebus sabaeus OX=60711 GN=NANS PE=4 SV=1	1	4	3	3	4	4	2	4	3	3	4	4	2	4	3	3	4	4	2	18.1	40.308	293940	181620	217770	499210	504270	138390	18371	11351	13611	31201	31517	8649.3	321100	279800	268300	283270	270910	246370
A0A0D9RF24	A0A0D9RF24_CHLSB Annexin OS=Chlorocebus sabaeus OX=60711 GN=ANXA6 PE=3 SV=1	1	4	5	3	4	5	6	4	5	3	4	5	6	3	4	2	3	4	6	16.9	76.312	264740	316840	228330	438730	495250	359360	6156.8	7368.5	5310.1	10203	11517	8357.1	281470	288780	248900	335040	322740	539470
A0A0D9RF27	A0A0D9RF27_CHLSB NADH dehydrogenase [ubiquinone] 1 alpha subcomplex subunit 9, mitochondrial OS=Chlorocebus sabaeus OX=60711 GN=NDUFA9 PE=3 SV=1	1	1	1	0	1	1	0	1	1	0	1	1	0	1	1	0	1	1	0	4.5	42.624	17845	21645	0	32396	36844	0	686.34	832.5	0	1246	1417.1	0	17845	21724	0	27689	30935	0
A0A0D9RF48	A0A0D9RF48_CHLSB Macrophage migration inhibitory factor OS=Chlorocebus sabaeus OX=60711 GN=MIF PE=3 SV=1	1	2	2	2	2	1	2	2	2	2	2	1	2	2	2	2	2	1	2	17.4	12.476	1278200	1326200	1186400	1384000	355760	521630	255630	265250	237290	276790	71152	104330	1010900	1151300	982720	1022200	974220	714210
A0A0D9RF66	A0A0D9RF66_CHLSB Ribonuclease inhibitor OS=Chlorocebus sabaeus OX=60711 GN=RNH1 PE=4 SV=1	1	1	2	1	2	1	1	1	2	1	2	1	1	1	2	1	2	1	1	10.3	49.173	34974	123650	46463	1148600	66362	32492	1345.1	4755.9	1787	44178	2552.4	1249.7	143430	179490	162360	409990	228510	156010
A0A0D9RF76	A0A0D9RF76_CHLSB Protein cereblon OS=Chlorocebus sabaeus OX=60711 GN=CRBN PE=3 SV=1	1	0	0	1	0	0	0	0	0	1	0	0	0	0	0	1	0	0	0	4.1	50.559	0	0	38303	0	0	0	0	0	1741	0	0	0	0	0	37256	0	0	0
A0A0D9RF94	A0A0D9RF94_CHLSB Sodium/potassium-transporting ATPase subunit beta OS=Chlorocebus sabaeus OX=60711 GN=ATP1B1 PE=3 SV=1	1	1	0	1	1	1	1	1	0	1	1	1	1	1	0	1	1	1	1	5.3	35.001	28958	0	41190	29570	32921	36810	2413.2	0	3432.5	2464.2	2743.4	3067.5	28958	0	40064	25275	27642	43098
A0A0D9RFA4	A0A0D9RFA4_CHLSB Alpha-1,3/1,6-mannosyltransferase ALG2 OS=Chlorocebus sabaeus OX=60711 GN=ALG2 PE=3 SV=1	1	1	1	1	1	1	0	1	1	1	1	1	0	1	1	1	1	1	0	2.9	47.164	252270	268190	292510	309660	271920	0	12613	13410	14626	15483	13596	0	261240	278740	294630	227900	236430	0
A0A0D9RFA7	A0A0D9RFA7_CHLSB Protein transport protein Sec61 subunit beta OS=Chlorocebus sabaeus OX=60711 GN=SEC61B PE=3 SV=1	1	1	1	1	1	1	1	1	1	1	1	1	1	1	1	1	1	1	1	15.6	9.9743	327690	393470	364940	352540	356900	204460	54616	65578	60824	58756	59484	34077	327690	394900	354970	301320	299670	239380
A0A0D9RFC8	A0A0D9RFC8_CHLSB Endoplasmic reticulum protein 44 OS=Chlorocebus sabaeus OX=60711 GN=ERP44 PE=4 SV=1	1	2	1	1	1	3	1	2	1	1	1	3	1	2	1	1	1	3	1	9.1	47.012	131050	33379	68722	88155	181140	23621	6552.5	1668.9	3436.1	4407.7	9056.9	1181	104730	75783	80733	67907	123940	33402
A0A0D9RFF5	A0A0D9RFF5_CHLSB Fructose-2,6-bisphosphatase TIGAR OS=Chlorocebus sabaeus OX=60711 GN=TIGAR PE=3 SV=1	1	1	1	1	1	0	0	1	1	1	1	0	0	1	1	1	1	0	0	6.7	29.979	62192	73817	52885	47065	0	0	4442.3	5272.6	3777.5	3361.8	0	0	62192	74086	51439	40227	0	0
A0A0D9RFF7;A0A0D9SDM5;A0A0D9S0E5;A0A0D9S0D6;A0A0D9RP67	A0A0D9RFF7_CHLSB 40S ribosomal protein S4 OS=Chlorocebus sabaeus OX=60711 PE=3 SV=1;A0A0D9SDM5_CHLSB 40S ribosomal protein S4 OS=Chlorocebus sabaeus OX=60711 PE=3 SV=1;A0A0D9S0E5_CHLSB 40S ribosomal protein S4 OS=Chlorocebus sabaeus OX=60711 GN=RPS4Y1 PE=3	5	5	6	4	3	4	6	5	6	4	3	4	6	5	6	4	3	4	6	30.8	29.594	337990	532410	338390	346000	527480	553540	21125	33275	21149	21625	32967	34596	420210	463150	484520	413140	446520	351480
A0A0D9RFG6	A0A0D9RFG6_CHLSB Mitochondrial ribosomal protein S22 OS=Chlorocebus sabaeus OX=60711 GN=MRPS22 PE=4 SV=1	1	1	1	1	1	1	1	1	1	1	1	1	1	1	1	1	1	1	1	5.6	41.245	43169	53608	54594	36979	40609	30175	1962.2	2436.7	2481.6	1680.9	1845.8	1371.6	43169	53803	53102	31607	34097	35329
A0A0D9RFH4	A0A0D9RFH4_CHLSB Testis expressed 10 OS=Chlorocebus sabaeus OX=60711 GN=TEX10 PE=4 SV=1	1	0	0	0	0	1	0	0	0	0	0	1	0	0	0	0	0	1	0	2.2	94.62	0	0	0	0	9959.2	0	0	0	0	0	248.98	0	0	0	0	0	8362.1	0
A0A0D9RFH5	A0A0D9RFH5_CHLSB Beta-coat protein OS=Chlorocebus sabaeus OX=60711 GN=COPB2 PE=4 SV=1	1	0	1	0	1	1	0	0	1	0	1	1	0	0	1	0	1	1	0	3	64.332	0	26438	0	26783	27980	0	0	944.21	0	956.53	999.28	0	0	26534	0	22892	23493	0
A0A0D9RFI2;A0A0D9SBR4;A0A0D9SE27;A0A0D9SAT6;A0A0D9S9D4;A0A0D9RII9;A0A0D9RFM7;A0A0D9SBK0;A0A0D9SCA5;A0A0D9S9N5;A0A0D9SBT1;A0A0D9SAV2	A0A0D9RFI2_CHLSB Small ribosomal subunit protein uS5 OS=Chlorocebus sabaeus OX=60711 PE=3 SV=1;A0A0D9SBR4_CHLSB Small ribosomal subunit protein uS5 OS=Chlorocebus sabaeus OX=60711 PE=3 SV=1;A0A0D9SE27_CHLSB Small ribosomal subunit protein uS5 OS=Chlorocebu	12	2	2	3	2	1	1	2	2	3	2	1	1	2	2	3	2	1	1	11.5	30.592	879910	828900	1015300	299030	742100	473810	54994	51806	63455	18689	46382	29613	737780	708240	827940	397260	573520	888030
A0A0D9RFI6	A0A0D9RFI6_CHLSB Retinol binding protein 1 OS=Chlorocebus sabaeus OX=60711 GN=RBP1 PE=3 SV=1	1	1	1	1	1	0	0	1	1	1	1	0	0	1	1	1	1	0	0	8.9	15.822	58032	51233	51529	59636	0	0	6448	5692.5	5725.5	6626.3	0	0	58032	51420	50121	50973	0	0
A0A0D9RFJ5	A0A0D9RFJ5_CHLSB Deoxyhypusine hydroxylase OS=Chlorocebus sabaeus OX=60711 GN=DOHH PE=3 SV=1	1	0	0	0	0	1	0	0	0	0	0	1	0	0	0	0	0	1	0	4.1	34.157	0	0	0	0	20401	0	0	0	0	0	1275.1	0	0	0	0	0	17129	0
A0A0D9RFK8	A0A0D9RFK8_CHLSB 26S proteasome non-ATPase regulatory subunit 13 OS=Chlorocebus sabaeus OX=60711 GN=PSMD13 PE=3 SV=1	1	1	2	1	3	2	1	1	2	1	3	2	1	1	2	1	3	2	1	12.5	42.844	10506	69414	13565	168880	102880	64376	389.09	2570.9	502.4	6254.8	3810.5	2384.3	30846	41991	38739	114670	62729	110490
A0A0D9RFN2	A0A0D9RFN2_CHLSB GON7 subunit of KEOPS complex OS=Chlorocebus sabaeus OX=60711 GN=GON7 PE=4 SV=1	1	1	1	1	1	1	1	1	1	1	1	1	1	1	1	1	1	1	1	16	10.763	25414	24148	30615	29681	37543	26962	5082.7	4829.5	6122.9	5936.2	7508.7	5392.4	25414	24236	29778	25369	31523	31567
A0A0D9RFP6	A0A0D9RFP6_CHLSB UDP-N-acetylglucosamine--peptide N-acetylglucosaminyltransferase 110 kDa subunit OS=Chlorocebus sabaeus OX=60711 GN=OGT PE=3 SV=1	1	1	0	1	2	0	1	1	0	1	2	0	1	1	0	1	2	0	1	3.6	116.95	11949	0	12472	113930	0	17558	238.97	0	249.44	2278.7	0	351.15	11949	0	12131	0	0	0
A0A0D9RFQ0	A0A0D9RFQ0_CHLSB Keratin, type II cytoskeletal 8 OS=Chlorocebus sabaeus OX=60711 PE=3 SV=1	1	0	0	1	0	0	2	0	0	1	0	0	2	0	0	1	0	0	2	2.5	52.95	0	0	436810	0	0	225920	0	0	14560	0	0	7530.8	0	0	540570	0	0	148800
A0A0D9RFQ6	A0A0D9RFQ6_CHLSB Guanine nucleotide-binding protein subunit alpha OS=Chlorocebus sabaeus OX=60711 GN=GNA11 PE=3 SV=1	1	1	1	1	1	1	1	1	1	1	1	1	1	1	1	1	1	1	1	3.8	45.921	36276	27778	33703	36106	30918	47043	1648.9	1262.6	1531.9	1641.2	1405.3	2138.3	36276	27879	32781	30860	25960	55079
A0A0D9RFT6	A0A0D9RFT6_CHLSB Structural maintenance of chromosomes protein OS=Chlorocebus sabaeus OX=60711 GN=SMC2 PE=3 SV=1	1	1	1	2	1	2	1	1	1	2	1	2	1	1	1	2	1	2	1	3.7	135.59	32274	37536	62556	18183	57879	36139	489.01	568.73	947.82	275.5	876.96	547.56	37080	43282	35033	36849	37398	47602
A0A0D9RFW2	A0A0D9RFW2_CHLSB Laminin subunit beta 1 OS=Chlorocebus sabaeus OX=60711 GN=LAMB1 PE=1 SV=1	1	4	1	3	2	4	3	4	1	3	2	4	3	4	1	3	2	4	3	4.4	197.69	249140	148630	206430	70241	349760	144980	3366.8	2008.6	2789.6	949.2	4726.4	1959.2	237830	219100	236840	149940	175900	102940
A0A0D9RFW7	A0A0D9RFW7_CHLSB Cleavage and polyadenylation specificity factor subunit 2 OS=Chlorocebus sabaeus OX=60711 GN=CPSF2 PE=3 SV=1	1	0	0	0	1	0	0	0	0	0	1	0	0	0	0	0	1	0	0	1.7	88.472	0	0	0	27849	0	0	0	0	0	647.64	0	0	0	0	0	23803	0	0
A0A0D9RFW8	A0A0D9RFW8_CHLSB peptidylprolyl isomerase OS=Chlorocebus sabaeus OX=60711 GN=FKBP4 PE=4 SV=1	1	1	1	2	2	3	1	1	1	2	2	3	1	1	1	2	2	3	1	11.5	51.809	22025	99666	117000	95242	146930	30959	688.27	3114.6	3656.1	2976.3	4591.7	967.47	103820	88343	77347	59287	75596	72482
A0A0D9RFX6	A0A0D9RFX6_CHLSB Synembryn OS=Chlorocebus sabaeus OX=60711 GN=RIC8A PE=3 SV=1	1	0	0	0	0	1	0	0	0	0	0	1	0	0	0	0	0	1	0	2.8	59.532	0	0	0	0	29618	0	0	0	0	0	925.56	0	0	0	0	0	24868	0
A0A0D9RFY0	A0A0D9RFY0_CHLSB Dihydrolipoyl dehydrogenase OS=Chlorocebus sabaeus OX=60711 GN=DLD PE=3 SV=1	1	3	3	3	3	4	3	3	3	3	3	4	3	3	3	3	3	4	3	10.6	57.584	446070	391210	432090	178410	787010	333110	19394	17009	18787	7757.1	34218	14483	422390	417040	390760	350830	415770	406570
A0A0D9RFZ5	A0A0D9RFZ5_CHLSB Spermatogenesis associated serine rich 2 like OS=Chlorocebus sabaeus OX=60711 GN=SPATS2L PE=3 SV=1	1	0	0	1	0	0	0	0	0	1	0	0	0	0	0	1	0	0	0	2.9	64.591	0	0	43195	0	0	0	0	0	1270.4	0	0	0	0	0	42014	0	0	0
A0A0D9RG02	A0A0D9RG02_CHLSB Tropomodulin 3 OS=Chlorocebus sabaeus OX=60711 GN=TMOD3 PE=4 SV=1	1	2	1	2	2	2	0	2	1	2	2	2	0	2	1	2	2	2	0	5.7	39.591	353090	330810	399840	360440	383720	0	19616	18378	22214	20025	21318	0	329040	375950	358450	311770	329070	0
A0A0D9RG28	A0A0D9RG28_CHLSB NOPS domain-containing protein OS=Chlorocebus sabaeus OX=60711 PE=4 SV=1	1	2	2	2	2	2	3	2	2	2	2	2	3	2	2	2	2	2	3	16.7	29.991	164430	171280	171380	176000	185850	146550	13703	14273	14282	14667	15488	12213	170480	179930	174130	157210	163250	136090
A0A0D9RG30	A0A0D9RG30_CHLSB procollagen-lysine 5-dioxygenase OS=Chlorocebus sabaeus OX=60711 GN=PLOD2 PE=4 SV=1	1	2	0	2	2	3	0	2	0	2	2	3	0	2	0	2	2	3	0	5.4	87.369	102070	0	131200	71411	122410	0	2551.8	0	3280	1785.3	3060.2	0	102920	0	121210	88720	80649	0
A0A0D9RG34	A0A0D9RG34_CHLSB RRM domain-containing protein OS=Chlorocebus sabaeus OX=60711 PE=4 SV=1	1	0	1	1	1	1	1	0	1	1	1	1	1	0	1	1	1	1	1	8	22.789	0	635910	481380	675820	622620	635180	0	105980	80231	112640	103770	105860	0	638220	468220	577640	522770	743680
A0A0D9RG49	A0A0D9RG49_CHLSB FMR1 autosomal homolog 2 OS=Chlorocebus sabaeus OX=60711 GN=FXR2 PE=3 SV=1	1	0	0	1	0	0	0	0	0	1	0	0	0	0	0	1	0	0	0	1.8	74.234	0	0	47071	0	0	0	0	0	1344.9	0	0	0	0	0	45784	0	0	0
A0A0D9RG57	A0A0D9RG57_CHLSB Mannose-P-dolichol utilization defect 1 protein OS=Chlorocebus sabaeus OX=60711 GN=MPDU1 PE=3 SV=1	1	1	1	2	1	1	0	1	1	2	1	1	0	1	1	2	1	1	0	8.1	26.725	100500	97275	133260	78426	106930	0	25126	24319	33315	19607	26732	0	106870	103820	107120	71282	95472	0
A0A0D9RG67	A0A0D9RG67_CHLSB Zinc finger MYM-type containing 3 OS=Chlorocebus sabaeus OX=60711 GN=ZMYM3 PE=4 SV=1	1	1	1	1	0	1	0	1	1	1	0	1	0	1	1	1	0	1	0	1.2	152.5	15508	17710	18469	0	18375	0	258.46	295.17	307.82	0	306.26	0	15508	17775	17964	0	15429	0
A0A0D9RG71	A0A0D9RG71_CHLSB Myozenin 3 OS=Chlorocebus sabaeus OX=60711 GN=MYOZ3 PE=3 SV=1	1	0	0	0	1	1	0	0	0	0	1	1	0	0	0	0	1	1	0	7.2	27.193	0	0	0	400280	396020	0	0	0	0	26685	26401	0	0	0	0	342130	332510	0
A0A0D9RG78	A0A0D9RG78_CHLSB Integrin beta OS=Chlorocebus sabaeus OX=60711 GN=ITGB1 PE=3 SV=1	1	2	2	3	2	3	2	2	2	3	2	3	2	2	2	3	2	3	2	6.1	88.401	752530	667960	738190	893080	969560	547740	22133	19646	21712	26267	28517	16110	685980	742120	798040	712570	733300	687640
A0A0D9RG87;A0A0D9SA51	A0A0D9RG87_CHLSB 10 kDa heat shock protein, mitochondrial OS=Chlorocebus sabaeus OX=60711 PE=3 SV=1;A0A0D9SA51_CHLSB 10 kDa heat shock protein, mitochondrial OS=Chlorocebus sabaeus OX=60711 PE=3 SV=1	2	2	3	2	2	3	1	2	3	2	2	3	1	2	3	2	2	3	1	19.6	10.946	697490	1169000	736720	479840	566390	138400	87186	146130	92090	59980	70798	17300	697220	850090	709430	379310	399990	599020
A0A0D9RG91	A0A0D9RG91_CHLSB Nicotinamide phosphoribosyltransferase OS=Chlorocebus sabaeus OX=60711 GN=NAMPT PE=3 SV=1	1	2	1	2	2	2	1	2	1	2	2	2	1	2	1	2	2	2	1	10.6	55.403	112080	96375	121640	146350	161260	80579	3864.9	3323.3	4194.4	5046.6	5560.6	2778.6	103340	110240	107940	129030	123870	107530
A0A0D9RG93	A0A0D9RG93_CHLSB 60 kDa heat shock protein, mitochondrial OS=Chlorocebus sabaeus OX=60711 GN=HSPD1 PE=3 SV=1	1	2	6	4	6	5	5	2	6	4	6	5	5	2	6	4	6	5	5	20	63.478	331830	435010	379530	401750	370500	376820	10370	13594	11860	12555	11578	11776	441270	393740	401090	325830	324030	347280
A0A0D9RGA8	A0A0D9RGA8_CHLSB Elongator complex protein 1 OS=Chlorocebus sabaeus OX=60711 GN=ELP1 PE=3 SV=1	1	0	2	0	0	1	0	0	2	0	0	1	0	0	2	0	0	1	0	2.6	150.28	0	47162	0	0	22531	0	0	748.6	0	0	357.64	0	0	26130	0	0	40121	0
A0A0D9RGD1;A0A0D9RA46	A0A0D9RGD1_CHLSB RNA helicase OS=Chlorocebus sabaeus OX=60711 GN=EIF4A1 PE=3 SV=1	2	5	6	2	9	7	2	5	6	2	9	7	2	5	6	2	9	7	2	25.9	46.153	434100	578370	278350	1395900	829220	250440	18874	25147	12102	60692	36053	10889	591770	702000	265920	970120	650050	288040
A0A0D9RGD8	A0A0D9RGD8_CHLSB Protein transport protein SEC23 OS=Chlorocebus sabaeus OX=60711 GN=SEC23B PE=3 SV=1	1	0	0	1	2	1	0	0	0	0	1	0	0	0	0	0	1	0	0	5.1	86.545	0	0	0	13357	0	0	0	0	0	351.5	0	0	0	0	0	11417	0	0
A0A0D9RGG2	A0A0D9RGG2_CHLSB Jupiter microtubule associated homolog 2 OS=Chlorocebus sabaeus OX=60711 GN=JPT2 PE=3 SV=1	1	1	0	0	0	0	1	1	0	0	0	0	1	1	0	0	0	0	1	7.4	19.999	117090	0	0	0	0	55112	11709	0	0	0	0	5511.2	117090	0	0	0	0	64526
A0A0D9RGG4	A0A0D9RGG4_CHLSB Splicing factor 3b subunit 1 OS=Chlorocebus sabaeus OX=60711 GN=SF3B1 PE=3 SV=1	1	5	5	7	6	6	2	5	5	7	6	6	2	5	5	7	6	6	2	6.7	145.83	789870	824120	916910	980970	1083300	64392	12740	13292	14789	15822	17472	1038.6	640940	664190	739150	877150	991040	273840
A0A0D9RGI1	A0A0D9RGI1_CHLSB Peroxisomal ATPase PEX6 OS=Chlorocebus sabaeus OX=60711 GN=PEX6 PE=3 SV=1	1	0	1	1	0	0	1	0	1	1	0	0	1	0	1	1	0	0	1	1.3	103.85	0	48293	41836	0	0	64248	0	1149.8	996.1	0	0	1529.7	0	48469	40692	0	0	75222
A0A0D9RGI5	A0A0D9RGI5_CHLSB DNA-directed RNA polymerase subunit OS=Chlorocebus sabaeus OX=60711 GN=POLR2A PE=3 SV=1	1	3	0	1	2	2	0	3	0	1	2	2	0	3	0	1	2	2	0	3.6	217.68	91015	0	41853	66376	172940	0	968.24	0	445.24	706.13	1839.8	0	89655	0	81698	76240	86074	0
A0A0D9RGJ0	A0A0D9RGJ0_CHLSB Pseudouridine synthase 7 OS=Chlorocebus sabaeus OX=60711 GN=PUS7 PE=3 SV=1	1	1	1	1	1	1	1	1	1	1	1	1	1	1	1	1	1	1	1	3.5	77.102	31676	146400	139060	117600	158200	98824	812.2	3753.9	3565.6	3015.4	4056.5	2534	31676	146940	135250	100520	90263	115700
A0A0D9RGJ5	A0A0D9RGJ5_CHLSB Ribosomal protein S14 OS=Chlorocebus sabaeus OX=60711 GN=RPS14 PE=3 SV=1	1	0	0	0	0	1	0	0	0	0	0	1	0	0	0	0	0	1	0	8.6	16.291	0	0	0	0	74958	0	0	0	0	0	18740	0	0	0	0	0	62938	0
A0A0D9RGJ8;A0A0D9RD40	A0A0D9RGJ8_CHLSB Serine/threonine-protein phosphatase 2A 56 kDa regulatory subunit OS=Chlorocebus sabaeus OX=60711 GN=PPP2R5D PE=3 SV=1;A0A0D9RD40_CHLSB Serine/threonine-protein phosphatase 2A 56 kDa regulatory subunit OS=Chlorocebus sabaeus OX=60711 GN=PP	2	1	0	0	1	0	2	1	0	0	1	0	2	1	0	0	1	0	2	4.5	69.991	123790	0	0	122320	0	133010	4585	0	0	4530.5	0	4926.3	155760	0	0	135240	0	93077
A0A0D9RGK7	A0A0D9RGK7_CHLSB Profilin OS=Chlorocebus sabaeus OX=60711 PE=3 SV=1	1	2	1	1	1	1	2	2	1	1	1	1	2	2	1	1	1	1	2	10.5	41.026	93732	75049	31482	74758	71312	107000	3749.3	3002	1259.3	2990.3	2852.5	4280	82799	96337	0	81725	76581	80664
A0A0D9RGN1	A0A0D9RGN1_CHLSB Mitochondrial import inner membrane translocase subunit OS=Chlorocebus sabaeus OX=60711 GN=TIMM13 PE=3 SV=1	1	2	1	1	2	3	2	2	1	1	2	3	2	2	1	1	2	3	2	31.6	10.53	211950	33438	29108	66974	271170	109040	35325	5573	4851.3	11162	45196	18174	124100	79182	66801	120230	153580	142520
A0A0D9RGN8	A0A0D9RGN8_CHLSB General transcription factor IIIC subunit 3 OS=Chlorocebus sabaeus OX=60711 GN=GTF3C3 PE=4 SV=1	1	0	0	0	1	0	0	0	0	0	1	0	0	0	0	0	1	0	0	1.6	100.96	0	0	0	12037	0	0	0	0	0	267.48	0	0	0	0	0	10288	0	0
A0A0D9RGP2	A0A0D9RGP2_CHLSB Baculoviral IAP repeat containing 6 OS=Chlorocebus sabaeus OX=60711 GN=BIRC6 PE=4 SV=1	1	0	0	0	0	1	0	0	0	0	0	1	0	0	0	0	0	1	0	0.4	532.91	0	0	0	0	7574.2	0	0	0	0	0	39.245	0	0	0	0	0	6359.6	0
A0A0D9RGQ1	A0A0D9RGQ1_CHLSB Large ribosomal subunit protein mL40 OS=Chlorocebus sabaeus OX=60711 GN=MRPL40 PE=3 SV=1	1	0	0	1	0	0	0	0	0	1	0	0	0	0	0	1	0	0	0	8.7	24.407	0	0	9045.6	0	0	0	0	0	822.32	0	0	0	0	0	8798.3	0	0	0
A0A0D9RGR4;A0A0D9RUE2	A0A0D9RGR4_CHLSB Kinesin-like protein OS=Chlorocebus sabaeus OX=60711 GN=KIF5B PE=3 SV=1	2	3	3	3	2	5	1	3	3	3	2	5	1	3	3	3	2	5	1	8.3	109.79	186930	181770	268110	220000	317720	136280	3115.5	3029.4	4468.4	3666.6	5295.4	2271.3	207400	203630	232920	197460	207000	196090
A0A0D9RGS0	A0A0D9RGS0_CHLSB Tetratricopeptide repeat protein 27 OS=Chlorocebus sabaeus OX=60711 GN=TTC27 PE=3 SV=1	1	0	1	1	1	1	1	0	1	1	1	1	1	0	1	1	1	1	1	1.7	96.685	0	45055	22988	40514	49736	26492	0	1072.7	547.35	964.62	1184.2	630.75	0	45219	22360	34628	41760	31017
A0A0D9RGS1;A0A0D9R7M9	A0A0D9RGS1_CHLSB High mobility group nucleosome binding domain 1 OS=Chlorocebus sabaeus OX=60711 PE=3 SV=1;A0A0D9R7M9_CHLSB High mobility group nucleosome binding domain 1 OS=Chlorocebus sabaeus OX=60711 GN=HMGN1 PE=3 SV=1	2	2	1	2	0	2	1	2	1	2	0	2	1	2	1	2	0	2	1	15.9	9.6168	161920	122070	184220	0	157200	59279	53972	40690	61405	0	52399	19760	146590	142920	167710	0	126820	80963
A0A0D9RGS3	A0A0D9RGS3_CHLSB Protein tyrosine kinase 7 (inactive) OS=Chlorocebus sabaeus OX=60711 GN=PTK7 PE=4 SV=1	1	0	1	1	1	1	0	0	1	1	1	1	0	0	1	1	1	1	0	1.5	118.44	0	13939	13764	26904	33346	0	0	253.44	250.25	489.17	606.3	0	0	13990	13387	22996	27999	0
A0A0D9RGT0	A0A0D9RGT0_CHLSB PDZ domain containing 11 OS=Chlorocebus sabaeus OX=60711 GN=PDZD11 PE=4 SV=1	1	0	0	0	0	0	1	0	0	0	0	0	1	0	0	0	0	0	1	11.4	16.131	0	0	0	0	0	31081	0	0	0	0	0	4440.1	0	0	0	0	0	36390
A0A0D9RGV0	A0A0D9RGV0_CHLSB Ribosome binding protein 1 OS=Chlorocebus sabaeus OX=60711 GN=RRBP1 PE=4 SV=1	1	2	0	0	2	1	1	2	0	0	2	1	1	2	0	0	2	1	1	1.6	156.41	120970	0	0	110750	97099	20630	1197.7	0	0	1096.5	961.38	204.26	85102	0	0	69178	75860	91165
A0A0D9RGV5	A0A0D9RGV5_CHLSB NEDD8-activating enzyme E1 catalytic subunit OS=Chlorocebus sabaeus OX=60711 GN=UBA3 PE=3 SV=1	1	1	1	1	1	1	1	1	1	1	1	1	1	1	1	1	1	1	1	5.4	51.852	35158	38481	41268	8630.7	53286	25572	1598.1	1749.1	1875.8	392.31	2422.1	1162.4	35158	38621	40139	0	44741	29940
A0A0D9RGV8	A0A0D9RGV8_CHLSB Transcription and mRNA export factor ENY2 OS=Chlorocebus sabaeus OX=60711 GN=ENY2 PE=3 SV=1	1	1	1	1	1	1	0	1	1	1	1	1	0	1	1	1	1	1	0	16.8	11.528	50297	156190	38976	282550	77826	0	10059	31237	7795.2	56511	15565	0	101210	96565	76285	146260	131490	0
A0A0D9RGV9	A0A0D9RGV9_CHLSB Destrin, actin depolymerizing factor OS=Chlorocebus sabaeus OX=60711 GN=DSTN PE=3 SV=1	1	1	1	1	1	1	0	1	1	1	1	1	0	1	1	1	1	1	0	7.9	18.506	334770	349550	369040	33640	325230	0	30433	31777	33549	3058.2	29566	0	296480	311150	286150	235760	216820	0
A0A0D9RGW2	A0A0D9RGW2_CHLSB NudC domain-containing protein 1 OS=Chlorocebus sabaeus OX=60711 GN=NUDCD1 PE=4 SV=1	1	1	1	1	1	1	0	1	1	1	1	1	0	1	1	1	1	1	0	2.6	66.741	29875	38502	33025	144180	47002	0	995.83	1283.4	1100.8	4806.1	1566.7	0	29875	38642	32122	0	39465	0
A0A0D9RGW3	A0A0D9RGW3_CHLSB General transcription factor IIA subunit 1 OS=Chlorocebus sabaeus OX=60711 GN=GTF2A1 PE=3 SV=1	1	0	0	0	1	0	0	0	0	0	1	0	0	0	0	0	1	0	0	2.9	41.513	0	0	0	17784	0	0	0	0	0	3556.8	0	0	0	0	0	15201	0	0
A0A0D9RGZ9	A0A0D9RGZ9_CHLSB Ubiquitin recognition factor in ER associated degradation 1 OS=Chlorocebus sabaeus OX=60711 GN=UFD1 PE=3 SV=1	1	2	2	2	1	2	2	2	2	2	1	2	2	2	2	2	1	2	2	9.8	34.5	612820	557640	567300	422010	518030	420210	43773	39831	40522	30144	37002	30015	589330	541620	536980	442670	442990	458340
A0A0D9RH12	A0A0D9RH12_CHLSB Succinate--CoA ligase [GDP-forming] subunit beta, mitochondrial OS=Chlorocebus sabaeus OX=60711 GN=SUCLG2 PE=3 SV=1	1	0	0	0	1	0	1	0	0	0	1	0	1	0	0	0	1	0	1	4.6	46.515	0	0	0	41002	0	23697	0	0	0	1464.4	0	846.3	0	0	0	35045	0	27744
A0A0D9RH15	A0A0D9RH15_CHLSB Eukaryotic translation initiation factor 3 subunit E OS=Chlorocebus sabaeus OX=60711 GN=EIF3E PE=3 SV=1	1	0	1	0	1	1	1	0	1	0	1	1	1	0	1	0	1	1	1	4	52.22	0	16587	0	13398	18104	22279	0	592.38	0	478.49	646.58	795.68	0	16647	0	11451	15201	26085
A0A0D9RH18	A0A0D9RH18_CHLSB Solute carrier family 26 member 2 OS=Chlorocebus sabaeus OX=60711 GN=SLC26A2 PE=3 SV=1	1	0	0	0	0	0	1	0	0	0	0	0	1	0	0	0	0	0	1	2.6	81.555	0	0	0	0	0	20192	0	0	0	0	0	877.91	0	0	0	0	0	23641
A0A0D9RH35	A0A0D9RH35_CHLSB 26S proteasome regulatory subunit 7 OS=Chlorocebus sabaeus OX=60711 GN=PSMC2 PE=3 SV=1	1	1	0	2	2	3	3	1	0	2	2	3	3	1	0	2	2	3	3	18.2	48.633	166900	0	108600	262610	246070	155350	5960.8	0	3878.7	9379	8788.1	5548.2	188400	0	173650	179510	166190	177740
A0A0D9RH36	A0A0D9RH36_CHLSB Immunoglobulin binding protein 1 OS=Chlorocebus sabaeus OX=60711 GN=IGBP1 PE=3 SV=1	1	1	2	0	1	1	0	1	2	0	1	1	0	1	2	0	1	1	0	5.6	39.168	100740	158650	0	60956	49803	0	5596.9	8813.8	0	3386.4	2766.8	0	129190	104270	0	66810	53622	0
A0A0D9RH37	A0A0D9RH37_CHLSB Peroxiredoxin-6 OS=Chlorocebus sabaeus OX=60711 GN=PRDX6 PE=3 SV=1	1	4	4	4	4	5	6	4	4	4	4	5	6	4	4	4	4	5	6	34.4	25.023	5763000	5932900	6009900	5519600	5722100	3082700	384200	395530	400660	367970	381470	205510	6085100	5754000	5350400	4321400	4458200	4481100
A0A0D9RH40	A0A0D9RH40_CHLSB SNW domain-containing protein 1 OS=Chlorocebus sabaeus OX=60711 GN=SNW1 PE=3 SV=1	1	1	1	1	0	0	0	1	1	1	0	0	0	1	1	1	0	0	0	2.8	61.494	170150	173320	188930	0	0	0	6805.9	6932.9	7557.4	0	0	0	170150	173950	183770	0	0	0
A0A0D9RH43	A0A0D9RH43_CHLSB Septin OS=Chlorocebus sabaeus OX=60711 GN=SEPTIN5 PE=3 SV=1	1	1	1	0	1	1	0	1	1	0	1	1	0	1	1	0	1	1	0	5.1	42.777	51645	49009	0	58235	75359	0	2347.5	2227.7	0	2647	3425.4	0	51645	49187	0	49775	57042	0
A0A0D9RH45	A0A0D9RH45_CHLSB DnaJ homolog subfamily C member 2 OS=Chlorocebus sabaeus OX=60711 GN=DNAJC2 PE=4 SV=1	1	0	1	1	0	0	0	0	1	1	0	0	0	0	1	1	0	0	0	1.8	71.966	0	11762	16677	0	0	0	0	379.42	537.97	0	0	0	0	11805	16221	0	0	0
A0A0D9RH51	A0A0D9RH51_CHLSB Serine palmitoyltransferase long chain base subunit 2 OS=Chlorocebus sabaeus OX=60711 GN=SPTLC2 PE=3 SV=1	1	1	2	2	2	2	1	1	2	2	2	2	1	1	2	2	2	2	1	11.4	36.189	45727	75909	108110	142150	138160	42290	2406.7	3995.2	5689.8	7481.5	7271.7	2225.8	79576	63579	88589	102710	98648	80982
A0A0D9RH65	A0A0D9RH65_CHLSB Activator of HSP90 ATPase activity 1 OS=Chlorocebus sabaeus OX=60711 GN=AHSA1 PE=3 SV=1	1	1	0	1	0	0	0	1	0	1	0	0	0	1	0	1	0	0	0	3.6	38.242	362840	0	304740	0	0	0	18142	0	15237	0	0	0	362840	0	296410	0	0	0
A0A0D9RHA0	A0A0D9RHA0_CHLSB Taspase 1 OS=Chlorocebus sabaeus OX=60711 GN=TASP1 PE=3 SV=1	1	1	0	0	0	0	0	1	0	0	0	0	0	1	0	0	0	0	0	3.6	44.421	30839	0	0	0	0	0	2055.9	0	0	0	0	0	30839	0	0	0	0	0
A0A0D9RHD1;A0A0D9RJW0	A0A0D9RHD1_CHLSB Translation elongation factor IF5A C-terminal domain-containing protein OS=Chlorocebus sabaeus OX=60711 PE=3 SV=1;A0A0D9RJW0_CHLSB Eukaryotic translation initiation factor 5A OS=Chlorocebus sabaeus OX=60711 GN=EIF5A2 PE=3 SV=1	2	2	2	3	3	3	3	2	2	3	3	3	3	2	2	3	3	3	3	14.3	23.112	266640	744030	791350	899630	949520	986230	24240	67639	71941	81785	86320	89657	752320	835670	676490	692860	722000	824640
A0A0D9RHD6	A0A0D9RHD6_CHLSB Proteasome subunit beta OS=Chlorocebus sabaeus OX=60711 GN=PSMB1 PE=3 SV=1	1	0	1	1	1	1	0	0	1	1	1	1	0	0	1	1	1	1	0	8.3	26.499	0	15536	17243	37137	32088	0	0	1109.7	1231.6	2652.6	2292	0	0	15593	16771	31742	26942	0
A0A0D9RHE8	A0A0D9RHE8_CHLSB MARCKS-related protein OS=Chlorocebus sabaeus OX=60711 PE=3 SV=1	1	1	0	1	1	1	0	1	0	1	1	1	0	1	0	1	1	1	0	6.7	19.608	51357	0	54027	54381	57926	0	8559.5	0	9004.4	9063.6	9654.4	0	51357	0	52549	46481	48637	0
A0A0D9RHF7	A0A0D9RHF7_CHLSB AP-3 complex subunit delta OS=Chlorocebus sabaeus OX=60711 GN=AP3D1 PE=3 SV=1	1	1	2	1	2	1	1	1	2	1	2	1	1	1	2	1	2	1	1	2	137.13	78444	147620	73599	106480	77389	33967	1480.1	2785.2	1388.7	2009	1460.2	640.89	103680	97513	94613	55719	88349	54073
A0A0D9RHH5	A0A0D9RHH5_CHLSB Calcyclin-binding protein OS=Chlorocebus sabaeus OX=60711 GN=CACYBP PE=4 SV=1	1	2	2	1	1	1	0	2	2	1	1	1	0	2	2	1	1	1	0	8.3	26.196	89522	75460	39599	56291	28068	0	6886.3	5804.6	3046	4330.1	2159.1	0	68568	59987	61286	0	37500	0
A0A0D9RHH6;A0A0D9RPE2;A0A0D9QYM7;A0A0D9RHI1;A0A0D9S6I7;A0A0D9RY68	A0A0D9RHH6_CHLSB Guanine nucleotide-binding protein G(i) subunit alpha-1 OS=Chlorocebus sabaeus OX=60711 GN=GNAI1 PE=3 SV=1	6	2	2	3	1	3	0	2	2	3	1	3	0	2	1	2	0	2	0	11	40.361	109750	171210	265790	204810	366460	0	7316.6	11414	17719	13654	24431	0	202950	195410	189320	212800	222370	0
A0A0D9RHH7	A0A0D9RHH7_CHLSB Cysteine rich transmembrane BMP regulator 1 OS=Chlorocebus sabaeus OX=60711 GN=CRIM1 PE=4 SV=1	1	1	0	0	3	2	0	1	0	0	3	2	0	1	0	0	3	2	0	4.6	113.65	14930	0	0	136640	126120	0	298.6	0	0	2732.9	2522.3	0	58931	0	0	87623	91061	0
A0A0D9RHH9	A0A0D9RHH9_CHLSB Propionate--CoA ligase OS=Chlorocebus sabaeus OX=60711 GN=ACSS2 PE=3 SV=1	1	1	1	1	0	1	0	1	1	1	0	1	0	1	1	1	0	1	0	2.6	78.589	233280	215330	231380	0	212450	0	8331.4	7690.4	8263.5	0	7587.7	0	233280	216120	225050	0	178390	0
A0A0D9RHM2	A0A0D9RHM2_CHLSB DNA-directed RNA polymerases I and III subunit RPAC1 OS=Chlorocebus sabaeus OX=60711 GN=POLR1C PE=3 SV=1	1	0	0	0	0	1	1	0	0	0	0	1	1	0	0	0	0	1	1	6.1	39.186	0	0	0	0	49040	39211	0	0	0	0	2884.7	2306.5	0	0	0	0	41176	45909
A0A0D9RHM3	A0A0D9RHM3_CHLSB Exportin 5 OS=Chlorocebus sabaeus OX=60711 GN=XPO5 PE=3 SV=1	1	1	1	0	2	1	1	1	1	0	2	1	1	1	1	0	2	1	1	2	136.45	9272.1	21149	0	45161	33709	14310	149.55	341.12	0	728.41	543.7	230.8	15675	19809	0	23935	26414	28323
A0A0D9RHM5	A0A0D9RHM5_CHLSB G protein subunit beta 1 like OS=Chlorocebus sabaeus OX=60711 GN=GNB1L PE=4 SV=1	1	1	1	1	0	0	0	1	1	1	0	0	0	1	1	1	0	0	0	4.9	35.672	66355	62782	44596	0	0	0	3686.4	3487.9	2477.5	0	0	0	66355	63011	43376	0	0	0
A0A0D9RHM6	A0A0D9RHM6_CHLSB V-type proton ATPase subunit C OS=Chlorocebus sabaeus OX=60711 GN=ATP6V1C1 PE=3 SV=1	1	0	1	1	1	0	0	0	1	1	1	0	0	0	1	1	1	0	0	5.2	43.941	0	7668.2	14135	39124	0	0	0	284.01	523.53	1449	0	0	0	7696.1	0	33440	0	0
A0A0D9RHN2	A0A0D9RHN2_CHLSB Very long-chain specific acyl-CoA dehydrogenase, mitochondrial OS=Chlorocebus sabaeus OX=60711 GN=ACADVL PE=3 SV=1	1	1	2	1	2	2	2	1	2	1	2	2	2	1	2	1	2	2	2	6	75.081	79251	136940	149640	200180	222480	132040	1801.2	3112.2	3400.9	4549.6	5056.3	3001	136200	135280	169670	137010	147780	148790
A0A0D9RHQ0	A0A0D9RHQ0_CHLSB Moesin OS=Chlorocebus sabaeus OX=60711 GN=MSN PE=4 SV=1	1	6	7	5	6	8	6	4	3	2	3	5	3	4	3	2	3	5	3	19.1	67.819	424140	502420	471730	622250	782430	492170	12853	15225	14295	18856	23710	14914	590790	565640	490310	527160	487480	468620
A0A0D9RHQ9	A0A0D9RHQ9_CHLSB RNA helicase OS=Chlorocebus sabaeus OX=60711 GN=DHX36 PE=4 SV=1	1	0	0	0	1	1	0	0	0	0	1	1	0	0	0	0	1	1	0	1.4	114.65	0	0	0	36085	44474	0	0	0	0	721.71	889.47	0	0	0	0	30843	37342	0
A0A0D9RHR4	A0A0D9RHR4_CHLSB Proteasome 26S subunit, non-ATPase 6 OS=Chlorocebus sabaeus OX=60711 GN=PSMD6 PE=4 SV=1	1	3	3	3	2	3	3	3	3	3	2	3	3	3	3	3	2	3	3	9.2	47.955	995210	1013800	1048300	482620	1074300	1014900	38277	38994	40321	18562	41321	39036	987160	1006100	1027200	755770	924920	834130
A0A0D9RHS5	A0A0D9RHS5_CHLSB Disintegrin and metalloproteinase domain-containing protein 10 OS=Chlorocebus sabaeus OX=60711 GN=ADAM10 PE=4 SV=1	1	1	0	1	1	0	0	1	0	1	1	0	0	1	0	1	1	0	0	2.3	84.14	15469	0	12223	24645	0	0	377.3	0	298.13	601.11	0	0	15469	0	11889	21065	0	0
A0A0D9RHT8	A0A0D9RHT8_CHLSB Striatin OS=Chlorocebus sabaeus OX=60711 GN=STRN PE=3 SV=1	1	1	1	0	0	2	0	1	1	0	0	2	0	1	1	0	0	2	0	3.6	86.279	14440	16044	0	0	137280	0	401.11	445.65	0	0	3813.3	0	44576	49707	0	0	51522	0
A0A0D9RHV5	A0A0D9RHV5_CHLSB SAFB like transcription modulator OS=Chlorocebus sabaeus OX=60711 GN=SLTM PE=4 SV=1	1	0	0	0	0	0	1	0	0	0	0	0	1	0	0	0	0	0	1	1.4	117	0	0	0	0	0	10137	0	0	0	0	0	247.24	0	0	0	0	0	11868
A0A0D9RHV9	A0A0D9RHV9_CHLSB 14-3-3 domain-containing protein OS=Chlorocebus sabaeus OX=60711 PE=3 SV=1	1	8	8	8	8	8	8	8	8	8	8	8	8	5	5	5	6	6	5	51	27.726	5173700	5211800	4683800	8272400	8293900	4713200	369550	372270	334560	590890	592420	336660	6063900	5757300	5796900	5907300	5280800	5706800
A0A0D9RHW3;A0A0D9SC26	A0A0D9RHW3_CHLSB Large ribosomal subunit protein uL22 OS=Chlorocebus sabaeus OX=60711 PE=3 SV=1;A0A0D9SC26_CHLSB Large ribosomal subunit protein uL22 OS=Chlorocebus sabaeus OX=60711 PE=3 SV=1	2	2	3	3	3	3	2	2	3	3	3	3	2	2	3	3	3	3	2	17.3	20.748	49905	1580300	1561200	1797900	1852000	1194300	6238.1	197540	195160	224740	231500	149290	453530	925410	775060	1956300	1510500	2023700
A0A0D9RHX0	A0A0D9RHX0_CHLSB GMP synthase (glutamine-hydrolyzing) OS=Chlorocebus sabaeus OX=60711 GN=GMPS PE=4 SV=1	1	1	0	0	1	0	0	1	0	0	1	0	0	1	0	0	1	0	0	1.6	76.7	197790	0	0	99408	0	0	4709.3	0	0	2366.9	0	0	197790	0	0	84967	0	0
A0A0D9RHX8	A0A0D9RHX8_CHLSB RAN binding protein 1 OS=Chlorocebus sabaeus OX=60711 GN=RANBP1 PE=4 SV=1	1	3	4	4	2	3	2	3	4	4	2	3	2	3	4	4	2	3	2	33.3	23.31	190900	256030	239650	130270	197930	174760	23863	32003	29956	16284	24742	21845	169710	209350	176050	174410	183690	249890
A0A0D9RHY8	A0A0D9RHY8_CHLSB Myosin IE OS=Chlorocebus sabaeus OX=60711 GN=MYO1E PE=1 SV=1	1	0	0	0	1	1	0	0	0	0	1	1	0	0	0	0	1	1	0	1.5	126.85	0	0	0	18499	16611	0	0	0	0	318.94	286.39	0	0	0	0	15811	13947	0
A0A0D9RI00;A0A0D9QY72	A0A0D9RI00_CHLSB Myosin IB OS=Chlorocebus sabaeus OX=60711 GN=MYO1B PE=1 SV=1	2	2	3	3	4	3	2	2	3	3	4	3	2	2	3	3	4	3	2	4.7	131.97	114700	136750	139810	224580	195330	72084	1850	2205.6	2255	3622.3	3150.4	1162.6	140160	126570	137780	152960	142840	127970
A0A0D9RI07;A0A0D9SDK6	A0A0D9RI07_CHLSB Annexin OS=Chlorocebus sabaeus OX=60711 PE=3 SV=1;A0A0D9SDK6_CHLSB Annexin OS=Chlorocebus sabaeus OX=60711 PE=3 SV=1	2	8	6	5	8	7	6	8	6	5	8	7	6	8	6	5	8	7	6	35.2	32.034	2085400	1773600	2226500	4430900	4615200	2103400	104270	88680	111330	221540	230760	105170	2288000	2309400	2452000	3097200	2568100	2993400
A0A0D9RI28	A0A0D9RI28_CHLSB Dynein light chain roadblock OS=Chlorocebus sabaeus OX=60711 GN=DYNLRB1 PE=3 SV=1	1	2	1	2	1	2	1	2	1	2	1	2	1	2	1	2	1	2	1	29.2	10.932	524220	81379	493480	265540	652170	226440	87370	13563	82247	44257	108700	37740	133220	195500	188530	543280	430420	634600
A0A0D9RI38	A0A0D9RI38_CHLSB Sperm associated antigen 1 OS=Chlorocebus sabaeus OX=60711 GN=SPAG1 PE=4 SV=1	1	4	1	5	4	6	2	4	1	5	4	6	2	4	1	5	4	6	2	11.8	104.27	284300	92431	355180	201850	316230	79076	5264.9	1711.7	6577.4	3738	5856.1	1464.4	260380	121350	329460	185540	237070	119370
A0A0D9RI42	A0A0D9RI42_CHLSB E3 ubiquitin-protein ligase OS=Chlorocebus sabaeus OX=60711 GN=ITCH PE=4 SV=1	1	2	0	2	1	1	1	2	0	2	1	1	1	2	0	2	1	1	1	3.6	98.581	89596	0	90923	53224	65889	36728	1947.7	0	1976.6	1157	1432.4	798.44	68852	0	70966	57580	70023	54428
A0A0D9RI58	A0A0D9RI58_CHLSB Small ribosomal subunit protein uS19 OS=Chlorocebus sabaeus OX=60711 GN=RPS15 PE=3 SV=1	1	2	1	2	2	2	1	2	1	2	2	2	1	2	1	2	2	2	1	8.6	17.735	722050	132230	643140	627930	634880	111810	103150	18890	91877	89704	90697	15973	522210	473560	409900	402010	406170	467150
A0A0D9RI59	A0A0D9RI59_CHLSB Adenosylhomocysteinase OS=Chlorocebus sabaeus OX=60711 GN=AHCY PE=3 SV=1	1	5	6	4	5	4	4	5	6	4	5	4	4	5	6	4	5	4	4	17.8	47.745	1094000	1153100	817340	1003400	844780	290610	52098	54907	38921	47779	40228	13839	1006000	808280	815130	750500	820590	752910
A0A0D9RI63	A0A0D9RI63_CHLSB Vacuolar protein sorting 13 homolog C OS=Chlorocebus sabaeus OX=60711 GN=VPS13C PE=3 SV=1	1	0	0	0	0	1	0	0	0	0	0	1	0	0	0	0	0	1	0	0.3	422.4	0	0	0	0	32285	0	0	0	0	0	163.06	0	0	0	0	0	27108	0
A0A0D9RI65	A0A0D9RI65_CHLSB Axonemal dynein light chain domain containing 1 OS=Chlorocebus sabaeus OX=60711 GN=AXDND1 PE=4 SV=1	1	0	0	0	0	1	0	0	0	0	0	1	0	0	0	0	0	1	0	2.7	81.344	0	0	0	0	142210	0	0	0	0	0	4063.2	0	0	0	0	0	119410	0
A0A0D9RI73	A0A0D9RI73_CHLSB DAZ associated protein 1 OS=Chlorocebus sabaeus OX=60711 GN=DAZAP1 PE=4 SV=1	1	1	0	1	1	1	1	1	0	1	1	1	1	1	0	1	1	1	1	6.4	43.383	28875	0	28238	102310	32390	69749	2887.5	0	2823.8	10231	3239	6974.9	28875	0	27466	0	27196	81663
A0A0D9RI83	A0A0D9RI83_CHLSB Eukaryotic translation initiation factor 2 subunit beta OS=Chlorocebus sabaeus OX=60711 GN=EIF2S2 PE=4 SV=1	1	1	1	1	2	3	0	1	1	1	2	3	0	1	1	1	2	3	0	20.6	26.418	150520	188530	169420	385840	371990	0	11579	14503	13032	29680	28615	0	182130	228950	199390	279020	257170	0
A0A0D9RI90	A0A0D9RI90_CHLSB RALY heterogeneous nuclear ribonucleoprotein OS=Chlorocebus sabaeus OX=60711 GN=RALY PE=3 SV=1	1	1	1	1	2	1	1	1	1	1	2	1	1	1	1	1	2	1	1	10.2	33.026	96849	95179	112720	169720	157600	115570	5697	5598.8	6630.7	9983.4	9270.7	6798	99173	97818	112270	131390	135500	138550
A0A0D9RI92	A0A0D9RI92_CHLSB Transmembrane p24 trafficking protein 10 OS=Chlorocebus sabaeus OX=60711 GN=TMED10 PE=3 SV=1	1	0	0	0	3	3	2	0	0	0	3	3	2	0	0	0	3	3	2	21.9	24.968	0	0	0	174020	190290	114840	0	0	0	15820	17299	10440	0	0	0	149830	152940	140210
A0A0D9RIA0	A0A0D9RIA0_CHLSB Ecm29 proteasome adaptor and scaffold OS=Chlorocebus sabaeus OX=60711 GN=ECPAS PE=4 SV=1	1	1	0	2	1	0	0	1	0	2	1	0	0	1	0	2	1	0	0	1.3	203.88	21902	0	43503	17567	0	0	235.5	0	467.78	188.89	0	0	31668	0	25852	21711	0	0
A0A0D9RIA5	A0A0D9RIA5_CHLSB non-specific serine/threonine protein kinase OS=Chlorocebus sabaeus OX=60711 GN=NEK9 PE=3 SV=1	1	0	1	0	1	1	1	0	1	0	1	1	1	0	1	0	1	1	1	1.3	107.33	0	31685	0	35422	33250	13572	0	674.16	0	753.65	707.44	288.77	0	31801	0	30276	27918	15891
A0A0D9RIB0	A0A0D9RIB0_CHLSB Dihydropyrimidinase like 3 OS=Chlorocebus sabaeus OX=60711 GN=DPYSL3 PE=3 SV=1	1	4	6	4	5	6	3	4	6	4	5	6	3	4	6	4	5	6	3	11.5	74.085	524600	672310	546830	1039000	1189100	509220	13805	17692	14390	27342	31292	13401	839100	676180	720670	705350	712300	560320
A0A0D9RID9	A0A0D9RID9_CHLSB Translation initiation factor eIF2B subunit beta OS=Chlorocebus sabaeus OX=60711 GN=EIF2B2 PE=3 SV=1	1	2	0	1	2	2	1	2	0	1	2	2	1	2	0	1	2	2	1	8.5	38.959	35331	0	22790	41525	36834	15655	1962.8	0	1266.1	2306.9	2046.3	869.73	25668	0	38916	26610	22551	28501
A0A0D9RIE1	A0A0D9RIE1_CHLSB Signal transducer and activator of transcription OS=Chlorocebus sabaeus OX=60711 GN=STAT1 PE=3 SV=1	1	8	8	5	9	7	10	8	8	5	9	7	10	8	8	5	9	7	10	20.7	87.376	1203200	2324000	1727200	2177500	1803200	1285100	30852	59591	44288	55835	46237	32950	1819000	1835000	1686800	1532200	1454500	1767900
A0A0D9RIE2	A0A0D9RIE2_CHLSB CCAAT enhancer binding protein zeta OS=Chlorocebus sabaeus OX=60711 GN=CEBPZ PE=3 SV=1	1	0	1	1	1	1	0	0	1	1	1	1	0	0	1	1	1	1	0	1.1	121.22	0	60760	66950	79564	84618	0	0	1215.2	1339	1591.3	1692.4	0	0	60981	65120	68006	71049	0
A0A0D9RIF1	A0A0D9RIF1_CHLSB Piccolo presynaptic cytomatrix protein OS=Chlorocebus sabaeus OX=60711 GN=PCLO PE=4 SV=1	1	1	0	0	0	0	1	1	0	0	0	0	1	1	0	0	0	0	1	0.2	444.96	75897	0	0	0	0	129090	412.48	0	0	0	0	701.59	75897	0	0	0	0	151140
A0A0D9RIF5	A0A0D9RIF5_CHLSB Guanine nucleotide-binding protein subunit gamma OS=Chlorocebus sabaeus OX=60711 GN=GNG10 PE=3 SV=1	1	1	0	0	1	1	0	1	0	0	1	1	0	1	0	0	1	1	0	22.1	7.2053	165160	0	0	106400	105700	0	41291	0	0	26601	26424	0	165160	0	0	90946	88748	0
A0A0D9RIF8	A0A0D9RIF8_CHLSB Filamin B OS=Chlorocebus sabaeus OX=60711 GN=FLNB PE=3 SV=1	1	15	15	15	13	11	12	12	12	11	12	8	11	12	12	11	12	8	11	10.8	277.87	1087400	1224700	967400	1200100	845750	910800	7657.6	8624.7	6812.7	8451.4	5956	6414.1	1039200	1188700	1004400	966200	963890	897370
A0A0D9RIG4	A0A0D9RIG4_CHLSB Charged multivesicular body protein 4B OS=Chlorocebus sabaeus OX=60711 GN=CHMP4B PE=3 SV=1	1	0	0	0	0	1	0	0	0	0	0	1	0	0	0	0	0	1	0	12.1	24.95	0	0	0	0	19532	0	0	0	0	0	1395.1	0	0	0	0	0	16400	0
A0A0D9RIJ4	A0A0D9RIJ4_CHLSB Structural maintenance of chromosomes protein OS=Chlorocebus sabaeus OX=60711 GN=SMC4 PE=3 SV=1	1	2	1	1	2	3	2	2	1	1	2	3	2	2	1	1	2	3	2	2.6	147.06	126630	79014	92084	127220	396900	265100	1808.9	1128.8	1315.5	1817.4	5670	3787.2	197130	158680	179220	168310	189370	155150
A0A0D9RIK6	A0A0D9RIK6_CHLSB POU domain protein OS=Chlorocebus sabaeus OX=60711 GN=POU4F3 PE=3 SV=1	1	0	0	0	0	0	1	0	0	0	0	0	1	0	0	0	0	0	1	2.1	37.052	0	0	0	0	0	11154	0	0	0	0	0	743.61	0	0	0	0	0	13059
A0A0D9RIL8;A0A0D9RCV7;A0A0D9RV83;A0A0D9R1N4	A0A0D9RIL8_CHLSB ADP-ribosylation factor OS=Chlorocebus sabaeus OX=60711 GN=ARF4 PE=3 SV=1;A0A0D9RCV7_CHLSB ADP-ribosylation factor OS=Chlorocebus sabaeus OX=60711 GN=ARF5 PE=3 SV=1;A0A0D9RV83_CHLSB ADP-ribosylation factor OS=Chlorocebus sabaeus OX=60711 G	4	2	2	1	1	2	0	2	2	1	1	2	0	2	2	1	1	2	0	10.6	20.511	263440	165530	37207	48394	209060	0	23949	15048	3382.4	4399.5	19006	0	189920	111460	112890	129030	139360	0
A0A0D9RIM7;A0A0D9RD33	A0A0D9RIM7_CHLSB Serine and arginine rich splicing factor 7 OS=Chlorocebus sabaeus OX=60711 GN=SRSF7 PE=4 SV=1;A0A0D9RD33_CHLSB Serine and arginine rich splicing factor 3 OS=Chlorocebus sabaeus OX=60711 GN=SRSF3 PE=4 SV=1	2	1	1	2	1	2	0	1	1	2	1	2	0	1	1	2	1	2	0	9.2	27.37	139740	142010	273340	129280	279790	0	15526	15779	30371	14365	31087	0	205240	187500	173020	162300	165500	0
A0A0D9RIN0	A0A0D9RIN0_CHLSB Dihydrolipoyllysine-residue succinyltransferase component of 2-oxoglutarate dehydrogenase complex, mitochondrial OS=Chlorocebus sabaeus OX=60711 GN=DLST PE=3 SV=1	1	1	1	1	0	1	1	1	1	1	0	1	1	1	1	1	0	1	1	4.2	48.955	34158	37177	39215	0	29248	39827	1485.1	1616.4	1705	0	1271.7	1731.6	34158	37312	38143	0	24558	46629
A0A0D9RIN2	A0A0D9RIN2_CHLSB Tropomyosin 1 OS=Chlorocebus sabaeus OX=60711 GN=TPM1 PE=3 SV=1	1	5	3	5	4	4	4	5	3	5	4	4	4	2	2	2	0	2	1	18.3	32.837	1809700	760400	1687200	1285100	825010	1190300	113100	47525	105450	80320	51563	74391	1432400	1418200	1416100	1202800	1045700	883420
A0A0D9RIN4	A0A0D9RIN4_CHLSB leucine--tRNA ligase OS=Chlorocebus sabaeus OX=60711 GN=LARS1 PE=3 SV=1	1	2	2	2	2	3	2	2	2	2	2	3	2	2	2	2	2	3	2	3.2	137.35	395200	299780	394870	357370	454070	166980	6273	4758.4	6267.8	5672.6	7207.4	2650.5	303250	329350	374760	353680	322650	278670
A0A0D9RIQ2	A0A0D9RIQ2_CHLSB E3 ubiquitin-protein ligase CHIP OS=Chlorocebus sabaeus OX=60711 GN=STUB1 PE=4 SV=1	1	1	0	0	0	0	1	1	0	0	0	0	1	1	0	0	0	0	1	2.6	34.856	23157	0	0	0	0	19966	1102.7	0	0	0	0	950.78	23157	0	0	0	0	23377
A0A0D9RIR4	A0A0D9RIR4_CHLSB Polypyrimidine tract binding protein 3 OS=Chlorocebus sabaeus OX=60711 GN=PTBP3 PE=4 SV=1	1	1	1	1	1	1	1	1	1	1	1	1	1	1	1	1	1	1	1	1.7	56.791	84901	74305	85289	90977	95172	64591	4994.2	4370.9	5017	5351.6	5598.4	3799.5	84901	74576	82957	77760	79910	75624
A0A0D9RIR7;A0A0D9RP63	A0A0D9RIR7_CHLSB non-specific serine/threonine protein kinase OS=Chlorocebus sabaeus OX=60711 GN=STK3 PE=3 SV=1	2	1	1	2	2	1	2	1	1	2	2	1	2	1	1	2	2	1	2	10.2	56.27	6659.9	54399	303930	365210	141000	222890	237.85	1942.8	10855	13043	5035.7	7960.2	0	0	265390	260620	236470	224640
A0A0D9RIT5	A0A0D9RIT5_CHLSB POP1 homolog, ribonuclease P/MRP subunit OS=Chlorocebus sabaeus OX=60711 GN=POP1 PE=4 SV=1	1	1	1	1	1	1	1	1	1	1	1	1	1	1	1	1	1	1	1	1.9	104.07	26457	20759	24358	27141	26261	19496	562.92	441.68	518.25	577.47	558.75	414.8	26457	20834	23692	23198	22050	22826
A0A0D9RIV1	A0A0D9RIV1_CHLSB Large ribosomal subunit protein eL30 OS=Chlorocebus sabaeus OX=60711 GN=RPL30 PE=3 SV=1	1	0	1	1	1	1	1	0	1	1	1	1	1	0	1	1	1	1	1	13.9	12.77	0	342130	361190	397270	355430	242270	0	57022	60198	66212	59238	40379	0	343380	351320	339560	298430	283660
A0A0D9RIX6	A0A0D9RIX6_CHLSB Metadherin OS=Chlorocebus sabaeus OX=60711 GN=MTDH PE=4 SV=1	1	0	1	2	1	3	3	0	1	2	1	3	3	0	1	2	1	3	3	7.9	63.83	0	73741	97243	41577	140750	78953	0	3072.5	4051.8	1732.4	5864.7	3289.7	0	101980	80458	77971	83150	71188
A0A0D9RIY1	A0A0D9RIY1_CHLSB Family with sequence similarity 120 member C OS=Chlorocebus sabaeus OX=60711 GN=FAM120C PE=3 SV=1	1	2	1	0	1	1	0	2	1	0	1	1	0	2	1	0	1	1	0	2.1	120.61	57135	25404	0	24567	23764	0	1393.5	619.62	0	599.19	579.6	0	37054	28256	0	29880	28393	0
A0A0D9RIY5	A0A0D9RIY5_CHLSB ATP binding cassette subfamily B member 1 OS=Chlorocebus sabaeus OX=60711 GN=ABCB1 PE=3 SV=1	1	5	3	2	3	5	4	5	3	2	3	5	4	5	3	2	3	5	4	7.7	141.43	296680	246220	127150	322190	298190	158340	4564.3	3787.9	1956.2	4956.8	4587.5	2436	232600	271210	168490	264640	211330	155150
A0A0D9RIY8	A0A0D9RIY8_CHLSB Nedd4 family interacting protein 1 OS=Chlorocebus sabaeus OX=60711 GN=NDFIP1 PE=4 SV=1	1	0	0	0	0	0	1	0	0	0	0	0	1	0	0	0	0	0	1	7.7	24.899	0	0	0	0	0	5857.7	0	0	0	0	0	585.77	0	0	0	0	0	6858.2
A0A0D9RIZ2	A0A0D9RIZ2_CHLSB Acyl-CoA-binding domain-containing protein 6 OS=Chlorocebus sabaeus OX=60711 GN=ACBD6 PE=4 SV=1	1	0	0	0	0	1	0	0	0	0	0	1	0	0	0	0	0	1	0	5	31.11	0	0	0	0	22585	0	0	0	0	0	1613.2	0	0	0	0	0	18963	0
A0A0D9RJ08	A0A0D9RJ08_CHLSB Anaphase-promoting complex subunit CDC26 OS=Chlorocebus sabaeus OX=60711 GN=CDC26 PE=3 SV=1	1	0	0	0	0	0	1	0	0	0	0	0	1	0	0	0	0	0	1	12.9	9.7498	0	0	0	0	0	25727	0	0	0	0	0	6431.8	0	0	0	0	0	30122
A0A0D9RJ20	A0A0D9RJ20_CHLSB Heat shock protein 90 alpha family class B member 1 OS=Chlorocebus sabaeus OX=60711 GN=HSP90AB1 PE=3 SV=1	1	21	18	17	19	22	22	21	18	17	19	22	22	17	15	16	16	18	17	36.7	83.236	10888000	5747800	7781900	9516100	9790600	7483600	329950	174180	235820	288370	296680	226780	8824600	8812500	8900300	7659500	7432900	7022600
A0A0D9RJ24	A0A0D9RJ24_CHLSB Mitochondrial transcription termination factor 3 OS=Chlorocebus sabaeus OX=60711 GN=MTERF3 PE=3 SV=1	1	2	1	1	0	0	0	2	1	1	0	0	0	2	1	1	0	0	0	6.1	47.51	304680	336080	29098	0	0	0	14509	16004	1385.6	0	0	0	202950	242360	224980	0	0	0
A0A0D9RJ45	A0A0D9RJ45_CHLSB Phosphatidylinositol 5-phosphate 4-kinase type-2 alpha OS=Chlorocebus sabaeus OX=60711 GN=PIP4K2A PE=4 SV=1	1	1	1	0	0	1	0	1	1	0	0	1	0	1	1	0	0	1	0	3.4	46.224	46450	41137	0	0	40982	0	2580.5	2285.4	0	0	2276.8	0	46450	41287	0	0	34410	0
A0A0D9RJ55	A0A0D9RJ55_CHLSB Cell division cycle 5 like OS=Chlorocebus sabaeus OX=60711 GN=CDC5L PE=3 SV=1	1	0	1	0	1	1	1	0	1	0	1	1	1	0	1	0	1	1	1	2.2	92.25	0	21490	0	45528	45750	21741	0	565.54	0	1198.1	1204	572.13	0	21569	0	38914	38414	25454
A0A0D9RJ64	A0A0D9RJ64_CHLSB Thioredoxin domain-containing protein 17 OS=Chlorocebus sabaeus OX=60711 GN=TXNDC17 PE=3 SV=1	1	1	1	1	0	1	1	1	1	1	0	1	1	1	1	1	0	1	1	11.4	13.942	69861	79238	77224	0	80198	131020	8732.6	9904.7	9653	0	10025	16378	69861	79526	75113	0	67337	153400
A0A0D9RJ67	A0A0D9RJ67_CHLSB Delta-aminolevulinic acid dehydratase OS=Chlorocebus sabaeus OX=60711 GN=ALAD PE=3 SV=1	1	0	1	1	1	2	1	0	1	1	1	2	1	0	1	1	1	2	1	9.7	37.166	0	17175	18931	22360	66540	49282	0	1073.4	1183.2	1397.5	4158.8	3080.1	0	25761	27519	28562	28790	0
A0A0D9RJ83	A0A0D9RJ83_CHLSB Diaphanous related formin 1 OS=Chlorocebus sabaeus OX=60711 GN=DIAPH1 PE=3 SV=1	1	1	0	1	0	0	0	1	0	1	0	0	0	1	0	1	0	0	0	0.7	138.44	116730	0	109740	0	0	0	2012.6	0	1892	0	0	0	116730	0	106740	0	0	0
A0A0D9RJ85	A0A0D9RJ85_CHLSB Glutamine synthetase OS=Chlorocebus sabaeus OX=60711 GN=GLUL PE=3 SV=1	1	1	0	0	0	0	1	1	0	0	0	0	1	1	0	0	0	0	1	2.7	42.064	22091	0	0	0	0	35526	1472.7	0	0	0	0	2368.4	22091	0	0	0	0	41594
A0A0D9RJB0	A0A0D9RJB0_CHLSB Golgi integral membrane protein 4 OS=Chlorocebus sabaeus OX=60711 GN=GOLIM4 PE=4 SV=1	1	0	1	1	1	2	1	0	1	1	1	2	1	0	1	1	1	2	1	6.1	82.47	0	36174	45938	27086	69861	22892	0	951.95	1208.9	712.8	1838.4	602.41	0	38127	46923	39920	37827	0
A0A0D9RJB7	A0A0D9RJB7_CHLSB HECT-type E3 ubiquitin transferase OS=Chlorocebus sabaeus OX=60711 GN=HUWE1 PE=3 SV=1	1	0	0	0	0	2	0	0	0	0	0	2	0	0	0	0	0	2	0	0.6	481.7	0	0	0	0	88401	0	0	0	0	0	480.44	0	0	0	0	0	74225	0
A0A0D9RJB8	A0A0D9RJB8_CHLSB EMAP like 4 OS=Chlorocebus sabaeus OX=60711 GN=EML4 PE=3 SV=1	1	1	0	3	2	0	1	1	0	3	2	0	1	1	0	3	2	0	1	3.6	108.73	24602	0	71096	59095	0	31451	502.09	0	1450.9	1206	0	641.86	36561	0	46834	42971	0	54722
A0A0D9RJC0	A0A0D9RJC0_CHLSB T-complex protein 1 subunit alpha OS=Chlorocebus sabaeus OX=60711 GN=TCP1 PE=3 SV=1	1	3	6	3	8	7	6	3	6	3	8	7	6	3	6	3	8	7	6	23.9	60.271	289360	485780	413210	629340	492120	324850	9334	15670	13329	20301	15875	10479	344840	419800	464100	453710	430990	396830
A0A0D9RJC1	A0A0D9RJC1_CHLSB NPC intracellular cholesterol transporter 2 OS=Chlorocebus sabaeus OX=60711 GN=NPC2 PE=3 SV=1	1	1	1	1	1	0	1	1	1	1	1	0	1	1	1	1	1	0	1	10.6	16.57	228070	231380	184580	237780	0	99973	22807	23138	18458	23778	0	9997.3	171980	232220	179540	203240	0	117050
A0A0D9RJC4	A0A0D9RJC4_CHLSB Microtubule associated protein RP/EB family member 1 OS=Chlorocebus sabaeus OX=60711 GN=MAPRE1 PE=3 SV=1	1	2	2	0	1	1	2	2	2	0	1	1	2	2	2	0	1	1	2	11.2	30.031	132640	110040	0	17984	24794	112110	8842.7	7336.2	0	1199	1652.9	7474.2	76723	72619	0	45471	61582	154140
A0A0D9RJD3	A0A0D9RJD3_CHLSB Integrin subunit alpha V OS=Chlorocebus sabaeus OX=60711 GN=ITGAV PE=3 SV=1	1	2	1	3	2	4	1	2	1	3	2	4	1	2	1	3	2	4	1	5.3	115.95	45205	28419	69498	129590	210210	111610	793.07	498.58	1219.3	2273.5	3687.8	1958.1	37713	43176	60692	109900	109970	197810
A0A0D9RJE1	A0A0D9RJE1_CHLSB RNA helicase OS=Chlorocebus sabaeus OX=60711 GN=DHX9 PE=3 SV=1	1	5	4	5	3	4	4	5	4	5	3	4	4	5	4	5	3	4	4	9.3	125.08	918450	864370	1051500	1098700	1407300	645350	17008	16007	19473	20347	26060	11951	883820	823290	967750	980000	1085600	909640
A0A0D9RJE9	A0A0D9RJE9_CHLSB Zinc finger CCCH domain-containing protein 15 OS=Chlorocebus sabaeus OX=60711 GN=ZC3H15 PE=3 SV=1	1	0	0	0	1	0	1	0	0	0	1	0	1	0	0	0	1	0	1	2.8	48.598	0	0	0	117520	0	82267	0	0	0	4700.9	0	3290.7	0	0	0	100450	0	96319
A0A0D9RJF7	A0A0D9RJF7_CHLSB Structural maintenance of chromosomes protein 1A OS=Chlorocebus sabaeus OX=60711 GN=SMC1A PE=3 SV=1	1	0	0	0	1	0	0	0	0	0	1	0	0	0	0	0	1	0	0	1.3	128.3	0	0	0	25119	0	0	0	0	0	392.48	0	0	0	0	0	21470	0	0
A0A0D9RJJ4	A0A0D9RJJ4_CHLSB Laminin subunit gamma 1 OS=Chlorocebus sabaeus OX=60711 GN=LAMC1 PE=1 SV=1	1	4	4	5	4	5	2	4	4	5	4	5	2	4	4	5	4	5	2	6.8	174.12	348960	131950	251280	174930	228720	33064	4591.5	1736.2	3306.4	2301.8	3009.5	435.05	203360	185140	205560	164440	198040	51989
A0A0D9RJK6	A0A0D9RJK6_CHLSB Cyclin dependent kinase 6 OS=Chlorocebus sabaeus OX=60711 GN=CDK6 PE=3 SV=1	1	0	0	0	0	0	1	0	0	0	0	0	1	0	0	0	0	0	1	5.5	36.938	0	0	0	0	0	15027	0	0	0	0	0	790.87	0	0	0	0	0	17593
A0A0D9RJM7	A0A0D9RJM7_CHLSB GDP-fucose protein O-fucosyltransferase 1 OS=Chlorocebus sabaeus OX=60711 GN=POFUT1 PE=3 SV=1	1	0	1	0	1	1	0	0	1	0	1	1	0	0	1	0	1	1	0	6.8	41.595	0	49852	0	24993	20433	0	0	2492.6	0	1249.7	1021.7	0	0	32826	0	30905	24821	0
A0A0D9RJM9	A0A0D9RJM9_CHLSB Zinc finger matrin-type 2 OS=Chlorocebus sabaeus OX=60711 GN=ZMAT2 PE=4 SV=1	1	1	1	1	1	1	0	1	1	1	1	1	0	1	1	1	1	1	0	6	23.612	220410	241540	251470	189730	170580	0	31487	34506	35925	27105	24369	0	220410	242420	244600	162170	143230	0
A0A0D9RJN0	A0A0D9RJN0_CHLSB Signal transducing adaptor molecule OS=Chlorocebus sabaeus OX=60711 GN=STAM PE=3 SV=1	1	1	1	1	1	1	0	1	1	1	1	1	0	1	1	1	1	1	0	2.6	59.127	140580	119820	137660	93444	18989	0	7029.2	5991	6882.8	4672.2	949.44	0	140580	120260	133890	79869	15944	0
A0A0D9RJN2	A0A0D9RJN2_CHLSB CD2 associated protein OS=Chlorocebus sabaeus OX=60711 GN=CD2AP PE=4 SV=1	1	4	4	4	3	3	4	4	4	4	3	3	4	4	4	4	3	3	4	13	71.268	277530	313360	325890	242590	287810	203510	7709.3	8704.3	9052.4	6738.7	7994.8	5652.9	292850	273400	276960	270440	286860	195770
A0A0D9RJN5	A0A0D9RJN5_CHLSB Nck-associated protein 1 OS=Chlorocebus sabaeus OX=60711 GN=NCKAP1 PE=3 SV=1	1	1	1	1	1	0	1	1	1	1	1	0	1	1	1	1	1	0	1	1.4	128.79	69296	53544	45211	49567	0	31049	1136	877.78	741.17	812.58	0	509	69296	53739	43975	42366	0	36353
A0A0D9RJP5	A0A0D9RJP5_CHLSB Transmembrane 9 superfamily member OS=Chlorocebus sabaeus OX=60711 GN=TM9SF4 PE=3 SV=1	1	1	0	1	0	0	0	1	0	1	0	0	0	1	0	1	0	0	0	4.8	74.518	7837.7	0	11601	0	0	0	373.22	0	552.43	0	0	0	7837.7	0	0	0	0	0
A0A0D9RJQ8	A0A0D9RJQ8_CHLSB Histidine--tRNA ligase, cytoplasmic OS=Chlorocebus sabaeus OX=60711 GN=HARS1 PE=3 SV=1	1	1	1	1	3	3	3	1	1	1	3	3	3	1	1	1	3	3	3	9	57.323	184140	168310	201990	346930	352160	361060	6576.5	6011.2	7214.1	12390	12577	12895	237460	217840	253360	258620	260590	336640
A0A0D9RJR1	A0A0D9RJR1_CHLSB Translocation protein SEC62 OS=Chlorocebus sabaeus OX=60711 GN=SEC62 PE=3 SV=1	1	1	1	1	0	1	0	1	1	1	0	1	0	1	1	1	0	1	0	3	45.885	81397	77862	89845	0	70460	0	4788.1	4580.1	5285	0	4144.7	0	81397	78145	87389	0	59161	0
A0A0D9RJR9	A0A0D9RJR9_CHLSB RAB40C, member RAS oncogene family OS=Chlorocebus sabaeus OX=60711 GN=RAB40C PE=3 SV=1	1	0	0	0	0	0	1	0	0	0	0	0	1	0	0	0	0	0	1	3.9	31.304	0	0	0	0	0	182700	0	0	0	0	0	10747	0	0	0	0	0	187290
A0A0D9RJS6	A0A0D9RJS6_CHLSB WD repeat-containing protein 55 OS=Chlorocebus sabaeus OX=60711 GN=WDR55 PE=3 SV=1	1	1	1	0	1	1	1	1	1	0	1	1	1	1	1	0	1	1	1	3.9	41.977	13183	15354	0	18310	17441	10952	627.75	731.15	0	871.88	830.54	521.55	13183	15410	0	15650	14644	12823
A0A0D9RJT6	A0A0D9RJT6_CHLSB IK cytokine OS=Chlorocebus sabaeus OX=60711 GN=IK PE=3 SV=1	1	1	1	1	0	1	0	1	1	1	0	1	0	1	1	1	0	1	0	2.1	65.887	26081	21325	20170	0	19227	0	1185.5	969.32	916.82	0	873.94	0	26081	21403	19619	0	16144	0
A0A0D9RJU1	A0A0D9RJU1_CHLSB Vimentin OS=Chlorocebus sabaeus OX=60711 GN=VIM PE=3 SV=1	1	8	6	6	5	6	7	8	6	6	5	6	7	7	5	5	4	5	6	19.7	53.708	893450	670320	660050	811290	942490	1027900	26278	19715	19413	23861	27720	30233	735870	742690	737480	929800	907640	843050
A0A0D9RJV9	A0A0D9RJV9_CHLSB Ezrin OS=Chlorocebus sabaeus OX=60711 GN=EZR PE=4 SV=1	1	6	10	9	8	10	8	6	10	9	8	10	8	4	5	6	4	7	4	25.9	69.276	4481400	4649200	3844500	3245800	4181000	2076100	140040	145290	120140	101430	130660	64877	4410700	3813000	3775200	3646300	3574200	2383200
A0A0D9RJY3	A0A0D9RJY3_CHLSB Cadherin 17 OS=Chlorocebus sabaeus OX=60711 GN=CDH17 PE=4 SV=1	1	1	1	2	2	0	1	1	1	2	2	0	1	1	1	2	2	0	1	2	92.135	19359	20555	34773	42641	0	10726	509.44	540.93	915.07	1122.1	0	282.26	23374	24909	24867	26799	0	22867
A0A0D9RJZ5	A0A0D9RJZ5_CHLSB Polypyrimidine tract-binding protein 1 OS=Chlorocebus sabaeus OX=60711 GN=PTBP1 PE=4 SV=1	1	3	2	3	3	3	2	3	2	3	3	3	2	3	2	3	3	3	2	7.4	59.561	285030	73617	278620	377880	322320	222650	14252	3680.9	13931	18894	16116	11133	234410	273310	227270	270020	235400	243810
A0A0D9RK05	A0A0D9RK05_CHLSB Ras suppressor protein 1 OS=Chlorocebus sabaeus OX=60711 GN=RSU1 PE=4 SV=1	1	1	1	1	0	1	1	1	1	1	0	1	1	1	1	1	0	1	1	6.1	31.51	257120	296140	306360	0	415000	204490	19779	22780	23566	0	31923	15730	257120	297210	297980	0	348450	239420
A0A0D9RK07	A0A0D9RK07_CHLSB Paralemmin-1 OS=Chlorocebus sabaeus OX=60711 GN=PALM PE=3 SV=1	1	1	1	1	1	1	1	1	1	1	1	1	1	1	1	1	1	1	1	4.1	41.971	25683	22179	25803	35791	37171	24237	1167.4	1008.1	1172.9	1626.9	1689.6	1101.7	25683	22260	25098	30591	31210	28377
A0A0D9RK09	A0A0D9RK09_CHLSB Adaptor protein, phosphotyrosine interacting with PH domain and leucine zipper 1 OS=Chlorocebus sabaeus OX=60711 GN=APPL1 PE=4 SV=1	1	0	1	0	0	1	1	0	1	0	0	1	1	0	1	0	0	1	1	2.7	79.701	0	29006	0	0	36225	32822	0	805.73	0	0	1006.3	911.74	0	29112	0	0	30416	38429
A0A0D9RK39	A0A0D9RK39_CHLSB Complement component 1 Q subcomponent-binding protein, mitochondrial OS=Chlorocebus sabaeus OX=60711 GN=C1QBP PE=3 SV=1	1	3	3	3	3	3	2	3	3	3	3	3	2	3	3	3	3	3	2	12.1	31.269	293520	375560	347070	553770	522180	197040	22579	28889	26698	42598	40168	15157	293140	331120	346080	428350	443760	308060
A0A0D9RK94	A0A0D9RK94_CHLSB Coiled-coil domain-containing protein 22 OS=Chlorocebus sabaeus OX=60711 GN=CCDC22 PE=3 SV=1	1	0	0	0	1	1	0	0	0	0	1	1	0	0	0	0	1	1	0	2.1	70.746	0	0	0	24156	25878	0	0	0	0	652.87	699.39	0	0	0	0	20647	21728	0
A0A0D9RKA3	A0A0D9RKA3_CHLSB E3 ubiquitin-protein ligase RING2 OS=Chlorocebus sabaeus OX=60711 GN=RNF2 PE=4 SV=1	1	0	0	1	1	1	0	0	0	1	1	1	0	0	0	1	1	1	0	5.1	37.655	0	0	6948.3	26244	29180	0	0	0	463.22	1749.6	1945.4	0	0	0	6758.4	22431	24501	0
A0A0D9RKE7;A0A0D9RE86	A0A0D9RKE7_CHLSB Sperm-associated antigen 7 OS=Chlorocebus sabaeus OX=60711 PE=4 SV=1;A0A0D9RE86_CHLSB Sperm-associated antigen 7 OS=Chlorocebus sabaeus OX=60711 PE=4 SV=1	2	0	0	0	0	0	1	0	0	0	0	0	1	0	0	0	0	0	1	5.7	26.034	0	0	0	0	0	18107	0	0	0	0	0	1508.9	0	0	0	0	0	21200
A0A0D9RKF1	A0A0D9RKF1_CHLSB Prefoldin subunit 1 OS=Chlorocebus sabaeus OX=60711 GN=PFDN1 PE=3 SV=1	1	1	1	0	0	1	0	1	1	0	0	1	0	1	1	0	0	1	0	8.2	14.237	38401	30547	0	0	40052	0	4800.1	3818.4	0	0	5006.5	0	38401	30659	0	0	33630	0
A0A0D9RKH2	A0A0D9RKH2_CHLSB Profilin OS=Chlorocebus sabaeus OX=60711 GN=PFN1 PE=3 SV=1	1	3	3	2	3	3	2	3	3	2	3	3	2	3	3	2	3	3	2	29.3	15.054	851950	1068000	1029100	981180	2493400	173830	94661	118660	114340	109020	277050	19315	1018300	883720	1102200	1051600	1521000	483640
A0A0D9RKI6	A0A0D9RKI6_CHLSB Solute carrier family 25 member 11 OS=Chlorocebus sabaeus OX=60711 GN=SLC25A11 PE=3 SV=1	1	0	1	0	0	1	0	0	1	0	0	1	0	0	1	0	0	1	0	5.1	34.121	0	11434	0	0	8320	0	0	672.61	0	0	489.41	0	0	11476	0	0	6985.8	0
A0A0D9RKI7	A0A0D9RKI7_CHLSB Mitochondrial antiviral signaling protein OS=Chlorocebus sabaeus OX=60711 GN=MAVS PE=4 SV=1	1	0	1	1	1	0	1	0	1	1	1	0	1	0	1	1	1	0	1	6.1	56.439	0	33625	34207	41358	0	47645	0	1769.7	1800.4	2176.7	0	2507.6	0	33747	33272	35350	0	0
A0A0D9RKJ3;A0A0D9R844;A0A0D9R840	A0A0D9RKJ3_CHLSB V-type proton ATPase subunit G OS=Chlorocebus sabaeus OX=60711 GN=ATP6V1G1 PE=3 SV=1;A0A0D9R844_CHLSB V-type proton ATPase subunit G OS=Chlorocebus sabaeus OX=60711 GN=ATP6V1G2 PE=3 SV=1;A0A0D9R840_CHLSB V-type proton ATPase subunit G OS=C	3	1	2	1	1	1	1	1	2	1	1	1	1	1	2	1	1	1	1	27.1	13.738	19865	32392	20147	28225	31480	25867	3310.9	5398.6	3357.8	4704.1	5246.7	4311.2	21650	21699	21357	26292	28807	33007
A0A0D9RKJ8	A0A0D9RKJ8_CHLSB Paraoxonase OS=Chlorocebus sabaeus OX=60711 GN=PON2 PE=3 SV=1	1	1	1	1	1	1	0	1	1	1	1	1	0	1	1	1	1	1	0	4.5	39.284	60588	50246	64529	89624	81079	0	3786.7	3140.4	4033.1	5601.5	5067.4	0	60588	50429	62765	76604	68077	0
A0A0D9RKL6	A0A0D9RKL6_CHLSB Integrator complex subunit 14 OS=Chlorocebus sabaeus OX=60711 GN=INTS14 PE=3 SV=1	1	0	1	1	1	0	0	0	1	1	1	0	0	0	1	1	1	0	0	1.9	57.456	0	25944	33498	50284	0	0	0	926.56	1196.4	1795.9	0	0	0	26038	32582	42979	0	0
A0A0D9RKL7	A0A0D9RKL7_CHLSB Titin OS=Chlorocebus sabaeus OX=60711 GN=TTN PE=3 SV=1	1	0	1	0	0	0	1	0	1	0	0	0	1	0	1	0	0	0	1	0	3914	0	246650	0	0	0	269170	0	130.16	0	0	0	142.04	0	247550	0	0	0	315150
A0A0D9RKM4	A0A0D9RKM4_CHLSB Sodium/potassium/calcium exchanger 1 OS=Chlorocebus sabaeus OX=60711 GN=SLC24A1 PE=3 SV=1	1	0	0	0	1	1	0	0	0	0	1	1	0	0	0	0	1	1	0	2.1	131.68	0	0	0	375450	394560	0	0	0	0	8343.3	8768	0	0	0	0	320900	331290	0
A0A0D9RKP4	A0A0D9RKP4_CHLSB Basigin OS=Chlorocebus sabaeus OX=60711 GN=BSG PE=4 SV=1	1	1	2	1	1	2	1	1	2	1	1	2	1	1	2	1	1	2	1	4.7	41.893	16310	174850	27309	36562	62585	38883	906.1	9713.7	1517.2	2031.2	3476.9	2160.2	34867	64954	44911	52838	52786	97324
A0A0D9RKP7	A0A0D9RKP7_CHLSB PROP1-like PPR domain-containing protein OS=Chlorocebus sabaeus OX=60711 PE=4 SV=1	1	5	4	4	3	3	3	5	4	4	3	3	3	5	4	4	3	3	3	6.6	158.62	377310	288050	151870	150990	514250	331460	4287.6	3273.2	1725.8	1715.8	5843.8	3766.6	333140	299280	248940	229650	356740	295290
A0A0D9RKS2	A0A0D9RKS2_CHLSB 5-(N(7)-methylguanosine 5-triphospho)-[mRNA] hydrolase OS=Chlorocebus sabaeus OX=60711 GN=DCP1A PE=3 SV=1	1	0	0	0	1	0	1	0	0	0	1	0	1	0	0	0	1	0	1	2.1	63.12	0	0	0	22521	0	17738	0	0	0	979.15	0	771.21	0	0	0	19249	0	20768
A0A0D9RKS4	A0A0D9RKS4_CHLSB Cell division cycle 34, ubiqiutin conjugating enzyme OS=Chlorocebus sabaeus OX=60711 GN=CDC34 PE=3 SV=1	1	0	0	1	0	1	0	0	0	1	0	1	0	0	0	1	0	1	0	5.5	26.622	0	0	158820	0	161160	0	0	0	17647	0	17907	0	0	0	154480	0	135320	0
A0A0D9RKS7	A0A0D9RKS7_CHLSB Asparagine synthetase [glutamine-hydrolyzing] OS=Chlorocebus sabaeus OX=60711 GN=ASNS PE=4 SV=1	1	1	1	1	2	2	0	1	1	1	2	2	0	1	1	1	2	2	0	4.8	64.451	118390	115970	151560	331680	408280	0	4228.2	4141.7	5412.8	11846	14582	0	191660	188420	238650	174580	215190	0
A0A0D9RKT4	A0A0D9RKT4_CHLSB Transketolase OS=Chlorocebus sabaeus OX=60711 GN=TKT PE=3 SV=1	1	8	7	8	8	9	10	8	7	8	8	9	10	8	7	8	8	9	10	21.5	67.847	4351400	3024900	2923000	3521100	4121500	2545800	174050	121000	116920	140850	164860	101830	3466800	3153600	3039800	3168400	2897300	3347200
A0A0D9RKU0	A0A0D9RKU0_CHLSB DNA replication licensing factor MCM3 OS=Chlorocebus sabaeus OX=60711 GN=MCM3 PE=3 SV=1	1	6	9	7	6	7	3	6	9	7	6	7	3	6	9	7	6	7	3	16.3	91.087	629860	737590	712590	553070	638850	245060	12350	14463	13972	10845	12526	4805.2	536500	607190	648920	546340	549050	453630
A0A0D9RKU9	A0A0D9RKU9_CHLSB Heat shock 70 kDa protein 14 OS=Chlorocebus sabaeus OX=60711 GN=HSPA14 PE=3 SV=1	1	1	0	1	0	0	0	1	0	1	0	0	0	1	0	1	0	0	0	2.8	54.865	47672	0	46257	0	0	0	1765.6	0	1713.2	0	0	0	47672	0	44992	0	0	0
A0A0D9RKV9	A0A0D9RKV9_CHLSB Family with sequence similarity 107 member B OS=Chlorocebus sabaeus OX=60711 GN=FAM107B PE=4 SV=1	1	1	1	1	1	0	0	1	1	1	1	0	0	1	1	1	1	0	0	7.6	19.822	76014	65424	85785	95007	0	0	6334.5	5452	7148.7	7917.2	0	0	76014	65662	83440	81204	0	0
A0A0D9RKW3	A0A0D9RKW3_CHLSB Matrin 3 OS=Chlorocebus sabaeus OX=60711 GN=MATR3 PE=4 SV=1	1	3	3	3	3	3	4	3	3	3	3	3	4	3	3	3	3	3	4	9.4	94.65	828000	808050	951150	1054700	817700	595910	22378	21839	25707	28504	22100	16106	823260	819210	888680	720810	718980	878920
A0A0D9RKY1;A0A0D9RTM3	A0A0D9RKY1_CHLSB Catenin alpha-1 OS=Chlorocebus sabaeus OX=60711 GN=CTNNA1 PE=3 SV=1	2	5	5	3	5	6	2	5	5	3	5	6	2	4	4	3	5	5	1	15.7	100.13	197700	246830	145340	171420	233700	51071	4206.4	5251.6	3092.2	3647.3	4972.4	1086.6	175110	224230	129640	186390	197370	76585
A0A0D9RKY8	A0A0D9RKY8_CHLSB Proline-, glutamic acid- and leucine-rich protein 1 OS=Chlorocebus sabaeus OX=60711 GN=PELP1 PE=3 SV=1	1	1	0	1	0	1	0	1	0	1	0	1	0	1	0	1	0	1	0	1.3	129.44	19960	0	19173	0	25599	0	464.19	0	445.89	0	595.33	0	19960	0	18649	0	21494	0
A0A0D9RKY9	A0A0D9RKY9_CHLSB Stress-70 protein, mitochondrial OS=Chlorocebus sabaeus OX=60711 GN=HSPA9 PE=3 SV=1	1	4	5	6	5	4	5	4	5	6	5	4	5	4	5	6	5	4	5	13.1	73.597	1743200	1898700	2565200	2426100	2368300	1319800	45872	49967	67504	63846	62324	34732	1874000	2261100	2123500	1936200	1968700	1587700
A0A0D9RKZ5;A0A0D9RBH8;A0A0D9R7J8	A0A0D9RKZ5_CHLSB Actinin alpha 1 OS=Chlorocebus sabaeus OX=60711 GN=ACTN1 PE=3 SV=1	3	20	21	20	25	23	20	20	21	20	25	23	20	13	14	14	16	16	14	36.4	105.54	9350600	9016100	9519300	11611000	9696500	6709900	173160	166960	176280	215020	179560	124260	9754700	9452700	9171300	8712900	7746900	8215500
A0A0D9RL05	A0A0D9RL05_CHLSB Selenide, water dikinase 1 OS=Chlorocebus sabaeus OX=60711 GN=SEPHS1 PE=3 SV=1	1	1	1	1	0	0	1	1	1	1	0	0	1	1	1	1	0	0	1	3.3	42.91	30978	39962	43449	0	0	35527	2382.9	3074	3342.2	0	0	2732.8	30978	40107	42261	0	0	41595
A0A0D9RL41	A0A0D9RL41_CHLSB Polyglutamine-binding protein 1 OS=Chlorocebus sabaeus OX=60711 GN=PQBP1 PE=4 SV=1	1	1	1	1	0	0	0	1	1	1	0	0	0	1	1	1	0	0	0	4.5	30.426	29831	26488	32097	0	0	0	2983.1	2648.8	3209.7	0	0	0	29831	26584	31220	0	0	0
A0A0D9RL47	A0A0D9RL47_CHLSB Glutamate--cysteine ligase OS=Chlorocebus sabaeus OX=60711 GN=GCLC PE=3 SV=1	1	1	1	0	0	0	0	1	1	0	0	0	0	1	1	0	0	0	0	3.4	72.76	30813	37536	0	0	0	0	962.91	1173	0	0	0	0	30813	37673	0	0	0	0
A0A0D9RL50	A0A0D9RL50_CHLSB Carbonic anhydrase OS=Chlorocebus sabaeus OX=60711 GN=CA13 PE=3 SV=1	1	1	1	0	1	1	1	1	1	0	1	1	1	1	1	0	1	1	1	6.5	29.461	79976	62337	0	52471	89484	63853	9997.1	7792.1	0	6558.9	11186	7981.6	79976	62564	0	44849	75135	74760
A0A0D9RL55	A0A0D9RL55_CHLSB MYB binding protein 1a OS=Chlorocebus sabaeus OX=60711 GN=MYBBP1A PE=3 SV=1	1	2	1	3	3	4	2	2	1	3	3	4	2	2	1	3	3	4	2	4.1	148.81	280240	135650	305580	244550	335590	73976	4246	2055.3	4630	3705.2	5084.8	1120.8	278350	194430	266810	173610	225310	152510
A0A0D9RL59	A0A0D9RL59_CHLSB RNA-binding protein FXR1 OS=Chlorocebus sabaeus OX=60711 GN=FXR1 PE=3 SV=1	1	1	1	1	1	0	0	1	1	1	1	0	0	1	1	1	1	0	0	3.4	73.128	63590	43389	98990	45549	0	0	2119.7	1446.3	3299.7	1518.3	0	0	63590	0	0	38932	0	0
A0A0D9RL72	A0A0D9RL72_CHLSB 26S proteasome non-ATPase regulatory subunit 5 OS=Chlorocebus sabaeus OX=60711 GN=PSMD5 PE=3 SV=1	1	0	1	0	1	0	1	0	1	0	1	0	1	0	1	0	1	0	1	7.1	56.142	0	101400	0	26757	0	121780	0	3621.5	0	955.6	0	4349.3	0	101770	0	0	0	142580
A0A0D9RL78	A0A0D9RL78_CHLSB Ubiquitin conjugating enzyme E2 G1 OS=Chlorocebus sabaeus OX=60711 GN=UBE2G1 PE=3 SV=1	1	1	0	1	0	2	1	1	0	1	0	2	1	1	0	1	0	2	1	12.9	19.509	41492	0	9603.1	0	37710	43356	5186.5	0	1200.4	0	4713.8	5419.4	36524	0	30110	0	21938	44684
A0A0D9RL86	A0A0D9RL86_CHLSB Large ribosomal subunit protein uL4 OS=Chlorocebus sabaeus OX=60711 PE=3 SV=1	1	2	2	2	2	1	3	2	2	2	2	1	3	2	2	2	2	1	3	9.3	24.262	1953100	1988600	1677300	1651100	342750	1348100	195310	198860	167730	165110	34275	134810	1458000	1652800	1528600	1416100	1524800	1277300
A0A0D9RLB5	A0A0D9RLB5_CHLSB WD repeat domain 13 OS=Chlorocebus sabaeus OX=60711 GN=WDR13 PE=4 SV=1	1	0	0	0	1	1	0	0	0	0	1	1	0	0	0	0	1	1	0	2.1	62.143	0	0	0	45705	48373	0	0	0	0	1692.8	1791.6	0	0	0	0	39065	40616	0
A0A0D9RLB6	A0A0D9RLB6_CHLSB Zinc finger AN1-type containing 1 OS=Chlorocebus sabaeus OX=60711 GN=ZFAND1 PE=4 SV=1	1	1	1	1	1	1	1	1	1	1	1	1	1	1	1	1	1	1	1	5.6	30.616	43808	37662	39997	39059	38263	25526	2738	2353.9	2499.8	2441.2	2391.4	1595.4	43808	37799	38903	33385	32127	29886
A0A0D9RLC7	A0A0D9RLC7_CHLSB EBP cholestenol delta-isomerase OS=Chlorocebus sabaeus OX=60711 GN=EBP PE=3 SV=1	1	1	1	1	1	1	0	1	1	1	1	1	0	1	1	1	1	1	0	7	26.415	23350	29768	24851	35373	35870	0	3891.7	4961.3	4141.9	5895.5	5978.3	0	23350	29876	24172	30234	30118	0
A0A0D9RLD5	A0A0D9RLD5_CHLSB Centriolin OS=Chlorocebus sabaeus OX=60711 GN=CNTRL PE=4 SV=1	1	0	0	0	1	1	0	0	0	0	1	1	0	0	0	0	1	1	0	0.5	269.09	0	0	0	82691	43734	0	0	0	0	666.87	352.69	0	0	0	0	70678	36721	0
A0A0D9RLE6	A0A0D9RLE6_CHLSB Vesicle transport through interaction with t-SNAREs 1B OS=Chlorocebus sabaeus OX=60711 GN=VTI1B PE=3 SV=1	1	0	0	0	1	1	0	0	0	0	1	1	0	0	0	0	1	1	0	8.6	26.713	0	0	0	30519	58295	0	0	0	0	2543.3	4857.9	0	0	0	0	26086	48947	0
A0A0D9RLF4;A0A0D9RZJ6;A0A0D9RZ54	A0A0D9RLF4_CHLSB Mothers against decapentaplegic homolog OS=Chlorocebus sabaeus OX=60711 GN=SMAD3 PE=3 SV=1;A0A0D9RZJ6_CHLSB Mothers against decapentaplegic homolog OS=Chlorocebus sabaeus OX=60711 GN=SMAD2 PE=3 SV=1;A0A0D9RZ54_CHLSB Mothers against decapen	3	0	0	2	1	1	0	0	0	2	1	1	0	0	0	2	1	1	0	5.9	48.052	0	0	38406	11677	11617	0	0	0	2021.3	614.59	611.41	0	0	0	28198	12154	16738	0
A0A0D9RLG0	A0A0D9RLG0_CHLSB Nudix hydrolase 5 OS=Chlorocebus sabaeus OX=60711 GN=NUDT5 PE=3 SV=1	1	1	1	1	0	0	1	1	1	1	0	0	1	1	1	1	0	0	1	7.8	20.851	157430	117480	122540	0	0	160990	17492	13053	13616	0	0	17888	157430	117910	119190	0	0	188490
A0A0D9RLG6	A0A0D9RLG6_CHLSB Ras-related protein Rab-14 OS=Chlorocebus sabaeus OX=60711 GN=RAB14 PE=3 SV=1	1	1	0	1	0	2	2	1	0	1	0	2	2	1	0	1	0	2	2	13.5	23.897	80389	0	61429	0	107970	104750	5024.3	0	3839.3	0	6747.9	6547	97472	0	72446	0	78859	104660
A0A0D9RLG8	A0A0D9RLG8_CHLSB Nucleoprotein TPR OS=Chlorocebus sabaeus OX=60711 GN=TPR PE=3 SV=1	1	1	1	0	0	2	0	1	1	0	0	2	0	1	1	0	0	2	0	1.2	267.28	63457	21778	0	0	80406	0	582.18	199.79	0	0	737.67	0	55938	54243	0	0	42644	0
A0A0D9RLH2	A0A0D9RLH2_CHLSB Gelsolin OS=Chlorocebus sabaeus OX=60711 GN=GSN PE=3 SV=1	1	1	0	0	2	2	1	1	0	0	2	2	1	1	0	0	2	2	1	5.1	85.648	170970	0	0	277660	291170	79663	5028.6	0	0	8166.5	8563.9	2343	221580	0	0	208510	195080	120880
A0A0D9RLH9	A0A0D9RLH9_CHLSB Signal peptidase complex subunit 1 OS=Chlorocebus sabaeus OX=60711 GN=SPCS1 PE=3 SV=1	1	0	0	0	1	1	0	0	0	0	1	1	0	0	0	0	1	1	0	10.1	18.407	0	0	0	30451	30270	0	0	0	0	15225	15135	0	0	0	0	26027	25416	0
A0A0D9RLI9	A0A0D9RLI9_CHLSB Guanine nucleotide-binding protein-like 3 OS=Chlorocebus sabaeus OX=60711 GN=GNL3 PE=4 SV=1	1	0	1	1	0	0	0	0	1	1	0	0	0	0	1	1	0	0	0	2.5	62.238	0	14747	12740	0	0	0	0	508.53	439.3	0	0	0	0	14801	12391	0	0	0
A0A0D9RLJ0	A0A0D9RLJ0_CHLSB Stomatin OS=Chlorocebus sabaeus OX=60711 GN=STOM PE=3 SV=1	1	1	0	0	0	0	0	1	0	0	0	0	0	1	0	0	0	0	0	6.6	31.615	15466	0	0	0	0	0	966.62	0	0	0	0	0	15466	0	0	0	0	0
A0A0D9RLJ3	A0A0D9RLJ3_CHLSB Prolyl endopeptidase OS=Chlorocebus sabaeus OX=60711 GN=PREPL PE=3 SV=1	1	1	2	1	1	1	0	1	2	1	1	1	0	1	2	1	1	1	0	3.2	83.986	96743	110320	74037	80519	100000	0	2687.3	3064.5	2056.6	2236.6	2777.8	0	93189	83827	89297	85339	80616	0
A0A0D9RLK1	A0A0D9RLK1_CHLSB Eukaryotic translation initiation factor 2 subunit 1 OS=Chlorocebus sabaeus OX=60711 GN=EIF2S1 PE=3 SV=1	1	0	1	1	0	1	0	0	1	1	0	1	0	0	1	1	0	1	0	5.4	36.112	0	14096	14556	0	17639	0	0	640.73	661.64	0	801.79	0	0	14147	14158	0	14811	0
A0A0D9RLK9	A0A0D9RLK9_CHLSB NADH dehydrogenase [ubiquinone] 1 alpha subcomplex subunit 8 OS=Chlorocebus sabaeus OX=60711 GN=NDUFA8 PE=3 SV=1	1	0	0	0	1	0	1	0	0	0	1	0	1	0	0	0	1	0	1	18	20.038	0	0	0	5476.5	0	19828	0	0	0	547.65	0	1982.8	0	0	0	0	0	23215
A0A0D9RLM4	A0A0D9RLM4_CHLSB S1 RNA binding domain 1 OS=Chlorocebus sabaeus OX=60711 GN=SRBD1 PE=4 SV=1	1	1	1	1	0	0	0	1	1	1	0	0	0	1	1	1	0	0	0	1	111.58	51892	43726	46186	0	0	0	864.87	728.77	769.77	0	0	0	51892	43885	44923	0	0	0
A0A0D9RLM6	A0A0D9RLM6_CHLSB Transforming growth factor-beta-induced protein ig-h3 OS=Chlorocebus sabaeus OX=60711 GN=TGFBI PE=4 SV=1	1	0	0	0	1	0	0	0	0	0	1	0	0	0	0	0	1	0	0	2.6	74.684	0	0	0	305250	0	0	0	0	0	9846.8	0	0	0	0	0	260910	0	0
A0A0D9RLN0	A0A0D9RLN0_CHLSB Scinderin OS=Chlorocebus sabaeus OX=60711 GN=SCIN PE=3 SV=1	1	0	3	2	1	2	1	0	3	2	1	2	1	0	3	2	1	2	1	6.3	80.46	0	233890	119100	52829	185520	110990	0	5997.3	3053.9	1354.6	4756.9	2845.8	0	153610	140770	122470	116730	147880
A0A0D9RLP0	A0A0D9RLP0_CHLSB Tumor protein D52 OS=Chlorocebus sabaeus OX=60711 GN=TPD52 PE=3 SV=1	1	1	1	1	1	1	1	1	1	1	1	1	1	1	1	1	1	1	1	5.4	31.134	17333	54630	31616	63527	101370	25842	1333.3	4202.3	2432	4886.7	7797.9	1987.9	17333	30021	30752	54298	57852	30256
A0A0D9RLP2	A0A0D9RLP2_CHLSB Dystonin OS=Chlorocebus sabaeus OX=60711 GN=DST PE=4 SV=1	1	0	0	0	1	0	0	0	0	0	1	0	0	0	0	0	1	0	0	0.3	652.25	0	0	0	36317	0	0	0	0	0	111.06	0	0	0	0	0	31041	0	0
A0A0D9RLR1;A0A0D9R7A8	A0A0D9RLR1_CHLSB Core histone macro-H2A OS=Chlorocebus sabaeus OX=60711 GN=MACROH2A1 PE=4 SV=1	2	1	1	0	3	0	0	1	1	0	3	0	0	1	1	0	3	0	0	10.3	39.055	84449	77258	0	260270	0	0	5278	4828.7	0	16267	0	0	115880	106400	0	162160	0	0
A0A0D9RLS2	A0A0D9RLS2_CHLSB Ro60, Y RNA binding protein OS=Chlorocebus sabaeus OX=60711 GN=RO60 PE=3 SV=1	1	2	1	1	1	1	3	2	1	1	1	1	3	2	1	1	1	1	3	6.1	60.696	136290	40273	39836	67255	80917	137940	4699.8	1388.7	1373.7	2319.1	2790.2	4756.7	70020	63060	60451	89683	106000	113180
A0A0D9RLS5	A0A0D9RLS5_CHLSB Gephyrin OS=Chlorocebus sabaeus OX=60711 GN=GPHN PE=3 SV=1	1	0	0	0	1	0	0	0	0	0	1	0	0	0	0	0	1	0	0	2.1	83.227	0	0	0	12810	0	0	0	0	0	337.09	0	0	0	0	0	10949	0	0
A0A0D9RLU6	A0A0D9RLU6_CHLSB BAG cochaperone 2 OS=Chlorocebus sabaeus OX=60711 GN=BAG2 PE=4 SV=1	1	0	0	0	1	0	1	0	0	0	1	0	1	0	0	0	1	0	1	5.2	23.758	0	0	0	41748	0	43195	0	0	0	2982	0	3085.3	0	0	0	35683	0	50573
A0A0D9RLV2	A0A0D9RLV2_CHLSB RAB GTPase activating protein 1 OS=Chlorocebus sabaeus OX=60711 GN=RABGAP1 PE=4 SV=1	1	0	2	1	2	2	1	0	2	1	2	2	1	0	2	1	2	2	1	3	121.65	0	137720	59143	113110	125310	65348	0	2648.5	1137.4	2175.2	2409.8	1256.7	0	100260	94160	73289	81215	125230
A0A0D9RLW9	A0A0D9RLW9_CHLSB DNA primase large subunit OS=Chlorocebus sabaeus OX=60711 GN=PRIM2 PE=3 SV=1	1	1	1	2	1	1	0	1	1	2	1	1	0	1	1	2	1	1	0	4.9	58.701	41686	43204	66540	60116	56117	0	1488.8	1543	2376.4	2147	2004.2	0	44937	46743	50406	55390	50793	0
A0A0D9RLZ2	A0A0D9RLZ2_CHLSB Inter-alpha-trypsin inhibitor heavy chain 2 OS=Chlorocebus sabaeus OX=60711 GN=ITIH2 PE=3 SV=1	1	0	1	0	1	0	0	0	1	0	1	0	0	0	1	0	1	0	0	1.6	106.13	0	80194	0	61633	0	0	0	1743.3	0	1339.9	0	0	0	80486	0	52679	0	0
A0A0D9RLZ6	A0A0D9RLZ6_CHLSB eIF5-mimic protein 1 OS=Chlorocebus sabaeus OX=60711 GN=BZW2 PE=3 SV=1	1	1	1	1	1	1	0	1	1	1	1	1	0	1	1	1	1	1	0	2.1	48.162	306490	280790	263200	263780	287880	0	11351	10399	9748.1	9769.6	10662	0	306490	281810	256000	225460	241720	0
A0A0D9RM37	A0A0D9RM37_CHLSB Elongin-C OS=Chlorocebus sabaeus OX=60711 GN=ELOC PE=3 SV=1	1	0	1	0	1	1	1	0	1	0	1	1	1	0	1	0	1	1	1	10.7	12.473	0	19954	0	28190	29945	55109	0	2850.6	0	4027.2	4277.9	7872.7	0	20027	0	24095	25143	64522
A0A0D9RM57	A0A0D9RM57_CHLSB Proteasome subunit beta OS=Chlorocebus sabaeus OX=60711 GN=PSMB7 PE=3 SV=1	1	2	1	2	2	2	1	2	1	2	2	2	1	2	1	2	2	2	1	4.3	29.938	317410	214590	315380	284990	296090	47470	28855	19508	28671	25908	26917	4315.5	282370	253870	276050	207320	209000	158690
A0A0D9RM71	A0A0D9RM71_CHLSB Translation initiation factor eIF2B subunit epsilon OS=Chlorocebus sabaeus OX=60711 GN=EIF2B5 PE=3 SV=1	1	0	1	1	0	0	1	0	1	1	0	0	1	0	1	1	0	0	1	1.4	80.431	0	28468	31430	0	0	20415	0	948.94	1047.7	0	0	680.52	0	28572	30570	0	0	23903
A0A0D9RM84	A0A0D9RM84_CHLSB AP-2 complex subunit mu OS=Chlorocebus sabaeus OX=60711 GN=AP2M1 PE=4 SV=1	1	0	1	1	2	2	2	0	1	1	2	2	2	0	1	1	2	2	2	10.4	28.447	0	90491	72639	224260	150530	189360	0	6960.8	5587.7	17251	11579	14566	0	142350	110740	174820	114440	158890
A0A0D9RM92	A0A0D9RM92_CHLSB DNA mismatch repair protein OS=Chlorocebus sabaeus OX=60711 GN=MSH2 PE=3 SV=1	1	1	2	2	1	2	1	1	2	2	1	2	1	1	2	2	1	2	1	3.3	104.74	8222.4	80414	77842	24012	105770	16730	182.72	1787	1729.8	533.61	2350.5	371.78	23150	39583	44253	57784	73646	55149
A0A0D9RMA6	A0A0D9RMA6_CHLSB DNA mismatch repair protein OS=Chlorocebus sabaeus OX=60711 GN=MSH6 PE=3 SV=1	1	2	2	0	2	3	3	2	2	0	2	3	3	2	2	0	2	3	3	3.9	152.73	106910	121870	0	125100	282480	219170	1505.7	1716.5	0	1761.9	3978.6	3086.9	118580	159390	0	143720	208410	199830
A0A0D9RMB4;A0A0D9QUU0	A0A0D9RMB4_CHLSB Large ribosomal subunit protein uL30 OS=Chlorocebus sabaeus OX=60711 PE=3 SV=1	2	2	3	3	2	2	2	2	3	3	2	2	2	2	3	3	2	2	2	18.9	24.878	755130	1046600	774530	965270	1238200	496030	68648	95149	70412	87752	112560	45094	858590	1033300	710410	892550	937080	548950
A0A0D9RMC5	A0A0D9RMC5_CHLSB Kinesin-like protein OS=Chlorocebus sabaeus OX=60711 GN=KIF23 PE=3 SV=1	1	1	1	1	1	1	1	1	1	1	1	1	1	1	1	1	1	1	1	1.8	110.17	19805	25353	18522	16115	17050	29818	396.1	507.05	370.45	322.29	341	596.35	19805	25445	18016	13774	14316	34911
A0A0D9RMF3	A0A0D9RMF3_CHLSB 78 kDa glucose-regulated protein OS=Chlorocebus sabaeus OX=60711 GN=HSPA5 PE=3 SV=1	1	1	4	4	6	5	6	1	4	4	6	5	6	1	4	4	6	5	6	20.2	72.332	264080	773780	861380	660150	754430	1489700	8802.7	25793	28713	22005	25148	49656	491700	723240	883160	820020	798000	1080600
A0A0D9RMF4	A0A0D9RMF4_CHLSB S-phase kinase-associated protein 1 OS=Chlorocebus sabaeus OX=60711 GN=SKP1 PE=3 SV=1	1	3	2	3	2	3	1	3	2	3	2	3	1	3	2	3	2	3	1	14.1	18.672	1006300	167980	702830	945660	917490	588020	100630	16798	70283	94566	91749	58802	781720	786920	617010	622070	631190	686650
A0A0D9RMG1	A0A0D9RMG1_CHLSB GTPase activating protein and VPS9 domains 1 OS=Chlorocebus sabaeus OX=60711 GN=GAPVD1 PE=3 SV=1	1	0	0	0	0	1	1	0	0	0	0	1	1	0	0	0	0	1	1	1.2	162.92	0	0	0	0	107340	58142	0	0	0	0	1850.6	1002.4	0	0	0	0	90123	68073
A0A0D9RMH4	A0A0D9RMH4_CHLSB Rab GDP dissociation inhibitor OS=Chlorocebus sabaeus OX=60711 GN=GDI2 PE=3 SV=1	1	6	2	3	5	4	4	6	2	3	5	4	4	4	2	3	5	2	3	23.4	50.681	2138200	448350	2145500	1958400	2424000	915850	76366	16013	76627	69943	86572	32709	1785800	824410	1975600	1383500	1758500	1728900
A0A0D9RMI8;A0A0D9S0P8	A0A0D9RMI8_CHLSB Heat shock 70 kDa protein 4 OS=Chlorocebus sabaeus OX=60711 GN=HSPA4 PE=3 SV=1	2	6	4	5	5	7	4	5	4	5	5	6	3	5	4	5	5	6	3	13.2	94.342	389250	352200	447920	624170	696450	285060	7785	7044.1	8958.5	12483	13929	5701.3	406030	357000	433630	524130	486670	415430
A0A0D9RMI9	A0A0D9RMI9_CHLSB Mitogen-activated protein kinase OS=Chlorocebus sabaeus OX=60711 GN=MAPK1 PE=3 SV=1	1	1	0	0	0	0	0	1	0	0	0	0	0	1	0	0	0	0	0	3.3	41.389	78993	0	0	0	0	0	3590.6	0	0	0	0	0	78993	0	0	0	0	0
A0A0D9RMJ4	A0A0D9RMJ4_CHLSB Ubiquitin-like modifier-activating enzyme 1 OS=Chlorocebus sabaeus OX=60711 GN=UBA1 PE=3 SV=1	1	5	4	4	5	6	4	5	4	4	5	6	4	5	4	4	5	6	4	10.5	118.09	637100	784630	531350	658340	715690	327720	11377	14011	9488.4	11756	12780	5852.2	727630	557190	631840	630850	542120	399110
A0A0D9RMJ8	A0A0D9RMJ8_CHLSB Dolichyl-diphosphooligosaccharide--protein glycosyltransferase subunit 2 OS=Chlorocebus sabaeus OX=60711 GN=RPN2 PE=3 SV=1	1	0	1	0	2	2	0	0	1	0	2	2	0	0	1	0	2	2	0	6.5	69.314	0	21499	0	83405	91035	0	0	934.74	0	3626.3	3958	0	0	44448	0	60695	64159	0
A0A0D9RML4	A0A0D9RML4_CHLSB 26S proteasome non-ATPase regulatory subunit 2 OS=Chlorocebus sabaeus OX=60711 GN=PSMD2 PE=3 SV=1	1	3	4	3	4	6	4	3	4	3	4	6	4	3	4	3	4	6	4	8.9	100.21	683290	934110	901960	1326500	1342700	352760	13945	19063	18407	27072	27402	7199.1	829100	894480	1022800	1000300	875080	550530
A0A0D9RMM0	A0A0D9RMM0_CHLSB Nuclear receptor subfamily 2 group E member 3 OS=Chlorocebus sabaeus OX=60711 GN=NR2E3 PE=3 SV=1	1	0	0	1	1	0	0	0	0	1	1	0	0	0	0	1	1	0	0	4.1	44.725	0	0	163630	91843	0	0	0	0	7792.1	4373.5	0	0	0	0	159160	78500	0	0
A0A0D9RMM1;REV__A0A0D9RTG2	A0A0D9RMM1_CHLSB Eukaryotic translation initiation factor 4 gamma 1 OS=Chlorocebus sabaeus OX=60711 GN=EIF4G1 PE=3 SV=1	2	7	3	4	5	4	5	7	3	4	5	4	5	7	3	4	5	4	5	7.7	172.17	719710	579550	581620	722150	758180	595450	10431	8399.3	8429.3	10466	10988	8629.7	658730	692500	561140	621970	624630	659130
A0A0D9RMN2	A0A0D9RMN2_CHLSB Catenin beta like 1 OS=Chlorocebus sabaeus OX=60711 GN=CTNNBL1 PE=4 SV=1	1	0	0	0	0	1	0	0	0	0	0	1	0	0	0	0	0	1	0	3.2	65.185	0	0	0	0	11141	0	0	0	0	0	428.52	0	0	0	0	0	9354.8	0
A0A0D9RMP1	A0A0D9RMP1_CHLSB RNA polymerase II, I and III subunit H OS=Chlorocebus sabaeus OX=60711 GN=POLR2H PE=3 SV=1	1	1	1	1	0	1	0	1	1	1	0	1	0	1	1	1	0	1	0	7	21.339	105630	89933	69290	0	94590	0	9602.4	8175.7	6299.1	0	8599.1	0	105630	90260	67395	0	79422	0
A0A0D9RMQ2	A0A0D9RMQ2_CHLSB Protein-glutamine gamma-glutamyltransferase 2 OS=Chlorocebus sabaeus OX=60711 GN=TGM2 PE=3 SV=1	1	1	0	0	0	0	1	1	0	0	0	0	1	1	0	0	0	0	1	2.2	77.237	316610	0	0	0	0	203480	9311.9	0	0	0	0	5984.8	316610	0	0	0	0	238240
A0A0D9RMR2	A0A0D9RMR2_CHLSB Niban apoptosis regulator 2 OS=Chlorocebus sabaeus OX=60711 GN=NIBAN2 PE=3 SV=1	1	1	0	1	1	0	1	1	0	1	1	0	1	1	0	1	1	0	1	1.5	84.115	57083	0	73669	79973	0	59616	1729.8	0	2232.4	2423.4	0	1806.5	57083	0	71655	68355	0	69799
A0A0D9RMR7	A0A0D9RMR7_CHLSB Pyruvate kinase OS=Chlorocebus sabaeus OX=60711 PE=3 SV=1	1	7	7	6	9	8	8	1	1	1	3	2	2	1	1	1	3	2	2	33	36.34	712010	863000	963520	1149800	1053900	1105300	37474	45421	50712	60518	55467	58176	733090	891780	964920	979280	896550	1207300
A0A0D9RMR8	A0A0D9RMR8_CHLSB Clustered mitochondria protein homolog OS=Chlorocebus sabaeus OX=60711 GN=CLUH PE=3 SV=1	1	1	2	2	1	2	1	1	2	2	1	2	1	1	2	2	1	2	1	3	166.53	49485	89916	196870	47419	208510	24820	634.42	1152.8	2523.9	607.94	2673.2	318.2	93925	102300	116240	76929	98816	55156
A0A0D9RMS2	A0A0D9RMS2_CHLSB Platelet activating factor acetylhydrolase 1b regulatory subunit 1 OS=Chlorocebus sabaeus OX=60711 GN=PAFAH1B1 PE=4 SV=1	1	0	1	1	1	1	1	0	1	1	1	1	1	0	1	1	1	1	1	4.6	38.978	0	68018	75375	79808	76380	41883	0	3778.8	4187.5	4433.8	4243.3	2326.8	0	68266	73314	68214	64132	49037
A0A0D9RMU2	A0A0D9RMU2_CHLSB Twinfilin actin binding protein 2 OS=Chlorocebus sabaeus OX=60711 GN=TWF2 PE=3 SV=1	1	0	1	1	1	1	2	0	1	1	1	1	2	0	1	1	1	1	2	9.2	39.539	0	20241	14900	16247	23381	112100	0	1012	745.02	812.37	1169.1	5605.2	0	44962	32077	30736	43451	48353
A0A0D9RMV4	A0A0D9RMV4_CHLSB Pre-rRNA-processing protein TSR1 homolog OS=Chlorocebus sabaeus OX=60711 GN=TSR1 PE=3 SV=1	1	0	1	1	1	1	0	0	1	1	1	1	0	0	1	1	1	1	0	1.7	92.058	0	77402	76864	105060	90386	0	0	2345.5	2329.2	3183.6	2739	0	0	77684	74762	89797	75891	0
A0A0D9RMV7	A0A0D9RMV7_CHLSB RAD50 double strand break repair protein OS=Chlorocebus sabaeus OX=60711 GN=RAD50 PE=3 SV=1	1	2	2	2	2	2	2	2	2	2	2	2	2	2	2	2	2	2	2	2.5	153.87	60461	52081	59490	52484	54943	48952	828.23	713.44	814.93	718.96	752.65	670.58	56306	49395	55279	43199	44302	70419
A0A0D9RMX2	A0A0D9RMX2_CHLSB C-1-tetrahydrofolate synthase, cytoplasmic OS=Chlorocebus sabaeus OX=60711 GN=MTHFD1 PE=3 SV=1	1	6	5	4	4	3	6	6	5	4	4	3	6	6	5	4	4	3	6	10.7	113.25	780600	442220	324550	252430	345280	520940	13695	7758.3	5693.9	4428.6	6057.5	9139.4	408060	424040	438000	341170	444460	599970
A0A0D9RMX8	A0A0D9RMX8_CHLSB Proteasome activator subunit 4 OS=Chlorocebus sabaeus OX=60711 GN=PSME4 PE=3 SV=1	1	1	1	2	2	1	3	1	1	2	2	1	3	1	1	2	2	1	3	4	211.6	23242	23093	84339	34151	21771	103450	247.26	245.67	897.22	363.3	231.61	1100.5	48298	48162	57887	0	37986	75516
A0A0D9RMY9	A0A0D9RMY9_CHLSB Endoribonuclease LACTB2 OS=Chlorocebus sabaeus OX=60711 GN=LACTB2 PE=3 SV=1	1	2	2	2	1	1	1	2	2	2	1	1	1	2	2	2	1	1	1	12.5	32.807	126270	137420	163300	176780	216770	122070	9713.1	10571	12562	13598	16675	9389.6	122460	122850	142610	162240	195430	153460
A0A0D9RN17	A0A0D9RN17_CHLSB Family with sequence similarity 135 member A OS=Chlorocebus sabaeus OX=60711 GN=FAM135A PE=3 SV=1	1	1	0	0	1	0	0	1	0	0	1	0	0	1	0	0	1	0	0	1.2	151.49	102180	0	0	126370	0	0	1675.1	0	0	2071.7	0	0	102180	0	0	108010	0	0
A0A0D9RN23;A0A0D9RKY5;A0A0D9SBZ3	A0A0D9RN23_CHLSB 60S ribosomal protein L6 OS=Chlorocebus sabaeus OX=60711 PE=3 SV=1;A0A0D9RKY5_CHLSB Large ribosomal subunit protein eL6 OS=Chlorocebus sabaeus OX=60711 PE=4 SV=1;A0A0D9SBZ3_CHLSB Large ribosomal subunit protein eL6 OS=Chlorocebus sabaeus O	3	0	1	0	1	0	1	0	1	0	1	0	1	0	0	0	0	0	0	9.6	32.846	0	62286	0	20222	0	12952	0	4791.2	0	1555.5	0	996.3	0	0	0	17284	0	15164
A0A0D9RN25	A0A0D9RN25_CHLSB Spectrin repeat containing nuclear envelope protein 2 OS=Chlorocebus sabaeus OX=60711 GN=SYNE2 PE=3 SV=1	1	2	2	4	3	2	6	2	2	4	3	2	6	2	2	4	3	2	6	1.5	798.63	73268	40677	118710	121920	71816	189580	183.63	101.95	297.52	305.56	179.99	475.13	73091	52152	98141	109540	69017	214090
A0A0D9RN38;A0A0D9RLY6	A0A0D9RN38_CHLSB Spectrin beta chain OS=Chlorocebus sabaeus OX=60711 GN=SPTBN1 PE=3 SV=1	2	9	9	8	11	10	9	9	9	8	11	10	9	9	9	8	11	10	9	9.3	274.67	616080	764310	778600	1052900	1076000	1675200	4338.6	5382.5	5483.1	7414.9	7577.8	11797	981180	958820	986430	946460	970390	868130
A0A0D9RN51	A0A0D9RN51_CHLSB N-acyl-aliphatic-L-amino acid amidohydrolase OS=Chlorocebus sabaeus OX=60711 GN=ACY1 PE=3 SV=1	1	5	6	5	5	5	4	5	6	5	5	5	4	5	6	5	5	5	4	17.9	45.715	1119900	1371400	1284800	1059100	1079500	307490	48692	59624	55862	46048	46934	13369	1127400	1064800	1082800	971610	1024100	646870
A0A0D9RN77	A0A0D9RN77_CHLSB Serine/threonine-protein phosphatase 2A 56 kDa regulatory subunit OS=Chlorocebus sabaeus OX=60711 GN=PPP2R5E PE=3 SV=1	1	0	1	1	1	1	0	0	1	1	1	1	0	0	1	1	1	1	0	3	51.446	0	44663	35447	30654	32889	0	0	2481.3	1969.3	1703	1827.1	0	0	44826	34478	26201	27615	0
A0A0D9RN81	A0A0D9RN81_CHLSB Pre-mRNA processing factor 8 OS=Chlorocebus sabaeus OX=60711 GN=PRPF8 PE=4 SV=1	1	2	4	3	3	6	3	2	4	3	3	6	3	2	4	3	3	6	3	4.5	273.6	65267	115740	95982	142900	215410	166980	513.91	911.31	755.77	1125.2	1696.1	1314.8	91681	106870	105150	121790	138760	209050
A0A0D9RN98	A0A0D9RN98_CHLSB Hyccin PI4KA lipid kinase complex subunit 1 OS=Chlorocebus sabaeus OX=60711 GN=HYCC1 PE=3 SV=1	1	1	1	1	0	1	1	1	1	1	0	1	1	1	1	1	0	1	1	3.3	57.596	4576.6	5567.4	7223.9	0	12052	8436	157.81	191.98	249.1	0	415.6	290.9	4576.6	5587.7	7026.4	0	10120	9877
A0A0D9RNA6	A0A0D9RNA6_CHLSB Phosphoinositide phospholipase C OS=Chlorocebus sabaeus OX=60711 GN=PLCG1 PE=4 SV=1	1	0	0	1	0	0	1	0	0	1	0	0	1	0	0	1	0	0	1	1.4	111.77	0	0	18944	0	0	16117	0	0	386.61	0	0	328.93	0	0	18426	0	0	18870
A0A0D9RNB8;A0A0D9S0E2	A0A0D9RNB8_CHLSB ubiquitinyl hydrolase 1 OS=Chlorocebus sabaeus OX=60711 GN=USP9X PE=3 SV=1	2	1	2	3	1	1	2	1	2	3	1	1	2	1	2	3	1	1	2	3	290.38	97848	289530	102780	23294	8405	26120	795.51	2353.9	835.64	189.38	68.333	212.36	0	0	69922	25987	17310	44302
A0A0D9RNE3	A0A0D9RNE3_CHLSB ATP-dependent 6-phosphofructokinase OS=Chlorocebus sabaeus OX=60711 PE=3 SV=1	1	1	3	2	1	2	2	1	3	2	1	2	2	1	3	2	1	2	2	6.1	88.117	18959	269640	53300	39140	333340	60680	574.52	8170.9	1615.2	1186.1	10101	1838.8	80044	115690	102280	141240	144910	141640
A0A0D9RNF6	A0A0D9RNF6_CHLSB Histidine triad nucleotide binding protein 1 OS=Chlorocebus sabaeus OX=60711 GN=HINT1 PE=3 SV=1	1	1	1	1	1	1	1	1	1	1	1	1	1	1	1	1	1	1	1	7.1	13.774	387330	295960	349570	336710	301580	83743	48417	36996	43696	42088	37697	10468	387330	297040	340010	287790	253220	98047
A0A0D9RNF7	A0A0D9RNF7_CHLSB Cysteine and glycine-rich protein 1 OS=Chlorocebus sabaeus OX=60711 GN=CSRP1 PE=4 SV=1	1	5	5	4	5	5	5	5	5	4	5	5	5	5	5	4	5	5	5	35.8	20.583	1980300	1961800	2015400	1963500	1983200	1090700	165030	163490	167950	163620	165270	90893	1874600	2089100	1857300	1783600	1597400	1328000
A0A0D9RNG4	A0A0D9RNG4_CHLSB Insulin like growth factor 2 mRNA binding protein 2 OS=Chlorocebus sabaeus OX=60711 GN=IGF2BP2 PE=3 SV=1	1	1	1	1	1	1	0	1	1	1	1	1	0	1	1	1	1	1	0	4.3	66.005	28273	40159	33682	53514	56418	0	1009.8	1434.2	1202.9	1911.2	2014.9	0	28273	0	32761	45740	47371	0
A0A0D9RNH9	A0A0D9RNH9_CHLSB Importin 9 OS=Chlorocebus sabaeus OX=60711 GN=IPO9 PE=4 SV=1	1	3	4	2	2	2	1	3	4	2	2	2	1	3	4	2	2	2	1	6.3	115.96	89265	230580	63667	90661	95573	40513	2125.4	5490	1515.9	2158.6	2275.6	964.59	102490	143550	108380	81034	101770	50560
A0A0D9RNJ1;A0A0D9SBS7;A0A0D9RV06	A0A0D9RNJ1_CHLSB Elongation factor 1-alpha OS=Chlorocebus sabaeus OX=60711 PE=3 SV=1	3	1	4	7	5	4	6	1	4	7	5	4	6	1	4	7	5	4	6	24	50.14	230650	1722800	2985300	2379400	663700	2243600	10983	82038	142160	113300	31605	106840	301110	1421500	1518700	2374500	1960900	2504500
A0A0D9RNK4	A0A0D9RNK4_CHLSB Myosin IC OS=Chlorocebus sabaeus OX=60711 GN=MYO1C PE=1 SV=1	1	1	1	1	2	1	1	1	1	1	2	1	1	1	1	1	2	1	1	4.5	116.35	163940	114800	113160	124570	118530	52866	3152.6	2207.7	2176.2	2395.5	2279.4	1016.6	168870	118680	113380	91761	102520	0
A0A0D9RNK5	A0A0D9RNK5_CHLSB Mesencephalic astrocyte derived neurotrophic factor OS=Chlorocebus sabaeus OX=60711 GN=MANF PE=3 SV=1	1	2	2	2	2	1	1	2	2	2	2	1	1	2	2	2	2	1	1	9.5	20.226	768560	730290	760270	1099500	141450	503770	76856	73029	76027	109950	14145	50377	532540	608860	592020	799670	800200	556100
A0A0D9RNL1	A0A0D9RNL1_CHLSB Protein FAM221A OS=Chlorocebus sabaeus OX=60711 GN=FAM221A PE=3 SV=1	1	0	0	0	0	0	1	0	0	0	0	0	1	0	0	0	0	0	1	5.7	33.191	0	0	0	0	0	21579	0	0	0	0	0	1348.7	0	0	0	0	0	25265
A0A0D9RNL2	A0A0D9RNL2_CHLSB Arginyl aminopeptidase OS=Chlorocebus sabaeus OX=60711 GN=RNPEP PE=3 SV=1	1	0	0	1	0	0	0	0	0	1	0	0	0	0	0	1	0	0	0	2.5	72.539	0	0	31674	0	0	0	0	0	931.58	0	0	0	0	0	30808	0	0	0
A0A0D9RNM0	A0A0D9RNM0_CHLSB Isopentenyl-diphosphate Delta-isomerase 1 OS=Chlorocebus sabaeus OX=60711 GN=IDI1 PE=3 SV=1	1	2	3	3	2	4	4	2	3	3	2	4	4	2	3	3	2	4	4	15.7	32.107	280420	532570	604660	552300	790180	382080	17526	33286	37791	34519	49386	23880	657160	489200	503160	542940	494280	299200
A0A0D9RNM2	A0A0D9RNM2_CHLSB Tyrosine 3-monooxygenase/tryptophan 5-monooxygenase activation protein epsilon OS=Chlorocebus sabaeus OX=60711 GN=YWHAE PE=3 SV=1	1	5	5	4	3	3	5	4	4	3	2	2	4	4	4	3	2	2	4	34.2	27.419	1185000	1092600	818550	529970	999570	1727800	74065	68288	51160	33123	62473	107990	979510	875010	879940	765970	951520	1941000
A0A0D9RNP0;A0A0D9RNQ1	A0A0D9RNP0_CHLSB Active breakpoint cluster region-related protein OS=Chlorocebus sabaeus OX=60711 GN=ABR PE=4 SV=1	2	1	0	1	0	1	1	1	0	1	0	1	1	1	0	1	0	1	1	5.1	98.344	21924	0	23581	0	25657	23513	534.72	0	575.15	0	625.78	573.5	21924	0	0	0	21543	0
A0A0D9RNP4	A0A0D9RNP4_CHLSB Isochorismatase domain-containing protein 1 OS=Chlorocebus sabaeus OX=60711 GN=ISOC1 PE=3 SV=1	1	1	2	1	1	2	1	1	2	1	1	2	1	1	2	1	1	2	1	10.6	25.919	221450	455010	324380	369700	447230	101950	18455	37917	27032	30809	37270	8495.9	249270	304580	245950	247120	243190	134360
A0A0D9RNR3	A0A0D9RNR3_CHLSB DnaJ homolog subfamily B member 11 OS=Chlorocebus sabaeus OX=60711 GN=DNAJB11 PE=4 SV=1	1	0	0	0	1	1	0	0	0	0	1	1	0	0	0	0	1	1	0	4.5	40.513	0	0	0	24983	25152	0	0	0	0	1561.4	1572	0	0	0	0	21353	21118	0
A0A0D9RNS1	A0A0D9RNS1_CHLSB Alpha-2-HS-glycoprotein OS=Chlorocebus sabaeus OX=60711 GN=AHSG PE=4 SV=1	1	2	2	1	1	2	2	2	2	1	1	2	2	2	2	1	1	2	2	3.5	39.537	1806100	1430900	1338900	840870	1856100	718410	129010	102210	95635	60062	132580	51315	1493200	1339700	1936900	1001800	1233600	657650
A0A0D9RNV3	A0A0D9RNV3_CHLSB [histone H3]-trimethyl-L-lysine(4) demethylase OS=Chlorocebus sabaeus OX=60711 GN=KDM5B PE=3 SV=1	1	0	0	0	0	0	1	0	0	0	0	0	1	0	0	0	0	0	1	0.6	175.62	0	0	0	0	0	1679700	0	0	0	0	0	21534	0	0	0	0	0	1966600
A0A0D9RNV8	A0A0D9RNV8_CHLSB tRNA (guanine(37)-N1)-methyltransferase OS=Chlorocebus sabaeus OX=60711 GN=TRMT5 PE=3 SV=1	1	0	0	1	0	0	0	0	0	1	0	0	0	0	0	1	0	0	0	2.2	63.132	0	0	26411	0	0	0	0	0	713.82	0	0	0	0	0	25689	0	0	0
A0A0D9RNX3;A0A0D9QYM4	A0A0D9RNX3_CHLSB Heterogeneous nuclear ribonucleoproteins A2/B1 OS=Chlorocebus sabaeus OX=60711 PE=4 SV=1;A0A0D9QYM4_CHLSB Heterogeneous nuclear ribonucleoproteins A2/B1 OS=Chlorocebus sabaeus OX=60711 PE=4 SV=1	2	4	5	4	7	5	4	4	5	4	7	5	4	3	4	3	6	4	3	25.5	37.429	1179900	1453800	1579000	1298800	1115000	324280	58993	72692	78951	64939	55749	16214	1438900	1327600	1351800	938860	1087100	456530
A0A0D9RNX8	A0A0D9RNX8_CHLSB Chromo domain-containing protein OS=Chlorocebus sabaeus OX=60711 PE=4 SV=1	1	1	2	2	1	0	0	1	2	2	1	0	0	1	2	2	1	0	0	14.5	21.164	173690	224470	249460	275720	0	0	24813	32068	35637	39389	0	0	193740	201450	219230	262860	0	0
A0A0D9RP05	A0A0D9RP05_CHLSB Nucleoredoxin OS=Chlorocebus sabaeus OX=60711 GN=NXN PE=3 SV=1	1	1	1	1	1	1	1	1	1	1	1	1	1	1	1	1	1	1	1	8.9	36.823	72337	129300	95006	118140	133760	59213	4822.5	8619.8	6333.7	7875.9	8917.5	3947.5	72337	0	92408	100980	112310	0
A0A0D9RP06	A0A0D9RP06_CHLSB Tyrosine 3-monooxygenase/tryptophan 5-monooxygenase activation protein beta OS=Chlorocebus sabaeus OX=60711 GN=YWHAB PE=3 SV=1	1	4	4	5	4	4	6	1	1	2	2	2	3	1	1	2	2	2	3	29.3	28.082	1084100	1109900	1244800	749890	1524500	199590	77439	79275	88917	53563	108900	14256	1314000	1305200	757780	1066300	982730	137490
A0A0D9RP53	A0A0D9RP53_CHLSB Glyoxalase domain containing 4 OS=Chlorocebus sabaeus OX=60711 GN=GLOD4 PE=3 SV=1	1	1	0	1	0	1	0	1	0	1	0	1	0	1	0	1	0	1	0	3.4	33.214	150020	0	160970	0	153110	0	7895.7	0	8472.2	0	8058.2	0	150020	0	156570	0	128550	0
A0A0D9RP55	A0A0D9RP55_CHLSB Gem nuclear organelle associated protein 4 OS=Chlorocebus sabaeus OX=60711 GN=GEMIN4 PE=4 SV=1	1	1	0	1	1	1	0	1	0	1	1	1	0	1	0	1	1	1	0	1.2	120.36	32322	0	32058	29819	34899	0	621.57	0	616.51	573.45	671.13	0	32322	0	31182	25487	29302	0
A0A0D9RP61	A0A0D9RP61_CHLSB Leucyl and cystinyl aminopeptidase OS=Chlorocebus sabaeus OX=60711 GN=LNPEP PE=3 SV=1	1	0	0	1	2	1	0	0	0	1	2	1	0	0	0	1	2	1	0	3.5	117.08	0	0	17134	50659	31276	0	0	0	329.5	974.21	601.46	0	0	0	22842	27390	35993	0
A0A0D9RP66	A0A0D9RP66_CHLSB A-kinase anchoring protein 12 OS=Chlorocebus sabaeus OX=60711 GN=AKAP12 PE=4 SV=1	1	2	3	2	3	3	3	2	3	2	3	3	3	2	3	2	3	3	3	5.1	191.14	165480	204870	134530	178040	159620	123560	2018.1	2498.4	1640.7	2171.2	1946.6	1506.8	174720	201740	138490	150460	131440	135970
A0A0D9RP68	A0A0D9RP68_CHLSB Spectrin alpha, non-erythrocytic 1 OS=Chlorocebus sabaeus OX=60711 GN=SPTAN1 PE=3 SV=1	1	6	5	5	5	5	2	6	5	5	5	5	2	6	5	5	5	5	2	4.2	285.2	445040	323990	482810	480030	393290	113330	3112.2	2265.7	3376.3	3356.8	2750.3	792.52	426190	371970	376010	408370	362870	167600
A0A0D9RP81	A0A0D9RP81_CHLSB Aminopeptidase OS=Chlorocebus sabaeus OX=60711 GN=ERAP2 PE=3 SV=1	1	0	0	0	0	1	0	0	0	0	0	1	0	0	0	0	0	1	0	1.2	110.4	0	0	0	0	174660	0	0	0	0	0	3358.9	0	0	0	0	0	146650	0
A0A0D9RP96	A0A0D9RP96_CHLSB formate--tetrahydrofolate ligase OS=Chlorocebus sabaeus OX=60711 GN=MTHFD1L PE=3 SV=1	1	1	1	1	1	0	0	1	1	1	1	0	0	1	1	1	1	0	0	1.1	102.9	157090	131150	129150	99955	0	0	3272.6	2732.3	2690.6	2082.4	0	0	157090	131630	125620	85434	0	0
A0A0D9RPB3	A0A0D9RPB3_CHLSB Aspartate beta-hydroxylase OS=Chlorocebus sabaeus OX=60711 GN=ASPH PE=3 SV=1	1	0	1	0	0	0	0	0	1	0	0	0	0	0	1	0	0	0	0	2.4	84.985	0	35060	0	0	0	0	0	1131	0	0	0	0	0	35187	0	0	0	0
A0A0D9RPB8	A0A0D9RPB8_CHLSB Calpastatin OS=Chlorocebus sabaeus OX=60711 PE=3 SV=1	1	4	5	3	5	5	4	4	5	3	5	5	4	4	5	3	5	5	4	13.8	81.565	1024500	1079600	777000	1408300	1591100	608660	29272	30847	22200	40238	45459	17390	1116000	1110600	1120400	1029800	971000	768390
A0A0D9RPC0	A0A0D9RPC0_CHLSB ATPase H+ transporting V1 subunit E1 OS=Chlorocebus sabaeus OX=60711 GN=ATP6V1E1 PE=3 SV=1	1	0	2	1	1	1	1	0	2	1	1	1	1	0	2	1	1	1	1	6.2	26.327	0	86488	35305	121890	125850	122640	0	6652.9	2715.8	9376.1	9680.9	9433.7	0	24124	39890	121020	122750	166790
A0A0D9RPC3	A0A0D9RPC3_CHLSB Guanine nucleotide-binding protein G(i) subunit alpha-2 OS=Chlorocebus sabaeus OX=60711 GN=GNAI2 PE=3 SV=1	1	1	3	3	3	2	0	1	2	2	2	1	0	1	2	2	2	1	0	11	40.45	48430	132300	63382	82240	60615	0	2848.8	7782.4	3728.4	4837.7	3565.6	0	93074	85217	59232	56786	69740	0
A0A0D9RPC9	A0A0D9RPC9_CHLSB 3-hydroxyisobutyrate dehydrogenase OS=Chlorocebus sabaeus OX=60711 GN=HIBADH PE=3 SV=1	1	1	1	1	1	0	1	1	1	1	1	0	1	1	1	1	1	0	1	4.8	35.385	20807	13081	19855	20901	0	10968	1600.6	1006.3	1527.3	1607.7	0	843.72	20807	13129	19312	17864	0	12842
A0A0D9RPD2	A0A0D9RPD2_CHLSB DNA polymerase OS=Chlorocebus sabaeus OX=60711 GN=POLA1 PE=3 SV=1	1	0	0	1	0	1	0	0	0	1	0	1	0	0	0	1	0	1	0	1.2	166.01	0	0	18052	0	23376	0	0	0	250.72	0	324.67	0	0	0	17559	0	19628	0
A0A0D9RPD5	A0A0D9RPD5_CHLSB Alkylglycerone-phosphate synthase OS=Chlorocebus sabaeus OX=60711 GN=AGPS PE=3 SV=1	1	0	1	1	3	3	1	0	1	1	3	3	1	0	1	1	3	3	1	8.6	71.618	0	14300	36628	118680	119420	37140	0	408.56	1046.5	3390.8	3412.1	1061.2	0	39515	50215	73901	70249	61291
A0A0D9RPI0	A0A0D9RPI0_CHLSB Acetyl-CoA acyltransferase 1 OS=Chlorocebus sabaeus OX=60711 GN=ACAA1 PE=3 SV=1	1	0	1	1	1	1	0	0	1	1	1	1	0	0	1	1	1	1	0	2.9	47.289	0	9923.7	15806	23521	28297	0	0	472.56	752.69	1120.1	1347.5	0	0	9959.8	15374	20104	23759	0
A0A0D9RPI1	A0A0D9RPI1_CHLSB Mitochondrial import inner membrane translocase subunit OS=Chlorocebus sabaeus OX=60711 PE=3 SV=1	1	1	1	1	0	2	2	1	1	1	0	2	2	1	1	1	0	2	2	35.5	8.9372	93958	104540	85041	0	153510	125280	18792	20908	17008	0	30701	25057	107860	120450	94954	0	112080	121830
A0A0D9RPI4	A0A0D9RPI4_CHLSB TBC1 domain family member 13 OS=Chlorocebus sabaeus OX=60711 GN=TBC1D13 PE=4 SV=1	1	1	1	2	2	1	0	1	1	2	2	1	0	1	1	2	2	1	0	6.2	35.334	30524	38410	123770	116470	38783	0	1606.5	2021.6	6514.1	6130	2041.2	0	57504	72624	67074	63023	61347	0
A0A0D9RPJ4	A0A0D9RPJ4_CHLSB Serine/threonine-protein kinase OSR1 OS=Chlorocebus sabaeus OX=60711 GN=OXSR1 PE=3 SV=1	1	1	3	2	3	3	3	1	3	2	3	3	3	1	3	2	3	3	3	7	58.074	117000	161630	144870	155950	325910	171230	4680.1	6465.1	5794.8	6237.9	13036	6849.4	186870	137510	147050	128050	212830	197360
A0A0D9RPJ5;A0A0D9RT22;A0A0D9RMD9	A0A0D9RPJ5_CHLSB Peptidyl-prolyl cis-trans isomerase OS=Chlorocebus sabaeus OX=60711 PE=3 SV=1;A0A0D9RT22_CHLSB Peptidyl-prolyl cis-trans isomerase OS=Chlorocebus sabaeus OX=60711 GN=PPIA PE=3 SV=1;A0A0D9RMD9_CHLSB Peptidyl-prolyl cis-trans isomerase OS=Ch	3	2	2	2	2	0	2	2	2	2	2	0	2	2	2	2	2	0	2	12	18.099	620160	444780	532790	558880	0	375670	68907	49420	59199	62097	0	41741	610160	497090	532340	421820	0	440900
A0A0D9RPJ9	A0A0D9RPJ9_CHLSB thioredoxin-dependent peroxiredoxin OS=Chlorocebus sabaeus OX=60711 GN=PRDX4 PE=3 SV=1	1	4	4	4	4	5	3	4	4	4	4	5	3	4	4	4	4	5	3	26.9	30.531	576790	528970	463170	280660	512690	322660	33929	31116	27245	16509	30158	18980	475140	422340	478820	366530	358170	505320
A0A0D9RPL9	A0A0D9RPL9_CHLSB Glutaredoxin-1 OS=Chlorocebus sabaeus OX=60711 GN=GLRX PE=3 SV=1	1	1	0	1	0	0	0	1	0	1	0	0	0	1	0	1	0	0	0	10.4	11.749	39879	0	43371	0	0	0	7975.7	0	8674.2	0	0	0	39879	0	42185	0	0	0
A0A0D9RPM3	A0A0D9RPM3_CHLSB Proteasome subunit alpha type OS=Chlorocebus sabaeus OX=60711 GN=PSMA3 PE=3 SV=1	1	1	0	2	1	0	0	1	0	2	1	0	0	1	0	2	1	0	0	9	28.433	50681	0	87232	38727	0	0	3898.5	0	6710.1	2979	0	0	54100	0	55850	58678	0	0
A0A0D9RPP4	A0A0D9RPP4_CHLSB Leucine rich repeat containing 8 VRAC subunit A OS=Chlorocebus sabaeus OX=60711 GN=LRRC8A PE=3 SV=1	1	0	1	1	0	0	0	0	1	1	0	0	0	0	1	1	0	0	0	1.9	94.198	0	34805	23873	0	0	0	0	773.46	530.51	0	0	0	0	34932	23220	0	0	0
A0A0D9RPS0	A0A0D9RPS0_CHLSB Lamin B1 OS=Chlorocebus sabaeus OX=60711 GN=LMNB1 PE=3 SV=1	1	0	1	1	1	2	1	0	1	1	0	1	0	0	1	1	0	1	0	4.3	66.453	0	24278	18491	0	17044	0	0	693.66	528.31	0	486.96	0	0	24366	17985	0	14310	0
A0A0D9RPS3	A0A0D9RPS3_CHLSB Cytochrome c oxidase subunit 7A2, mitochondrial OS=Chlorocebus sabaeus OX=60711 GN=COX7A2 PE=3 SV=1	1	1	1	1	1	1	1	1	1	1	1	1	1	1	1	1	1	1	1	11.3	12.795	136360	152440	154460	151110	143160	117200	27272	30487	30892	30222	28631	23440	136360	152990	150240	129160	120200	137220
A0A0D9RPT3	A0A0D9RPT3_CHLSB Haloacid dehalogenase like hydrolase domain containing 5 OS=Chlorocebus sabaeus OX=60711 GN=HDHD5 PE=4 SV=1	1	1	1	1	1	1	1	1	1	1	1	1	1	1	1	1	1	1	1	5.7	38.654	44770	39225	43780	38978	46736	19222	2633.5	2307.4	2575.3	2292.8	2749.2	1130.7	44770	39368	42583	33315	39241	22505
A0A0D9RPV0	A0A0D9RPV0_CHLSB SIN3 transcription regulator family member A OS=Chlorocebus sabaeus OX=60711 GN=SIN3A PE=4 SV=1	1	1	0	1	0	1	0	1	0	1	0	1	0	1	0	1	0	1	0	1.1	145.22	12310	0	8548.4	0	11749	0	215.97	0	149.97	0	206.12	0	12310	0	8314.7	0	9864.6	0
A0A0D9RPX1	A0A0D9RPX1_CHLSB Carnitine O-acetyltransferase OS=Chlorocebus sabaeus OX=60711 GN=CRAT PE=3 SV=1	1	0	0	0	0	0	1	0	0	0	0	0	1	0	0	0	0	0	1	2.4	71.015	0	0	0	0	0	15169	0	0	0	0	0	541.76	0	0	0	0	0	17760
A0A0D9RPY2	A0A0D9RPY2_CHLSB Serine/threonine-protein phosphatase 2A activator OS=Chlorocebus sabaeus OX=60711 GN=PTPA PE=3 SV=1	1	0	1	0	0	1	2	0	1	0	0	1	2	0	1	0	0	1	2	8	36.747	0	330750	0	0	284480	127680	0	20672	0	0	17780	7980.3	0	362750	0	0	261020	96541
A0A0D9RQ19	A0A0D9RQ19_CHLSB Glycine--tRNA ligase OS=Chlorocebus sabaeus OX=60711 GN=GARS1 PE=3 SV=1	1	1	1	1	3	2	1	1	1	1	3	2	1	1	1	1	3	2	1	5.6	83.191	22089	50478	21515	114330	119010	19370	538.75	1231.2	524.76	2788.5	2902.7	472.43	46610	44993	44158	67401	62984	47854
A0A0D9RQ20	A0A0D9RQ20_CHLSB Kinectin 1 OS=Chlorocebus sabaeus OX=60711 GN=KTN1 PE=4 SV=1	1	3	3	3	3	2	2	3	3	3	3	2	2	3	3	3	3	2	2	4	153.08	144450	87315	228710	132380	192770	69495	1828.5	1105.3	2895	1675.7	2440.1	879.68	156670	114700	152430	127700	140630	118790
A0A0D9RQ23	A0A0D9RQ23_CHLSB mannose-1-phosphate guanylyltransferase OS=Chlorocebus sabaeus OX=60711 GN=GMPPB PE=3 SV=1	1	1	1	1	1	1	1	1	1	1	1	1	1	1	1	1	1	1	1	4.7	42.792	76750	74525	67846	78563	81975	64420	3837.5	3726.3	3392.3	3928.1	4098.7	3221	76750	74797	65991	67150	68829	75424
A0A0D9RQ30	A0A0D9RQ30_CHLSB Small ribosomal subunit protein uS10 OS=Chlorocebus sabaeus OX=60711 GN=RPS20 PE=3 SV=1	1	1	2	1	2	2	2	1	2	1	2	2	2	1	2	1	2	2	2	19.3	13.373	669430	751570	718060	689610	851780	1676800	133890	150310	143610	137920	170360	335360	759960	730700	787720	520430	667540	1923700
A0A0D9RQ38	A0A0D9RQ38_CHLSB Exportin 1 OS=Chlorocebus sabaeus OX=60711 GN=XPO1 PE=3 SV=1	1	2	5	2	4	6	3	2	5	2	4	6	3	2	5	2	4	6	3	9.3	123.38	196080	497370	227040	378120	483210	271330	3699.6	9384.4	4283.7	7134.3	9117.1	5119.5	206380	367340	301880	319130	329980	404300
A0A0D9RQ57;A0A0D9RJ47	A0A0D9RQ57_CHLSB Sorting nexin-2 OS=Chlorocebus sabaeus OX=60711 GN=SNX2 PE=3 SV=1;A0A0D9RJ47_CHLSB Sorting nexin-1 OS=Chlorocebus sabaeus OX=60711 GN=SNX1 PE=3 SV=1	2	1	1	0	0	0	1	1	1	0	0	0	1	1	1	0	0	0	1	1.9	58.372	46915	40974	0	0	0	26368	1737.6	1517.6	0	0	0	976.58	46915	41123	0	0	0	30872
A0A0D9RQ73	A0A0D9RQ73_CHLSB T-complex protein 1 subunit delta OS=Chlorocebus sabaeus OX=60711 GN=CCT4 PE=3 SV=1	1	4	2	3	3	3	3	4	2	3	3	3	3	4	2	3	3	3	3	15.4	57.922	187740	181690	177700	252480	344410	283910	5689	5505.7	5384.7	7651	10437	8603.4	109000	173600	167650	255340	283070	391650
A0A0D9RQ76;A0A0D9S5D7	A0A0D9RQ76_CHLSB Ubiquitin conjugating enzyme E2 Q2 OS=Chlorocebus sabaeus OX=60711 GN=UBE2Q2 PE=4 SV=1;A0A0D9S5D7_CHLSB Ubiquitin conjugating enzyme E2 Q1 OS=Chlorocebus sabaeus OX=60711 GN=UBE2Q1 PE=4 SV=1	2	0	0	1	0	0	0	0	0	1	0	0	0	0	0	1	0	0	0	2.9	42.687	0	0	76438	0	0	0	0	0	4496.4	0	0	0	0	0	74348	0	0	0
A0A0D9RQ92	A0A0D9RQ92_CHLSB Nuclear casein kinase and cyclin dependent kinase substrate 1 OS=Chlorocebus sabaeus OX=60711 GN=NUCKS1 PE=4 SV=1	1	0	0	0	2	0	0	0	0	0	2	0	0	0	0	0	2	0	0	5.3	27.296	0	0	0	109750	0	0	0	0	0	10975	0	0	0	0	0	93809	0	0
A0A0D9RQ93	A0A0D9RQ93_CHLSB Galectin OS=Chlorocebus sabaeus OX=60711 GN=LGALS3 PE=4 SV=1	1	0	0	0	0	0	1	0	0	0	0	0	1	0	0	0	0	0	1	4.4	26.106	0	0	0	0	0	22355	0	0	0	0	0	2794.4	0	0	0	0	0	26174
A0A0D9RQ95	A0A0D9RQ95_CHLSB Chromosome 9 open reading frame 78 OS=Chlorocebus sabaeus OX=60711 GN=C9orf78 PE=3 SV=1	1	1	0	0	1	1	0	1	0	0	1	1	0	1	0	0	1	1	0	3.1	33.688	17587	0	0	11243	20846	0	1172.5	0	0	749.55	1389.8	0	17587	0	0	9609.9	17503	0
A0A0D9RQ96	A0A0D9RQ96_CHLSB Tumor necrosis factor alpha-induced protein 8 OS=Chlorocebus sabaeus OX=60711 GN=TNFAIP8 PE=3 SV=1	1	0	1	1	0	0	0	0	1	1	0	0	0	0	1	1	0	0	0	7.3	22.317	0	55296	38655	0	0	0	0	6144	4295	0	0	0	0	55498	37598	0	0	0
A0A0D9RQ97	A0A0D9RQ97_CHLSB MAPK-interacting and spindle-stabilizing protein-like OS=Chlorocebus sabaeus OX=60711 GN=MAPK1IP1L PE=3 SV=1	1	1	1	1	1	1	1	1	1	1	1	1	1	1	1	1	1	1	1	6.9	24.252	71915	62843	72128	44114	56350	48956	35957	31422	36064	22057	28175	24478	71915	63072	70156	37705	47314	57318
A0A0D9RQA0	A0A0D9RQA0_CHLSB Obg like ATPase 1 OS=Chlorocebus sabaeus OX=60711 GN=OLA1 PE=4 SV=1	1	3	3	3	1	4	1	3	3	3	1	4	1	3	3	3	1	4	1	20.9	29.574	395940	379650	405810	53944	575910	92484	23290	22332	23871	3173.2	33877	5440.3	320460	284740	292120	102740	568290	241280
A0A0D9RQA3	A0A0D9RQA3_CHLSB Large ribosomal subunit protein uL15m OS=Chlorocebus sabaeus OX=60711 GN=MRPL15 PE=3 SV=1	1	1	1	1	1	1	0	1	1	1	1	1	0	1	1	1	1	1	0	5.4	33.555	53391	63298	47515	60598	59079	0	3140.7	3723.4	2795	3564.6	3475.2	0	53391	63529	46216	51794	49605	0
A0A0D9RQA4	A0A0D9RQA4_CHLSB WD repeat and HMG-box DNA binding protein 1 OS=Chlorocebus sabaeus OX=60711 GN=WDHD1 PE=4 SV=1	1	1	1	1	1	1	1	1	1	1	1	1	1	1	1	1	1	1	1	1.3	123.05	75879	68258	76379	72440	79059	19930	1286.1	1156.9	1294.6	1227.8	1340	337.8	75879	68506	74291	61916	66381	23334
A0A0D9RQB0	A0A0D9RQB0_CHLSB Electron transfer flavoprotein subunit alpha OS=Chlorocebus sabaeus OX=60711 GN=ETFA PE=3 SV=1	1	1	1	1	1	1	1	1	1	1	1	1	1	1	1	1	1	1	1	8.7	35.081	211030	49397	58704	51300	55955	118350	10551	2469.9	2935.2	2565	2797.8	5917.4	0	49577	57099	43847	46982	0
A0A0D9RQC0	A0A0D9RQC0_CHLSB Malate dehydrogenase OS=Chlorocebus sabaeus OX=60711 GN=MDH1 PE=3 SV=1	1	2	2	1	2	1	2	2	2	1	2	1	2	2	2	1	2	1	2	11.4	36.44	1358200	1093400	478860	986350	476210	368370	90548	72892	31924	65757	31747	24558	1031800	881350	788640	690300	568490	634990
A0A0D9RQC3	A0A0D9RQC3_CHLSB UTP--glucose-1-phosphate uridylyltransferase OS=Chlorocebus sabaeus OX=60711 GN=UGP2 PE=3 SV=1	1	1	1	1	1	1	0	1	1	1	1	1	0	1	1	1	1	1	0	2.8	56.966	50126	83181	101100	51916	59019	0	1790.2	2970.8	3610.8	1854.1	2107.8	0	50126	48267	50000	44374	26374	0
A0A0D9RQD5	A0A0D9RQD5_CHLSB Reticulocalbin 2 OS=Chlorocebus sabaeus OX=60711 GN=RCN2 PE=3 SV=1	1	0	2	2	2	3	2	0	2	2	2	3	2	0	2	2	2	3	2	15.8	36.842	0	46546	53625	81902	253240	99420	0	3324.7	3830.4	5850.1	18089	7101.4	0	60632	67310	108070	114480	147420
A0A0D9RQF9	A0A0D9RQF9_CHLSB Protein-serine/threonine kinase OS=Chlorocebus sabaeus OX=60711 GN=PDK1 PE=3 SV=1	1	1	1	1	1	0	0	1	1	1	1	0	0	1	1	1	1	0	0	2.5	49.225	33078	40617	31419	32405	0	0	1323.1	1624.7	1256.8	1296.2	0	0	33078	40765	30560	27698	0	0
A0A0D9RQG8	A0A0D9RQG8_CHLSB Prolyl endopeptidase OS=Chlorocebus sabaeus OX=60711 GN=PREP PE=3 SV=1	1	4	3	4	2	1	3	4	3	4	2	1	3	4	3	4	2	1	3	8	80.765	593470	151590	715120	156970	114130	112970	12627	3225.3	15215	3339.7	2428.3	2403.7	315030	286510	367780	318890	205920	309310
A0A0D9RQH8	A0A0D9RQH8_CHLSB Far upstream element binding protein 3 OS=Chlorocebus sabaeus OX=60711 GN=FUBP3 PE=4 SV=1	1	1	0	1	1	1	1	1	0	1	1	1	0	1	0	1	1	1	0	3.8	61.613	27816	0	20899	27428	27591	0	869.24	0	653.09	857.11	862.21	0	27816	0	20327	23443	23166	0
A0A0D9RQJ4	A0A0D9RQJ4_CHLSB Engulfment and cell motility 2 OS=Chlorocebus sabaeus OX=60711 GN=ELMO2 PE=4 SV=1	1	0	1	1	1	0	1	0	1	1	1	0	1	0	1	1	1	0	1	2.5	82.642	0	50051	71161	100420	0	35072	0	1317.1	1872.6	2642.8	0	922.96	0	50233	69215	85835	0	41063
A0A0D9RQK3	A0A0D9RQK3_CHLSB RAB1A, member RAS oncogene family OS=Chlorocebus sabaeus OX=60711 PE=4 SV=1	1	2	2	1	1	1	0	1	1	0	0	0	0	1	1	0	0	0	0	16	16.477	54127	41815	0	0	0	0	5412.7	4181.5	0	0	0	0	54127	41968	0	0	0	0
A0A0D9RQK7	A0A0D9RQK7_CHLSB Cyclin-H OS=Chlorocebus sabaeus OX=60711 GN=CCNH PE=3 SV=1	1	1	1	0	0	1	1	1	1	0	0	1	1	1	1	0	0	1	1	3.4	37.641	56835	57106	0	0	51932	37994	2841.8	2855.3	0	0	2596.6	1899.7	56835	57314	0	0	43604	44483
A0A0D9RQL6	A0A0D9RQL6_CHLSB Histone acetyltransferase type B catalytic subunit OS=Chlorocebus sabaeus OX=60711 GN=HAT1 PE=3 SV=1	1	0	1	0	0	1	1	0	1	0	0	1	1	0	1	0	0	1	1	2.4	49.512	0	88522	0	0	51858	97654	0	5532.6	0	0	3241.2	6103.4	0	88844	0	0	43542	114330
A0A0D9RQM6	A0A0D9RQM6_CHLSB RB binding protein 7, chromatin remodeling factor OS=Chlorocebus sabaeus OX=60711 GN=RBBP7 PE=3 SV=1	1	1	1	2	1	2	1	1	1	2	1	2	1	1	1	2	1	2	1	5.9	47.82	818340	677070	748780	930910	1012000	300540	51147	42317	46799	58182	63252	18784	807400	671700	756270	753970	798170	435980
A0A0D9RQN8	A0A0D9RQN8_CHLSB DNA replication licensing factor MCM4 OS=Chlorocebus sabaeus OX=60711 GN=MCM4 PE=3 SV=1	1	3	5	4	2	1	2	3	5	4	2	1	2	3	5	4	2	1	2	3.1	96.681	109700	194030	161130	90654	59857	28237	2437.9	4311.7	3580.7	2014.5	1330.1	627.49	121020	155120	147320	107820	61673	29016
A0A0D9RQP6	A0A0D9RQP6_CHLSB CTP synthase OS=Chlorocebus sabaeus OX=60711 GN=CTPS2 PE=3 SV=1	1	1	1	1	1	1	0	1	1	1	1	1	0	1	1	1	1	1	0	2	65.623	17977	26130	22639	17862	19777	0	544.75	791.83	686.04	541.28	599.3	0	17977	26225	22020	15267	16606	0
A0A0D9RQP7	A0A0D9RQP7_CHLSB Glia maturation factor beta OS=Chlorocebus sabaeus OX=60711 GN=GMFB PE=3 SV=1	1	0	0	0	2	2	1	0	0	0	2	2	1	0	0	0	2	2	1	22.5	11.815	0	0	0	100400	119880	29230	0	0	0	33468	39960	9743.5	0	0	0	77500	87464	55732
A0A0D9RQP9	A0A0D9RQP9_CHLSB Cytoplasmic dynein 1 intermediate chain 2 OS=Chlorocebus sabaeus OX=60711 GN=DYNC1I2 PE=3 SV=1	1	4	3	3	3	4	3	4	3	3	3	4	3	4	3	3	3	4	3	10.8	71.499	238460	409880	343960	239240	506020	249440	11355	19518	16379	11392	24096	11878	314750	349020	281090	416810	314940	187390
A0A0D9RQR8	A0A0D9RQR8_CHLSB DNA-dependent protein kinase catalytic subunit OS=Chlorocebus sabaeus OX=60711 GN=PRKDC PE=3 SV=1	1	5	10	11	11	12	10	5	10	11	11	12	10	5	10	11	11	12	10	5.8	469.68	889170	866270	1144800	1444900	1586700	668530	3934.4	3833.1	5065.5	6393.4	7020.9	2958.1	905830	917950	1010600	1196500	1157500	1000900
A0A0D9RQT1	A0A0D9RQT1_CHLSB Protein phosphatase 3 regulatory subunit B, alpha OS=Chlorocebus sabaeus OX=60711 GN=PPP3R1 PE=4 SV=1	1	1	0	0	0	0	1	1	0	0	0	0	1	1	0	0	0	0	1	16.5	19.3	57273	0	0	0	0	46173	6363.7	0	0	0	0	5130.3	0	0	0	0	0	54060
A0A0D9RQV7	A0A0D9RQV7_CHLSB Superkiller complex protein 8 OS=Chlorocebus sabaeus OX=60711 GN=SKIC8 PE=3 SV=1	1	1	1	1	1	1	2	1	1	1	1	1	2	1	1	1	1	1	2	7.9	33.553	397230	42474	32016	366450	219670	416530	26482	2831.6	2134.4	24430	14645	27769	414410	44472	32487	326760	192420	445790
A0A0D9RQW4	A0A0D9RQW4_CHLSB Cellular retinoic acid binding protein 1 OS=Chlorocebus sabaeus OX=60711 GN=CRABP1 PE=3 SV=1	1	1	3	2	1	3	0	1	3	2	1	3	0	1	3	2	1	3	0	17.5	15.565	186470	322700	191960	187280	323900	0	18647	32270	19196	18728	32390	0	231850	254570	223570	199030	220060	0
A0A0D9RQY7	A0A0D9RQY7_CHLSB Proteasome subunit alpha type OS=Chlorocebus sabaeus OX=60711 GN=PSMA4 PE=3 SV=1	1	1	1	0	1	1	1	1	1	0	1	1	1	1	1	0	1	1	1	3.8	29.483	520190	418170	0	299960	319780	219250	40015	32167	0	23074	24599	16865	520190	419690	0	256380	268500	256700
A0A0D9RR06	A0A0D9RR06_CHLSB Eukaryotic translation initiation factor 2D OS=Chlorocebus sabaeus OX=60711 GN=EIF2D PE=3 SV=1	1	1	1	0	0	1	0	1	1	0	0	1	0	1	1	0	0	1	0	2.9	64.464	27280	66425	0	0	31714	0	879.99	2142.8	0	0	1023	0	27280	66667	0	0	26628	0
A0A0D9RR11;A0A0D9RU75	A0A0D9RR11_CHLSB Septin OS=Chlorocebus sabaeus OX=60711 GN=SEPTIN7 PE=3 SV=1;A0A0D9RU75_CHLSB Septin OS=Chlorocebus sabaeus OX=60711 GN=SEPTIN14 PE=3 SV=1	2	2	1	1	1	1	1	2	1	1	1	1	1	2	1	1	1	1	1	5.5	44.854	279750	76213	94887	160040	93938	58564	13988	3810.7	4744.4	8002	4696.9	2928.2	138900	118510	142990	103940	122200	106230
A0A0D9RR42	A0A0D9RR42_CHLSB Exportin-2 OS=Chlorocebus sabaeus OX=60711 GN=CSE1L PE=3 SV=1	1	4	6	6	8	9	7	4	6	6	8	9	7	4	6	6	8	9	7	17.3	110.42	241160	271600	226560	1845600	628400	448360	4637.7	5223.1	4357	35492	12085	8622.3	467760	493240	424240	548400	578350	852180
A0A0D9RR44	A0A0D9RR44_CHLSB Glucosamine 6-phosphate N-acetyltransferase OS=Chlorocebus sabaeus OX=60711 GN=GNPNAT1 PE=3 SV=1	1	0	0	0	0	1	0	0	0	0	0	1	0	0	0	0	0	1	0	9.8	20.749	0	0	0	0	39791	0	0	0	0	0	3979.1	0	0	0	0	0	33410	0
A0A0D9RR49	A0A0D9RR49_CHLSB Staufen double-stranded RNA binding protein 1 OS=Chlorocebus sabaeus OX=60711 GN=STAU1 PE=4 SV=1	1	2	2	2	2	2	2	2	2	2	2	2	2	2	2	2	2	2	2	5.6	54.887	125210	123350	116050	114570	119150	114190	4173.7	4111.7	3868.5	3818.8	3971.7	3806.4	114470	131420	113770	98081	100110	135700
A0A0D9RR51	A0A0D9RR51_CHLSB Proteasome 26S subunit, ATPase 6 OS=Chlorocebus sabaeus OX=60711 GN=PSMC6 PE=3 SV=1	1	4	4	3	4	4	3	4	4	3	4	4	3	4	4	3	4	4	3	12.9	45.796	350190	441560	452930	699050	751260	429770	15226	19198	19692	30394	32664	18686	429040	428400	473040	462290	476510	696080
A0A0D9RR53	A0A0D9RR53_CHLSB glutamine--fructose-6-phosphate transaminase (isomerizing) OS=Chlorocebus sabaeus OX=60711 GN=GFPT1 PE=4 SV=1	1	3	2	3	1	5	3	3	2	3	1	5	3	3	2	3	1	5	3	9.1	76.778	194220	170980	205730	233830	444420	322980	4624.4	4071	4898.2	5567.4	10581	7690.1	162240	190050	215830	239850	291920	417200
A0A0D9RR64	A0A0D9RR64_CHLSB AP2-associated protein kinase 1 OS=Chlorocebus sabaeus OX=60711 GN=AAK1 PE=4 SV=1	1	1	1	1	1	1	2	1	1	1	1	1	2	1	1	1	1	1	2	4.1	98.652	61644	58928	69450	49176	42063	47901	1666.1	1592.7	1877	1329.1	1136.8	1294.6	69256	66446	75893	47222	39679	23277
A0A0D9RR92	A0A0D9RR92_CHLSB Non-selective voltage-gated ion channel VDAC3 OS=Chlorocebus sabaeus OX=60711 GN=VDAC3 PE=3 SV=1	1	1	0	0	2	2	1	1	0	0	2	2	1	1	0	0	2	2	1	8.1	30.783	78037	0	0	156000	175770	81939	5574.1	0	0	11143	12555	5852.8	103350	0	0	104830	119660	127050
A0A0D9RRA5	A0A0D9RRA5_CHLSB E3 ubiquitin-protein ligase RNF114 OS=Chlorocebus sabaeus OX=60711 GN=RNF114 PE=4 SV=1	1	1	0	0	0	1	1	1	0	0	0	1	1	1	0	0	0	1	1	5.3	25.638	53851	0	0	0	56283	16545	3846.5	0	0	0	4020.2	1181.8	53851	0	0	0	47258	19371
A0A0D9RRC2	A0A0D9RRC2_CHLSB Annexin OS=Chlorocebus sabaeus OX=60711 GN=ANXA4 PE=3 SV=1	1	1	3	5	4	4	5	1	3	5	4	4	5	1	3	5	4	4	5	22.4	35.992	295800	280570	403290	940860	736050	862590	12861	12199	17534	40907	32002	37504	309880	561630	422070	644470	550140	889310
A0A0D9RRD3	A0A0D9RRD3_CHLSB RNA transcription, translation and transport factor protein OS=Chlorocebus sabaeus OX=60711 GN=RTRAF PE=3 SV=1	1	0	0	0	0	1	1	0	0	0	0	1	1	0	0	0	0	1	1	8.2	22.679	0	0	0	0	74731	82166	0	0	0	0	5337.9	5869	0	0	0	0	62747	96201
A0A0D9RRD6	A0A0D9RRD6_CHLSB Plasmanylethanolamine desaturase 1 OS=Chlorocebus sabaeus OX=60711 GN=PEDS1 PE=3 SV=1	1	1	2	2	2	0	1	1	2	2	2	0	1	1	2	2	2	0	1	6.8	42.035	395710	359090	390570	433620	0	207070	21984	19950	21698	24090	0	11504	428130	363530	365620	329490	0	262310
A0A0D9RRD7;A0A0D9S6D4;A0A0D9S9T1	A0A0D9RRD7_CHLSB Ras homolog family member A OS=Chlorocebus sabaeus OX=60711 GN=RHOA PE=4 SV=1	3	2	2	2	2	3	1	2	2	2	2	3	1	2	2	2	2	3	1	15	21.768	231790	174840	122250	128230	314050	97718	28974	21855	15281	16029	39256	12215	184720	164810	159650	111340	150590	162610
A0A0D9RRF8	A0A0D9RRF8_CHLSB Golgin subfamily A member 7 OS=Chlorocebus sabaeus OX=60711 GN=GOLGA7 PE=3 SV=1	1	1	1	1	1	1	1	1	1	1	1	1	1	1	1	1	1	1	1	10.9	15.824	43876	48302	51077	50340	55437	33806	4875.1	5366.8	5675.2	5593.3	6159.7	3756.2	43876	48478	49681	43027	46547	39581
A0A0D9RRG7	A0A0D9RRG7_CHLSB Tyrosine-protein phosphatase non-receptor type OS=Chlorocebus sabaeus OX=60711 GN=PTPN1 PE=3 SV=1	1	0	1	1	0	1	1	0	1	1	0	1	1	0	1	1	0	1	1	8	49.978	0	18108	18977	0	21278	64990	0	624.41	654.38	0	733.74	2241	0	18174	18458	0	17866	0
A0A0D9RRG8	A0A0D9RRG8_CHLSB LRP chaperone MESD OS=Chlorocebus sabaeus OX=60711 GN=MESD PE=3 SV=1	1	1	1	1	0	1	0	1	1	1	0	1	0	1	1	1	0	1	0	5.6	26.159	54209	50888	57725	0	78812	0	4169.9	3914.5	4440.3	0	6062.4	0	54209	51074	56146	0	66174	0
A0A0D9RRI0	A0A0D9RRI0_CHLSB Dihydrofolate reductase OS=Chlorocebus sabaeus OX=60711 GN=DHFR PE=3 SV=1	1	2	2	2	1	3	1	2	2	2	1	3	1	2	2	2	1	3	1	23.5	21.516	375430	384490	397460	116050	495080	38616	28879	29576	30573	8927	38083	2970.5	261910	282260	292160	292980	328940	249760
A0A0D9RRL0	A0A0D9RRL0_CHLSB Ribose-phosphate pyrophosphokinase 2 OS=Chlorocebus sabaeus OX=60711 GN=PRPS2 PE=3 SV=1	1	2	2	2	2	1	1	2	2	2	2	1	1	2	2	2	2	1	1	11	34.769	115790	112260	121680	105170	32103	45396	7236.9	7016.5	7605.2	6573.1	2006.5	2837.3	55601	85669	80648	41944	85118	167840
A0A0D9RRL9	A0A0D9RRL9_CHLSB Sorting nexin-3 OS=Chlorocebus sabaeus OX=60711 GN=SNX3 PE=3 SV=1	1	1	0	1	1	1	1	1	0	1	1	1	1	1	0	1	1	1	1	8.6	18.762	68665	0	68169	65705	45679	32108	6866.5	0	6816.9	6570.5	4567.9	3210.8	68665	0	66305	56160	38354	37592
A0A0D9RRQ6	A0A0D9RRQ6_CHLSB glutamine--tRNA ligase OS=Chlorocebus sabaeus OX=60711 GN=QARS1 PE=3 SV=1	1	1	2	2	2	2	1	1	2	2	2	2	1	1	2	2	2	2	1	5.5	87.798	21125	463950	423420	326620	218710	359940	502.96	11047	10081	7776.6	5207.4	8570	284910	277530	258000	241450	348290	372660
A0A0D9RRR2;A0A0D9S0K8	A0A0D9RRR2_CHLSB Small RNA binding exonuclease protection factor La OS=Chlorocebus sabaeus OX=60711 GN=SSB PE=4 SV=1	2	7	9	7	8	7	7	7	9	7	8	7	7	7	9	7	8	7	7	26.8	51.831	870590	1095100	888790	1052200	1155900	846670	37852	47615	38643	45747	50255	36812	957400	985910	883470	986320	1007200	828290
A0A0D9RRR6	A0A0D9RRR6_CHLSB Activity dependent neuroprotector homeobox OS=Chlorocebus sabaeus OX=60711 GN=ADNP PE=4 SV=1	1	0	0	1	0	0	0	0	0	1	0	0	0	0	0	1	0	0	0	1.1	123.47	0	0	24115	0	0	0	0	0	388.95	0	0	0	0	0	23456	0	0	0
A0A0D9RRU1	A0A0D9RRU1_CHLSB Surfeit 2 OS=Chlorocebus sabaeus OX=60711 GN=SURF2 PE=4 SV=1	1	0	1	0	0	0	0	0	1	0	0	0	0	0	1	0	0	0	0	7.4	29.521	0	29188	0	0	0	0	0	3243.1	0	0	0	0	0	29294	0	0	0	0
A0A0D9RRU2	A0A0D9RRU2_CHLSB N-acetyl-D-glucosamine kinase OS=Chlorocebus sabaeus OX=60711 GN=NAGK PE=3 SV=1	1	0	3	3	1	1	1	0	3	3	1	1	1	0	3	3	1	1	1	12.5	37.376	0	155380	147480	54157	42992	13034	0	9139.9	8675.5	3185.7	2528.9	766.7	0	131170	111970	67001	50848	36060
A0A0D9RRV1	A0A0D9RRV1_CHLSB Inosine-5-monophosphate dehydrogenase OS=Chlorocebus sabaeus OX=60711 GN=IMPDH PE=3 SV=1	1	4	4	3	5	4	4	4	4	3	5	4	4	4	4	3	5	4	4	16.1	55.784	523600	499390	495700	509910	472840	423900	23800	22700	22532	23178	21493	19268	483960	527460	461110	461880	422440	479270
A0A0D9RRV8	A0A0D9RRV8_CHLSB Bile salt export pump OS=Chlorocebus sabaeus OX=60711 GN=ABCB11 PE=3 SV=1	1	1	1	1	1	1	1	1	1	1	1	1	1	1	1	1	1	1	1	1.3	146.35	336690	405580	451000	653940	704380	391890	5025.2	6053.4	6731.3	9760.2	10513	5849.1	336690	407050	438670	558930	591430	458830
A0A0D9RRW3	A0A0D9RRW3_CHLSB tRNA (34-2-O)-methyltransferase regulator WDR6 OS=Chlorocebus sabaeus OX=60711 GN=WDR6 PE=3 SV=1	1	1	1	0	0	0	0	1	1	0	0	0	0	1	1	0	0	0	0	1.7	124.78	33725	33547	0	0	0	0	702.61	698.9	0	0	0	0	33725	33669	0	0	0	0
A0A0D9RRW9	A0A0D9RRW9_CHLSB Holocytochrome c-type synthase OS=Chlorocebus sabaeus OX=60711 GN=HCCS PE=3 SV=1	1	0	1	0	0	1	1	0	1	0	0	1	1	0	1	0	0	1	1	5.6	30.737	0	36930	0	0	33734	22486	0	2308.2	0	0	2108.4	1405.4	0	37065	0	0	28324	26327
A0A0D9RRZ6	A0A0D9RRZ6_CHLSB RBR-type E3 ubiquitin transferase OS=Chlorocebus sabaeus OX=60711 GN=ARIH2 PE=4 SV=1	1	0	1	0	0	0	1	0	1	0	0	0	1	0	1	0	0	0	1	3.2	57.816	0	61342	0	0	0	72031	0	2453.7	0	0	0	2881.2	0	61566	0	0	0	84334
A0A0D9RS09	A0A0D9RS09_CHLSB Uncharacterized protein OS=Chlorocebus sabaeus OX=60711 PE=4 SV=1	1	0	0	0	0	0	1	0	0	0	0	0	1	0	0	0	0	0	1	2.9	85.062	0	0	0	0	0	942140	0	0	0	0	0	24158	0	0	0	0	0	1103100
A0A0D9RS12	A0A0D9RS12_CHLSB Shroom family member 2 OS=Chlorocebus sabaeus OX=60711 GN=SHROOM2 PE=3 SV=1	1	3	2	0	3	2	1	3	2	0	3	2	1	3	2	0	3	2	1	4.2	169.08	124070	100710	0	111210	87822	7230.7	1459.6	1184.9	0	1308.4	1033.2	85.067	92329	86959	0	95711	83314	44097
A0A0D9RS19	A0A0D9RS19_CHLSB Sepiapterin reductase OS=Chlorocebus sabaeus OX=60711 GN=SPR PE=3 SV=1	1	0	0	1	1	1	2	0	0	1	1	1	2	0	0	1	1	1	2	13	28.048	0	0	72222	89899	75783	73785	0	0	5158.7	6421.4	5413.1	5270.4	0	0	73557	80460	66629	76459
A0A0D9RS20	A0A0D9RS20_CHLSB peptidylprolyl isomerase OS=Chlorocebus sabaeus OX=60711 PE=4 SV=1	1	1	1	0	1	1	0	1	1	0	1	1	0	1	1	0	1	1	0	4.9	25.189	288590	369320	0	284500	300350	0	28859	36932	0	28450	30035	0	288590	370670	0	243170	252180	0
A0A0D9RS61	A0A0D9RS61_CHLSB RAB11 family interacting protein 5 OS=Chlorocebus sabaeus OX=60711 PE=4 SV=1	1	0	0	0	0	2	1	0	0	0	0	2	1	0	0	0	0	2	1	5.1	70.289	0	0	0	0	177780	41279	0	0	0	0	5079.4	1179.4	0	0	0	0	113790	83810
A0A0D9RS62	A0A0D9RS62_CHLSB non-specific serine/threonine protein kinase OS=Chlorocebus sabaeus OX=60711 GN=AURKA PE=3 SV=1	1	1	1	1	2	1	0	1	1	1	2	1	0	1	1	1	2	1	0	7.2	45.772	23957	17978	24180	104550	29549	0	1041.6	781.65	1051.3	4545.5	1284.8	0	38098	28693	37401	36042	39455	0
A0A0D9RS70	A0A0D9RS70_CHLSB IQ motif containing GTPase activating protein 2 OS=Chlorocebus sabaeus OX=60711 GN=IQGAP2 PE=4 SV=1	1	2	3	2	5	1	1	2	3	2	5	1	1	2	3	2	5	1	1	5.2	180.44	50192	472500	51773	219640	25383	58760	597.53	5625	616.35	2614.8	302.18	699.53	138740	215990	128490	227230	59571	82575
A0A0D9RS75	A0A0D9RS75_CHLSB ADAM metallopeptidase domain 9 OS=Chlorocebus sabaeus OX=60711 GN=ADAM9 PE=4 SV=1	1	0	1	1	0	0	1	0	1	1	0	0	1	0	1	1	0	0	1	1.7	90.629	0	30774	36483	0	0	21163	0	683.87	810.74	0	0	470.29	0	30886	35486	0	0	24778
A0A0D9RS82	A0A0D9RS82_CHLSB T-complex protein 1 subunit eta OS=Chlorocebus sabaeus OX=60711 GN=CCT7 PE=3 SV=1	1	2	2	2	3	2	3	2	2	2	3	2	3	2	2	2	3	2	3	12.2	59.231	147480	167190	191880	230510	195930	205320	4757.4	5393.2	6189.7	7435.7	6320.2	6623.2	154560	179340	198310	164290	194850	212480
A0A0D9RS93	A0A0D9RS93_CHLSB cAMP-dependent protein kinase type II-alpha regulatory subunit OS=Chlorocebus sabaeus OX=60711 GN=PRKAR2A PE=3 SV=1	1	1	0	1	1	1	1	1	0	1	1	1	1	1	0	1	1	1	1	2.7	45.48	39105	0	34841	36683	46160	29153	1629.4	0	1451.7	1528.5	1923.3	1214.7	39105	0	33888	31354	38758	34133
A0A0D9RSB5	A0A0D9RSB5_CHLSB Protein transport protein SEC23 OS=Chlorocebus sabaeus OX=60711 GN=SEC23A PE=3 SV=1	1	2	1	5	5	4	3	2	1	5	5	4	3	2	1	4	4	3	3	14.5	86.146	37121	125180	291950	352180	199810	118400	1003.3	3383.3	7890.5	9518.3	5400.2	3199.9	53803	104540	248030	273620	194540	179590
A0A0D9RSE1	A0A0D9RSE1_CHLSB Biliverdin reductase A OS=Chlorocebus sabaeus OX=60711 GN=BLVRA PE=3 SV=1	1	2	2	2	1	2	2	2	2	2	1	2	2	2	2	2	1	2	2	10.1	33.432	491100	471380	512210	246590	286590	144860	30694	29461	32013	15412	17912	9053.6	461400	393890	475840	243160	323720	185390
A0A0D9RSH2	A0A0D9RSH2_CHLSB Drebrin like OS=Chlorocebus sabaeus OX=60711 GN=DBNL PE=3 SV=1	1	1	0	1	1	1	1	1	0	1	1	1	1	1	0	1	1	1	1	2.8	49.13	104930	0	111450	100660	137670	68943	4996.7	0	5307.4	4793.3	6555.6	3283	104930	0	108410	86035	115590	80719
A0A0D9RSI9	A0A0D9RSI9_CHLSB Rho guanine nucleotide exchange factor 28 OS=Chlorocebus sabaeus OX=60711 GN=ARHGEF28 PE=4 SV=1	1	1	0	1	0	1	0	1	0	1	0	1	0	1	0	1	0	1	0	0.8	190.28	19867	0	17644	0	17774	0	261.4	0	232.16	0	233.87	0	19867	0	17162	0	14924	0
A0A0D9RSJ5	A0A0D9RSJ5_CHLSB ASH2 like, histone lysine methyltransferase complex subunit OS=Chlorocebus sabaeus OX=60711 GN=ASH2L PE=4 SV=1	1	1	1	0	0	0	1	1	1	0	0	0	1	1	1	0	0	0	1	4	51.635	18815	29396	0	0	0	28677	855.25	1336.2	0	0	0	1303.5	18815	29503	0	0	0	33576
A0A0D9RSK3;A0A0D9R480;A0A0D9R387;A0A0D9RE13	A0A0D9RSK3_CHLSB Actin gamma 2, smooth muscle OS=Chlorocebus sabaeus OX=60711 GN=ACTG2 PE=3 SV=1;A0A0D9R480_CHLSB Actin alpha cardiac muscle 1 OS=Chlorocebus sabaeus OX=60711 GN=ACTC1 PE=3 SV=1;A0A0D9R387_CHLSB Actin alpha 2, smooth muscle OS=Chlorocebus s	4	5	5	6	7	5	4	1	1	1	1	1	1	1	1	1	1	1	1	19.7	41.876	394780	473610	409380	465700	162060	870280	19739	23681	20469	23285	8103	43514	369210	454420	363890	375460	412570	845820
A0A0D9RSM7	A0A0D9RSM7_CHLSB Proteasome subunit alpha type OS=Chlorocebus sabaeus OX=60711 GN=PSMA6 PE=3 SV=1	1	3	3	2	1	1	1	3	3	2	1	1	1	3	3	2	1	1	1	13.9	28.147	419130	524910	394580	376660	385720	393100	24655	30877	23211	22157	22690	23124	372570	408490	404310	358460	361550	518660
A0A0D9RSN1	A0A0D9RSN1_CHLSB Ubiquinol-cytochrome c reductase core protein 1 OS=Chlorocebus sabaeus OX=60711 GN=UQCRC1 PE=4 SV=1	1	0	0	0	1	1	0	0	0	0	1	1	0	0	0	0	1	1	0	4.6	50.434	0	0	0	10571	6513.2	0	0	0	0	459.62	283.18	0	0	0	0	9035.5	5468.7	0
A0A0D9RSN3	A0A0D9RSN3_CHLSB DNA polymerase delta subunit 2 OS=Chlorocebus sabaeus OX=60711 GN=POLD2 PE=3 SV=1	1	0	0	0	1	1	1	0	0	0	1	1	1	0	0	0	1	1	1	3.4	51.223	0	0	0	15812	16591	17625	0	0	0	718.74	754.15	801.15	0	0	0	13515	13931	20636
A0A0D9RSP6	A0A0D9RSP6_CHLSB Vav guanine nucleotide exchange factor 2 OS=Chlorocebus sabaeus OX=60711 GN=VAV2 PE=4 SV=1	1	2	1	2	2	0	2	2	1	2	2	0	2	2	1	2	2	0	2	3	103.11	218560	31342	203080	234650	0	227330	4371.2	626.85	4061.6	4692.9	0	4546.7	194410	165580	166490	167270	0	220510
A0A0D9RSQ9	A0A0D9RSQ9_CHLSB Mitochondrial ribonuclease P catalytic subunit OS=Chlorocebus sabaeus OX=60711 GN=PRORP PE=3 SV=1	1	0	0	1	0	1	0	0	0	1	0	1	0	0	0	1	0	1	0	2.8	66.9	0	0	44532	0	78006	0	0	0	1391.6	0	2437.7	0	0	0	43315	0	65497	0
A0A0D9RSS1	A0A0D9RSS1_CHLSB Signal recognition particle 54 kDa protein OS=Chlorocebus sabaeus OX=60711 GN=SRP54 PE=3 SV=1	1	0	0	0	1	1	1	0	0	0	1	1	1	0	0	0	1	1	1	3.6	55.704	0	0	0	22424	27483	18380	0	0	0	747.45	916.1	612.67	0	0	0	19166	23076	21520
A0A0D9RSS3	A0A0D9RSS3_CHLSB Guanine nucleotide-binding protein G(s) subunit alpha OS=Chlorocebus sabaeus OX=60711 GN=GNAS PE=3 SV=1	1	2	2	1	2	1	0	2	2	1	2	1	0	2	2	1	2	1	0	7.8	38.998	179720	221310	85710	242690	91531	0	9984.6	12295	4761.7	13483	5085	0	137070	170410	156690	160870	144450	0
A0A0D9RST9	A0A0D9RST9_CHLSB cathepsin X OS=Chlorocebus sabaeus OX=60711 GN=CTSZ PE=3 SV=1	1	1	1	0	1	1	0	1	1	0	1	1	0	1	1	0	1	1	0	5.6	33.987	18278	20359	0	22172	23741	0	1305.6	1454.2	0	1583.7	1695.8	0	18278	20433	0	18951	19933	0
A0A0D9RSV8	A0A0D9RSV8_CHLSB Mannosyl-oligosaccharide glucosidase OS=Chlorocebus sabaeus OX=60711 GN=MOGS PE=3 SV=1	1	1	0	0	1	0	1	1	0	0	1	0	1	1	0	0	1	0	1	1.4	92.036	20072	0	0	121440	0	43599	477.9	0	0	2891.4	0	1038.1	20072	0	0	103800	0	51046
A0A0D9RSW2	A0A0D9RSW2_CHLSB Transportin 1 OS=Chlorocebus sabaeus OX=60711 GN=TNPO1 PE=4 SV=1	1	0	2	3	3	3	3	0	2	3	3	3	3	0	2	3	3	3	3	5.9	102.37	0	333140	416800	420470	447550	210060	0	8125.5	10166	10255	10916	5123.4	0	336630	344550	362070	410470	267130
A0A0D9RSW7	A0A0D9RSW7_CHLSB Mitochondrial ribosomal protein S2 OS=Chlorocebus sabaeus OX=60711 GN=MRPS2 PE=3 SV=1	1	1	0	0	1	1	0	1	0	0	1	1	0	1	0	0	1	1	0	6.8	32.823	19929	0	0	22579	17902	0	1107.2	0	0	1254.4	994.53	0	19929	0	0	19298	15031	0
A0A0D9RSX4	A0A0D9RSX4_CHLSB Mitochondrial ribosomal protein S27 OS=Chlorocebus sabaeus OX=60711 GN=MRPS27 PE=4 SV=1	1	0	0	0	0	0	1	0	0	0	0	0	1	0	0	0	0	0	1	2.7	48.061	0	0	0	0	0	13141	0	0	0	0	0	486.71	0	0	0	0	0	15386
A0A0D9RSX6	A0A0D9RSX6_CHLSB Microtubule associated protein 1B OS=Chlorocebus sabaeus OX=60711 GN=MAP1B PE=4 SV=1	1	1	1	1	1	2	2	1	1	1	1	2	2	1	1	1	1	2	2	1.6	270.49	44157	53495	41865	59958	95868	90788	437.19	529.66	414.51	593.64	949.18	898.89	60250	73258	55561	69925	44303	73308
A0A0D9RSY4	A0A0D9RSY4_CHLSB Cofilin 2 OS=Chlorocebus sabaeus OX=60711 GN=CFL2 PE=3 SV=1	1	0	0	0	1	2	2	0	0	0	1	2	2	0	0	0	1	2	2	20.5	18.733	0	0	0	35328	50432	47259	0	0	0	3211.6	4584.7	4296.3	0	0	0	43015	40101	44756
A0A0D9RSY7	A0A0D9RSY7_CHLSB Transforming acidic coiled-coil containing protein 3 OS=Chlorocebus sabaeus OX=60711 GN=TACC3 PE=3 SV=1	1	1	0	1	0	0	0	1	0	1	0	0	0	1	0	1	0	0	0	1.4	90.948	8025.5	0	9061.8	0	0	0	211.2	0	238.47	0	0	0	8025.5	0	8814	0	0	0
A0A0D9RSY9	A0A0D9RSY9_CHLSB Sorting nexin 6 OS=Chlorocebus sabaeus OX=60711 GN=SNX6 PE=4 SV=1	1	1	1	1	1	0	0	1	1	1	1	0	0	1	1	1	1	0	0	3.4	34.1	28550	36677	23321	35924	0	0	1679.4	2157.5	1371.8	2113.2	0	0	28550	36811	22684	30705	0	0
A0A0D9RSZ1	A0A0D9RSZ1_CHLSB E2F associated phosphoprotein OS=Chlorocebus sabaeus OX=60711 GN=EAPP PE=4 SV=1	1	0	0	0	0	0	1	0	0	0	0	0	1	0	0	0	0	0	1	5.6	32.666	0	0	0	0	0	17502	0	0	0	0	0	1346.3	0	0	0	0	0	20491
A0A0D9RSZ9	A0A0D9RSZ9_CHLSB Mitochondrial proton/calcium exchanger protein OS=Chlorocebus sabaeus OX=60711 GN=LETM1 PE=3 SV=1	1	0	0	0	2	2	2	0	0	0	2	2	2	0	0	0	2	2	2	8.5	83.092	0	0	0	44182	39437	103330	0	0	0	1132.9	1011.2	2649.5	0	0	0	56449	46606	88802
A0A0D9RT06	A0A0D9RT06_CHLSB 2-oxoglutarate dehydrogenase complex component E1 OS=Chlorocebus sabaeus OX=60711 GN=OGDH PE=3 SV=1	1	1	1	0	1	0	1	1	1	0	1	0	1	1	1	0	1	0	1	1.3	117.66	34174	33925	0	42193	0	34506	742.9	737.49	0	917.24	0	750.14	34174	34048	0	36063	0	40400
A0A0D9RT26	A0A0D9RT26_CHLSB Myristoylated alanine-rich C-kinase substrate OS=Chlorocebus sabaeus OX=60711 GN=MARCKS PE=3 SV=1	1	8	6	5	5	7	5	8	6	5	5	7	5	8	6	5	5	7	5	43.5	31.57	1302400	1251800	1038400	1272900	1596200	560340	93028	89414	74175	90921	114010	40024	1155300	1113900	1215400	1292700	1221500	654200
A0A0D9RT33;A0A0D9SA61;A0A0D9S7X1	A0A0D9RT33_CHLSB Histone deacetylase 2 OS=Chlorocebus sabaeus OX=60711 GN=HDAC2 PE=3 SV=1;A0A0D9SA61_CHLSB Histone deacetylase 1 OS=Chlorocebus sabaeus OX=60711 PE=3 SV=1;A0A0D9S7X1_CHLSB Histone deacetylase 1 OS=Chlorocebus sabaeus OX=60711 PE=3 SV=1	3	1	2	2	0	1	0	1	2	2	0	1	0	1	2	2	0	1	0	6.1	55.334	70803	121440	101420	0	39550	0	3540.2	6071.8	5070.9	0	1977.5	0	77903	85957	84053	0	76622	0
A0A0D9RT40;A0A0D9S9R8;A0A0D9SAU6	A0A0D9RT40_CHLSB Histone H2A OS=Chlorocebus sabaeus OX=60711 GN=H2AZ2 PE=3 SV=1;A0A0D9S9R8_CHLSB Histone H2A OS=Chlorocebus sabaeus OX=60711 PE=3 SV=1	3	2	1	1	2	1	2	1	0	0	0	0	0	1	0	0	0	0	0	20.3	13.509	91522	0	0	0	0	0	18304	0	0	0	0	0	91522	0	0	0	0	0
A0A0D9RT77;A0A0D9RYZ2	A0A0D9RT77_CHLSB Proteasome subunit alpha type OS=Chlorocebus sabaeus OX=60711 GN=PSMA7 PE=3 SV=1;A0A0D9RYZ2_CHLSB Proteasome subunit alpha type OS=Chlorocebus sabaeus OX=60711 GN=PSMA8 PE=3 SV=1	2	2	1	1	2	1	2	2	1	1	2	1	2	2	1	1	2	1	2	11.7	27.897	381350	322420	244160	494210	289360	598010	27239	23030	17440	35300	20669	42715	305760	437860	321350	318400	328750	595820
A0A0D9RT98	A0A0D9RT98_CHLSB Sec1 family domain containing 1 OS=Chlorocebus sabaeus OX=60711 GN=SCFD1 PE=3 SV=1	1	3	2	3	3	1	1	3	2	3	3	1	1	3	2	3	3	1	1	10.1	72.324	148760	29845	174150	237880	164180	85417	4375.4	877.78	5122.1	6996.6	4828.7	2512.3	126750	106950	146790	159910	144240	104650
A0A0D9RTB5	A0A0D9RTB5_CHLSB Glutamyl-prolyl-tRNA synthetase 1 OS=Chlorocebus sabaeus OX=60711 GN=EPRS1 PE=3 SV=1	1	1	1	1	1	2	3	1	1	1	1	2	3	1	1	1	1	2	3	4.2	171.44	39738	97530	92985	50764	68651	221550	484.61	1189.4	1134	619.07	837.2	2701.8	0	110750	102330	98330	55582	181760
A0A0D9RTC1	A0A0D9RTC1_CHLSB Tensin 3 OS=Chlorocebus sabaeus OX=60711 GN=TNS3 PE=3 SV=1	1	1	1	1	1	1	1	1	1	1	1	1	1	1	1	1	1	1	1	1.2	167.21	130260	121710	92228	81931	83925	18833	2135.4	1995.2	1511.9	1343.1	1375.8	308.74	104710	100770	106400	83057	83577	26153
A0A0D9RTC7	A0A0D9RTC7_CHLSB Adducin 1 OS=Chlorocebus sabaeus OX=60711 GN=ADD1 PE=3 SV=1	1	2	2	1	0	1	0	2	2	1	0	1	0	2	2	1	0	1	0	5.2	69.986	91910	75049	30917	0	72163	0	3535	2886.5	1189.1	0	2775.5	0	66339	57293	64650	0	69613	0
A0A0D9RTD5	A0A0D9RTD5_CHLSB ADRM1 26S proteasome ubiquitin receptor OS=Chlorocebus sabaeus OX=60711 GN=ADRM1 PE=3 SV=1	1	2	2	2	2	2	2	2	2	2	2	2	2	2	2	2	2	2	2	8.4	42.167	254170	301490	371020	429870	449540	178140	23106	27408	33729	39079	40868	16194	236870	330320	313410	347190	365080	189540
A0A0D9RTE3	A0A0D9RTE3_CHLSB Laminin subunit alpha 5 OS=Chlorocebus sabaeus OX=60711 GN=LAMA5 PE=1 SV=1	1	2	0	0	0	1	0	2	0	0	0	1	0	2	0	0	0	1	0	0.8	399.28	65050	0	0	0	50934	0	380.41	0	0	0	297.86	0	57033	0	0	0	50783	0
A0A0D9RTE4	A0A0D9RTE4_CHLSB Coiled-coil domain containing 125 OS=Chlorocebus sabaeus OX=60711 GN=CCDC125 PE=4 SV=1	1	0	0	0	0	0	1	0	0	0	0	0	1	0	0	0	0	0	1	2.9	58.837	0	0	0	0	0	90244	0	0	0	0	0	3223	0	0	0	0	0	105660
A0A0D9RTE8	A0A0D9RTE8_CHLSB Hexokinase-2 OS=Chlorocebus sabaeus OX=60711 GN=HK2 PE=3 SV=1	1	1	2	3	5	3	2	1	2	3	5	3	2	1	2	3	5	3	2	7.7	102.32	39495	62454	164360	250880	86669	82811	858.59	1357.7	3573	5453.9	1884.1	1800.2	65423	99352	116120	127110	105470	132720
A0A0D9RTG3;A0A0D9RMF0	A0A0D9RTG3_CHLSB Serine/threonine-protein phosphatase OS=Chlorocebus sabaeus OX=60711 GN=PPP2CB PE=3 SV=1;A0A0D9RMF0_CHLSB Serine/threonine-protein phosphatase OS=Chlorocebus sabaeus OX=60711 GN=PPP2CA PE=3 SV=1	2	1	0	1	1	2	1	1	0	1	1	2	1	1	0	1	1	2	1	11	35.575	32653	0	36556	22274	75802	56346	2040.8	0	2284.7	1392.1	4737.7	3521.7	32499	0	35389	40120	43196	65661
A0A0D9RTH3	A0A0D9RTH3_CHLSB glutathione-disulfide reductase OS=Chlorocebus sabaeus OX=60711 GN=GSR PE=3 SV=1	1	2	0	1	1	2	1	2	0	1	1	2	1	2	0	1	1	2	1	5.4	42.989	75359	0	27940	55449	92628	33780	5023.9	0	1862.7	3696.6	6175.2	2252	52622	0	38506	67152	54901	54071
A0A0D9RTK1	A0A0D9RTK1_CHLSB Huntingtin OS=Chlorocebus sabaeus OX=60711 GN=HTT PE=3 SV=1	1	0	0	0	0	0	1	0	0	0	0	0	1	0	0	0	0	0	1	0.3	346.43	0	0	0	0	0	124130	0	0	0	0	0	850.22	0	0	0	0	0	145340
A0A0D9RTK5	A0A0D9RTK5_CHLSB G2/mitotic-specific cyclin-B1 OS=Chlorocebus sabaeus OX=60711 GN=CCNB1 PE=3 SV=1	1	1	0	1	2	2	0	1	0	1	2	2	0	1	0	1	2	2	0	12.8	47.889	41891	0	61970	77001	36323	0	2094.6	0	3098.5	3850.1	1816.2	0	41970	0	60389	41772	47344	0
A0A0D9RTL9	A0A0D9RTL9_CHLSB Catenin alpha-2 OS=Chlorocebus sabaeus OX=60711 PE=3 SV=1	1	1	1	0	1	1	2	0	0	0	1	0	1	0	0	0	1	0	1	12.8	41.514	0	0	0	39945	0	19572	0	0	0	1997.3	0	978.62	0	0	0	34142	0	22916
A0A0D9RTM8	A0A0D9RTM8_CHLSB Succinate--CoA ligase [ADP/GDP-forming] subunit alpha, mitochondrial OS=Chlorocebus sabaeus OX=60711 GN=SUCLG1 PE=3 SV=1	1	1	1	1	2	2	0	1	1	1	2	2	0	1	1	1	2	2	0	7.8	41.74	70758	74631	90220	141200	140280	0	4162.2	4390.1	5307	8305.8	8251.7	0	102600	108610	109710	75868	75092	0
A0A0D9RTR8	A0A0D9RTR8_CHLSB Elongator complex protein 3 OS=Chlorocebus sabaeus OX=60711 GN=ELP3 PE=3 SV=1	1	1	1	0	0	0	1	1	1	0	0	0	1	1	1	0	0	0	1	2.4	62.24	59977	67450	0	0	0	49080	1934.7	2175.8	0	0	0	1583.2	59977	67696	0	0	0	57463
A0A0D9RTU4	A0A0D9RTU4_CHLSB Microtubule-associated protein OS=Chlorocebus sabaeus OX=60711 GN=MAP4 PE=4 SV=1	1	5	6	6	6	7	2	5	6	6	6	7	2	5	6	6	6	7	2	5.9	241.81	1757300	1556400	1250200	777370	1440500	636210	13622	12065	9691.4	6026.1	11167	4931.9	1490300	1311000	1208700	1074400	1133500	936220
A0A0D9RTU7	A0A0D9RTU7_CHLSB GMP reductase OS=Chlorocebus sabaeus OX=60711 GN=GMPR2 PE=3 SV=1	1	0	1	0	1	0	1	0	1	0	1	0	1	0	1	0	1	0	1	4.8	38.229	0	58972	0	94468	0	52186	0	3468.9	0	5556.9	0	3069.8	0	59187	0	80744	0	61100
A0A0D9RTV5	A0A0D9RTV5_CHLSB ATP-dependent RNA helicase DHX30 OS=Chlorocebus sabaeus OX=60711 GN=DHX30 PE=3 SV=1	1	1	2	2	1	1	0	1	2	2	1	1	0	1	2	2	1	1	0	2.7	131.06	36137	66420	72602	35704	33329	0	488.33	897.57	981.11	482.48	450.4	0	51410	46157	51121	43415	39813	0
A0A0D9RTV6	A0A0D9RTV6_CHLSB Spliceosome-associated protein CWC27 homolog OS=Chlorocebus sabaeus OX=60711 GN=CWC27 PE=3 SV=1	1	1	1	1	1	1	1	1	1	1	1	1	1	1	1	1	1	1	1	3.6	53.965	41371	36576	43097	61123	63783	19357	2298.4	2032	2394.3	3395.7	3543.5	1075.4	41371	36709	41918	52244	53555	22663
A0A0D9RTW5	A0A0D9RTW5_CHLSB SWI/SNF related, matrix associated, actin dependent regulator of chromatin subfamily c member 1 OS=Chlorocebus sabaeus OX=60711 GN=SMARCC1 PE=3 SV=1	1	2	2	1	0	0	1	2	2	1	0	0	1	2	2	1	0	0	0	4.7	111.63	65586	59177	17728	0	0	33105	1490.6	1344.9	402.92	0	0	752.38	48487	46246	47489	0	0	0
A0A0D9RTY3	A0A0D9RTY3_CHLSB Importin 11 OS=Chlorocebus sabaeus OX=60711 GN=IPO11 PE=4 SV=1	1	0	0	0	2	2	1	0	0	0	2	2	1	0	0	0	2	2	1	4.8	65.016	0	0	0	52005	52715	32408	0	0	0	2363.9	2396.1	1473.1	0	0	0	34514	35250	56891
A0A0D9RTZ1	A0A0D9RTZ1_CHLSB 40S ribosomal protein S21 OS=Chlorocebus sabaeus OX=60711 GN=RPS21 PE=3 SV=1	1	1	1	1	1	1	1	1	1	1	1	1	1	1	1	1	1	1	1	18.1	9.1113	152510	184850	210050	290220	341890	182370	30501	36970	42009	58043	68379	36473	115630	147830	163690	286220	331230	246360
A0A0D9RTZ7	A0A0D9RTZ7_CHLSB Importin 4 OS=Chlorocebus sabaeus OX=60711 GN=IPO4 PE=4 SV=1	1	0	0	0	1	0	0	0	0	0	1	0	0	0	0	0	1	0	0	1.5	113.11	0	0	0	58658	0	0	0	0	0	1275.2	0	0	0	0	0	50136	0	0
A0A0D9RU04	A0A0D9RU04_CHLSB Signal transducing adaptor molecule 2 OS=Chlorocebus sabaeus OX=60711 GN=STAM2 PE=3 SV=1	1	0	0	1	0	0	0	0	0	1	0	0	0	0	0	1	0	0	0	2.7	58.164	0	0	41614	0	0	0	0	0	1733.9	0	0	0	0	0	40477	0	0	0
A0A0D9RU22	A0A0D9RU22_CHLSB Protein transport protein Sec61 subunit gamma OS=Chlorocebus sabaeus OX=60711 GN=SEC61G PE=3 SV=1	1	1	1	1	0	0	1	1	1	1	0	0	1	1	1	1	0	0	1	19.1	7.7412	164460	200110	214560	0	0	45905	54819	66704	71522	0	0	15302	164460	200840	208700	0	0	53747
A0A0D9RU27	A0A0D9RU27_CHLSB GrpE protein homolog OS=Chlorocebus sabaeus OX=60711 GN=GRPEL1 PE=3 SV=1	1	2	1	2	1	2	1	2	1	2	1	2	1	2	1	2	1	2	1	10.1	24.247	422070	389870	488140	60153	357160	20850	28138	25991	32543	4010.2	23811	1390	310600	386230	417260	220310	224860	104600
A0A0D9RU31	A0A0D9RU31_CHLSB Dihydropyrimidinase-related protein 2 OS=Chlorocebus sabaeus OX=60711 GN=DPYSL2 PE=3 SV=1	1	0	0	0	1	0	1	0	0	0	1	0	1	0	0	0	1	0	1	3.1	62.293	0	0	0	102930	0	87908	0	0	0	3320.2	0	2835.8	0	0	0	87973	0	102920
A0A0D9RU37	A0A0D9RU37_CHLSB Receptor protein-tyrosine kinase OS=Chlorocebus sabaeus OX=60711 GN=EGFR PE=3 SV=1	1	1	1	0	0	2	0	1	1	0	0	2	0	1	1	0	0	2	0	4	134.36	17621	34891	0	0	51557	0	284.2	562.75	0	0	831.56	0	31979	0	0	0	28931	0
A0A0D9RU64	A0A0D9RU64_CHLSB Endothelial differentiation related factor 1 OS=Chlorocebus sabaeus OX=60711 GN=EDF1 PE=4 SV=1	1	1	2	2	1	1	1	1	2	2	1	1	1	1	2	2	1	1	1	16.2	16.368	132210	177030	162440	178850	169450	36501	14690	19670	18049	19872	18828	4055.6	124930	159590	133540	141200	142830	103680
A0A0D9RU84	A0A0D9RU84_CHLSB Apoptotic chromatin condensation inducer 1 OS=Chlorocebus sabaeus OX=60711 GN=ACIN1 PE=4 SV=1	1	2	1	2	1	2	0	2	1	2	1	2	0	2	1	2	1	2	0	3.7	152.04	84642	37782	89791	18160	80811	0	1226.7	547.56	1301.3	263.19	1171.2	0	31538	77392	36545	54299	93498	0
A0A0D9RU97	A0A0D9RU97_CHLSB Proteasome subunit beta OS=Chlorocebus sabaeus OX=60711 GN=PSMB5 PE=3 SV=1	1	0	1	1	0	1	1	0	1	1	0	1	1	0	1	1	0	1	1	4.6	28.464	0	61640	43682	0	47059	45678	0	4109.4	2912.1	0	3137.3	3045.2	0	61865	42488	0	39512	53480
A0A0D9RUA2	A0A0D9RUA2_CHLSB Opioid growth factor receptor OS=Chlorocebus sabaeus OX=60711 GN=OGFR PE=3 SV=1	1	1	1	1	1	1	0	1	1	1	1	1	0	1	1	1	1	1	0	2.6	64.003	20373	15667	22551	20598	21707	0	754.56	580.26	835.24	762.87	803.97	0	20373	15724	21935	17605	18226	0
A0A0D9RUB4	A0A0D9RUB4_CHLSB Protein arginine N-methyltransferase 5 OS=Chlorocebus sabaeus OX=60711 GN=PRMT5 PE=3 SV=1	1	1	1	1	0	0	1	1	1	1	0	0	1	1	1	1	0	0	1	1.6	72.653	67069	66631	59001	0	0	43428	2095.9	2082.2	1843.8	0	0	1357.1	67069	66874	57388	0	0	50846
A0A0D9RUB7;A0A0D9S0B8	A0A0D9RUB7_CHLSB Chaperonin containing TCP1 subunit 6A OS=Chlorocebus sabaeus OX=60711 GN=CCT6A PE=3 SV=1;A0A0D9S0B8_CHLSB Chaperonin containing TCP1 subunit 6B OS=Chlorocebus sabaeus OX=60711 PE=3 SV=1	2	1	2	1	2	1	1	1	2	1	2	1	1	1	2	1	2	1	1	7.1	49.634	150690	163780	76855	157970	57820	20399	6551.7	7121	3341.5	6868.4	2513.9	886.92	142700	116860	125150	91304	81280	39986
A0A0D9RUD1	A0A0D9RUD1_CHLSB Calpain-2 catalytic subunit OS=Chlorocebus sabaeus OX=60711 GN=CAPN2 PE=3 SV=1	1	3	2	3	2	2	3	3	2	3	2	2	3	3	2	3	2	2	3	6.4	79.967	154230	135640	168000	117870	127560	130140	4673.7	4110.2	5090.8	3571.7	3865.5	3943.7	140610	154720	151300	114450	121270	131630
A0A0D9RUF1	A0A0D9RUF1_CHLSB S-adenosylmethionine synthase OS=Chlorocebus sabaeus OX=60711 GN=MAT2A PE=3 SV=1	1	1	3	0	2	3	0	1	3	0	2	3	0	1	3	0	2	3	0	11.4	43.66	157310	230640	0	189760	229190	0	8739.2	12813	0	10542	12733	0	179020	201320	0	173800	189270	0
A0A0D9RUF7	A0A0D9RUF7_CHLSB Proteasome activator complex subunit 1 OS=Chlorocebus sabaeus OX=60711 GN=PSME1 PE=3 SV=1	1	2	1	1	0	2	1	2	1	1	0	2	1	2	1	1	0	2	1	13	27.523	708090	553810	564350	0	637700	242500	47206	36921	37623	0	42513	16167	623240	615730	608080	0	470630	314520
A0A0D9RUH8	A0A0D9RUH8_CHLSB E3 ubiquitin-protein ligase RNF181 OS=Chlorocebus sabaeus OX=60711 GN=RNF181 PE=3 SV=1	1	1	2	2	1	2	1	1	2	2	1	2	1	1	2	2	1	2	1	9.8	17.896	96450	72230	132660	57192	161680	21741	12056	9028.7	16583	7149.1	20210	2717.6	83039	74178	74250	116560	99352	60692
A0A0D9RUH9	A0A0D9RUH9_CHLSB phosphoenolpyruvate carboxykinase (GTP) OS=Chlorocebus sabaeus OX=60711 GN=PCK2 PE=3 SV=1	1	1	1	0	1	0	0	1	1	0	1	0	0	1	1	0	1	0	0	1.6	70.332	45912	49580	0	37659	0	0	1434.7	1549.4	0	1176.9	0	0	45912	49760	0	32188	0	0
A0A0D9RUJ1	A0A0D9RUJ1_CHLSB Death inducer-obliterator 1 OS=Chlorocebus sabaeus OX=60711 GN=DIDO1 PE=4 SV=1	1	0	0	1	1	0	0	0	0	1	1	0	0	0	0	1	1	0	0	0.6	243.98	0	0	42702	26782	0	0	0	0	377.89	237.01	0	0	0	0	41534	22891	0	0
A0A0D9RUJ5	A0A0D9RUJ5_CHLSB ubiquitinyl hydrolase 1 OS=Chlorocebus sabaeus OX=60711 GN=USP39 PE=4 SV=1	1	2	2	1	1	3	2	2	2	1	1	3	2	2	2	1	1	3	2	10.8	65.391	273280	218730	176170	217430	233400	175750	9423.4	7542.4	6074.7	7497.4	8048.3	6060.2	244540	196400	205150	222500	199000	184150
A0A0D9RUP9;A0A0D9RP78;A0A0D9S805	A0A0D9RUP9_CHLSB YTH domain-containing family protein OS=Chlorocebus sabaeus OX=60711 GN=YTHDF1 PE=3 SV=1;A0A0D9RP78_CHLSB YTH domain-containing family protein OS=Chlorocebus sabaeus OX=60711 GN=YTHDF3 PE=3 SV=1;A0A0D9S805_CHLSB YTH domain-containing famil	3	2	0	0	1	0	0	2	0	0	1	0	0	2	0	0	1	0	0	3.9	60.94	83880	0	0	12895	0	0	4414.8	0	0	678.67	0	0	59624	0	0	35278	0	0
A0A0D9RUQ5	A0A0D9RUQ5_CHLSB MICOS complex subunit MIC60 OS=Chlorocebus sabaeus OX=60711 GN=IMMT PE=3 SV=1	1	1	2	1	1	1	0	1	2	1	1	1	0	1	2	1	1	1	0	4.6	79.309	37965	91821	34111	42404	38307	0	862.85	2086.8	775.25	963.72	870.62	0	50724	45258	44328	48423	42974	0
A0A0D9RUQ7	A0A0D9RUQ7_CHLSB Ly1 antibody reactive OS=Chlorocebus sabaeus OX=60711 GN=LYAR PE=4 SV=1	1	3	2	2	1	2	1	3	2	2	1	2	1	3	2	2	1	2	1	10.5	36.824	501630	323070	332440	439870	516330	267570	31352	20192	20777	27492	32271	16723	392990	401950	396480	379520	335410	365660
A0A0D9RUQ9	A0A0D9RUQ9_CHLSB ENAH actin regulator OS=Chlorocebus sabaeus OX=60711 GN=ENAH PE=3 SV=1	1	1	1	0	2	1	0	1	1	0	2	1	0	1	1	0	2	1	0	5.4	67.013	60777	62306	0	196100	64045	0	2431.1	2492.3	0	7843.9	2561.8	0	91596	94242	0	77815	81042	0
A0A0D9RUR3	A0A0D9RUR3_CHLSB Dolichyl-diphosphooligosaccharide--protein glycosyltransferase subunit DAD1 OS=Chlorocebus sabaeus OX=60711 GN=DAD1 PE=3 SV=1	1	1	0	0	0	1	0	1	0	0	0	1	0	1	0	0	0	1	0	10.6	12.497	60002	0	0	0	3239.8	0	12000	0	0	0	647.95	0	60002	0	0	0	2720.2	0
A0A0D9RUT2	A0A0D9RUT2_CHLSB Aspartate--tRNA ligase, cytoplasmic OS=Chlorocebus sabaeus OX=60711 GN=DARS1 PE=3 SV=1	1	1	3	3	3	2	3	1	3	3	3	2	3	1	3	3	3	2	3	12	57.152	164650	313120	391620	371130	197610	157590	4450	8462.8	10584	10031	5340.9	4259.2	226760	296070	304940	257220	233330	209160
A0A0D9RUT7	A0A0D9RUT7_CHLSB WD repeat domain 1 OS=Chlorocebus sabaeus OX=60711 GN=WDR1 PE=3 SV=1	1	1	2	1	1	2	1	1	2	1	1	2	1	1	2	1	1	2	1	6.6	66.193	237640	243550	241250	202400	231580	53880	7921.4	8118.4	8041.6	6746.7	7719.4	1796	196870	153530	194390	143310	119150	340010
A0A0D9RUU0	A0A0D9RUU0_CHLSB DNA replication licensing factor MCM6 OS=Chlorocebus sabaeus OX=60711 GN=MCM6 PE=3 SV=1	1	5	4	5	3	4	3	5	4	5	3	4	3	5	4	5	3	4	3	6.1	92.847	982810	803730	1014500	432690	885300	266720	20475	16744	21136	9014.3	18444	5556.6	790200	695720	780410	544980	659390	730990
A0A0D9RUX9	A0A0D9RUX9_CHLSB Cell cycle and apoptosis regulator 2 OS=Chlorocebus sabaeus OX=60711 GN=CCAR2 PE=4 SV=1	1	1	1	1	2	1	0	1	1	1	2	1	0	1	1	1	2	1	0	3.9	102.61	7915	9775.1	9045.9	30165	9642.6	0	155.2	191.67	177.37	591.47	189.07	0	10780	13361	11983	13253	11027	0
A0A0D9RUY0	A0A0D9RUY0_CHLSB NAD(+) ADP-ribosyltransferase OS=Chlorocebus sabaeus OX=60711 GN=PARP1 PE=3 SV=1	1	0	0	0	1	0	1	0	0	0	1	0	1	0	0	0	1	0	1	2.1	79.07	0	0	0	72462	0	59781	0	0	0	1858	0	1532.9	0	0	0	61935	0	69993
A0A0D9RV11	A0A0D9RV11_CHLSB Mtr4 exosome RNA helicase OS=Chlorocebus sabaeus OX=60711 GN=MTREX PE=4 SV=1	1	0	1	1	2	2	2	0	1	1	2	2	2	0	1	1	2	2	2	3.8	118.12	0	19559	84159	111670	123600	76955	0	337.22	1451	1925.3	2131	1326.8	0	58864	0	84159	75188	90744
A0A0D9RV86	A0A0D9RV86_CHLSB Actin related protein 3 OS=Chlorocebus sabaeus OX=60711 GN=ACTR3 PE=3 SV=1	1	0	1	1	2	1	0	0	1	1	2	1	0	0	1	1	2	1	0	8.1	47.357	0	16678	37778	90494	61370	0	0	794.18	1799	4309.2	2922.4	0	0	21691	43358	50536	66775	0
A0A0D9RVB0	A0A0D9RVB0_CHLSB Dihydropteridine reductase OS=Chlorocebus sabaeus OX=60711 GN=QDPR PE=3 SV=1	1	0	0	1	1	0	1	0	0	1	1	0	1	0	0	1	1	0	1	7.4	25.818	0	0	8455.7	12749	0	29474	0	0	563.71	849.95	0	1964.9	0	0	8224.5	10897	0	34508
A0A0D9RVB6	A0A0D9RVB6_CHLSB Dipeptidyl peptidase 7 OS=Chlorocebus sabaeus OX=60711 GN=DPP7 PE=3 SV=1	1	1	0	0	0	1	0	1	0	0	0	1	0	1	0	0	0	1	0	3	54.244	95960	0	0	0	93337	0	3838.4	0	0	0	3733.5	0	95960	0	0	0	78370	0
A0A0D9RVB8	A0A0D9RVB8_CHLSB Cytosol aminopeptidase OS=Chlorocebus sabaeus OX=60711 GN=LAP3 PE=3 SV=1	1	1	1	1	3	1	1	1	1	1	3	1	1	1	1	1	3	1	1	4.4	56.178	144090	147240	227120	185590	132430	35615	4968.7	5077.2	7831.6	6399.8	4566.5	1228.1	182590	187250	115380	145340	140900	52838
A0A0D9RVC3	A0A0D9RVC3_CHLSB FACT complex subunit OS=Chlorocebus sabaeus OX=60711 GN=SUPT16H PE=3 SV=1	1	2	2	1	0	1	0	2	2	1	0	1	0	2	2	1	0	1	0	2.5	119.91	80983	83748	20386	0	14635	0	1499.7	1550.9	377.52	0	271.02	0	52121	49361	59067	0	36604	0
A0A0D9RVK4;A0A0D9S930	A0A0D9RVK4_CHLSB Heterogeneous nuclear ribonucleoprotein C OS=Chlorocebus sabaeus OX=60711 GN=HNRNPC PE=3 SV=1	2	5	5	7	4	6	5	5	5	7	4	6	5	5	5	7	4	6	5	29.7	32.337	836110	945260	1304200	796720	1470500	819100	46451	52514	72456	44262	81694	45505	929130	1061700	1008400	1121700	955890	851130
A0A0D9RVL3	A0A0D9RVL3_CHLSB Exportin 7 OS=Chlorocebus sabaeus OX=60711 GN=XPO7 PE=3 SV=1	1	0	1	0	1	1	1	0	1	0	1	1	1	0	1	0	1	1	1	1.5	124.24	0	4607.8	0	39810	38361	37112	0	83.778	0	723.81	697.47	674.76	0	4624.6	0	34026	32209	43451
A0A0D9RVM1	A0A0D9RVM1_CHLSB RNA helicase OS=Chlorocebus sabaeus OX=60711 GN=DHX15 PE=3 SV=1	1	3	2	5	3	4	3	3	2	5	3	4	3	3	2	5	3	4	3	7	90.902	133010	100040	468940	376540	443910	331890	3410.6	2565.1	12024	9654.9	11382	8510.1	244700	227670	230890	214870	211200	565260
A0A0D9RVN0;A0A0D9RB46	A0A0D9RVN0_CHLSB Tubulin beta chain OS=Chlorocebus sabaeus OX=60711 GN=TUBB4B PE=3 SV=1;A0A0D9RB46_CHLSB Tubulin beta chain OS=Chlorocebus sabaeus OX=60711 GN=TUBB4A PE=3 SV=1	2	4	6	5	7	8	5	1	1	1	1	1	1	1	1	1	1	1	1	22.5	49.83	502370	414920	379380	681820	586050	164640	25119	20746	18969	34091	29302	8232.2	460150	393250	351180	526380	455080	369370
A0A0D9RVP3;A0A0D9RYC3	A0A0D9RVP3_CHLSB Erythrocyte membrane protein band 4.1 like 2 OS=Chlorocebus sabaeus OX=60711 GN=EPB41L2 PE=4 SV=1;A0A0D9RYC3_CHLSB Erythrocyte membrane protein band 4.1 like 3 OS=Chlorocebus sabaeus OX=60711 GN=EPB41L3 PE=4 SV=1	2	1	0	0	1	1	0	1	0	0	1	1	0	1	0	0	1	1	0	1.2	92.258	86730	0	0	85873	88914	0	2223.8	0	0	2201.9	2279.9	0	86730	0	0	73398	74656	0
A0A0D9RVQ5	A0A0D9RVQ5_CHLSB Negative elongation factor complex member B OS=Chlorocebus sabaeus OX=60711 GN=NELFB PE=4 SV=1	1	1	0	1	0	1	1	1	0	1	0	1	1	1	0	1	0	1	1	2.6	65.67	44557	0	38451	0	38474	116270	1485.2	0	1281.7	0	1282.5	3875.8	44557	0	37400	0	32304	136130
A0A0D9RVR4	A0A0D9RVR4_CHLSB Anaphase-promoting complex subunit 4 OS=Chlorocebus sabaeus OX=60711 GN=ANAPC4 PE=3 SV=1	1	1	1	0	1	0	0	1	1	0	1	0	0	1	1	0	1	0	0	1.4	92.108	61380	52513	0	32709	0	0	1658.9	1419.3	0	884.03	0	0	61380	52704	0	27957	0	0
A0A0D9RVS8	A0A0D9RVS8_CHLSB DnaJ homolog subfamily C member 5 OS=Chlorocebus sabaeus OX=60711 GN=DNAJC5 PE=4 SV=1	1	1	1	0	2	2	1	1	1	0	2	2	1	1	1	0	2	2	1	18.6	18.801	41297	39373	0	52028	105330	20047	5899.6	5624.8	0	7432.6	15047	2863.8	55667	53268	0	0	52152	31639
A0A0D9RVS9	A0A0D9RVS9_CHLSB Purine nucleoside phosphorylase OS=Chlorocebus sabaeus OX=60711 GN=PNP PE=3 SV=1	1	1	1	1	1	1	1	1	1	1	1	1	1	1	1	1	1	1	1	5.2	32.11	119490	77680	111910	28435	71039	47042	6638.1	4315.5	6217.1	1579.7	3946.6	2613.4	76140	74470	69317	51565	56975	116860
A0A0D9RVT5	A0A0D9RVT5_CHLSB DNA repair nuclease/redox regulator APEX1 OS=Chlorocebus sabaeus OX=60711 PE=3 SV=1	1	4	2	3	4	4	1	4	2	3	4	4	1	4	2	3	4	4	1	21.1	35.589	344800	176880	263650	378020	370080	56116	24629	12634	18832	27001	26434	4008.3	297700	289460	264190	281290	245350	100320
A0A0D9RVV2	A0A0D9RVV2_CHLSB N(6)-L-threonylcarbamoyladenine synthase OS=Chlorocebus sabaeus OX=60711 GN=OSGEP PE=3 SV=1	1	0	1	1	1	1	1	0	1	1	1	1	1	0	1	1	1	1	1	5.1	36.37	0	80144	68196	58258	63036	63929	0	4218.1	3589.3	3066.2	3317.7	3364.7	0	80435	66332	49794	52928	74849
A0A0D9RVV5;A0A0D9RRS2	A0A0D9RVV5_CHLSB Vacuolar proton pump subunit B OS=Chlorocebus sabaeus OX=60711 GN=ATP6V1B2 PE=3 SV=1	2	4	2	2	1	2	2	4	2	2	1	2	2	4	2	2	1	2	2	11.9	59.432	802250	557280	384930	173120	304140	485020	30856	21434	14805	6658.6	11698	18655	554960	445040	474490	300120	357400	575160
A0A0D9RVV7;A0A0D9RAI4	A0A0D9RVV7_CHLSB Cytoplasmic linker associated protein 1 OS=Chlorocebus sabaeus OX=60711 GN=CLASP1 PE=3 SV=1	2	0	1	1	2	0	1	0	1	1	2	0	1	0	1	1	2	0	1	2.6	168.44	0	26022	10845	114580	0	35104	0	285.96	119.18	1259.1	0	385.76	0	38947	0	64912	0	61292
A0A0D9RVW4;A0A0D9SAW5;A0A0D9SB35	A0A0D9RVW4_CHLSB 40S ribosomal protein S12 OS=Chlorocebus sabaeus OX=60711 PE=3 SV=1;A0A0D9SAW5_CHLSB 40S ribosomal protein S12 OS=Chlorocebus sabaeus OX=60711 PE=3 SV=1	3	0	2	2	1	3	1	0	2	2	1	3	1	0	2	2	1	3	1	28.9	13.529	0	330300	417420	25131	375820	39261	0	47186	59631	3590.2	53688	5608.7	0	254210	242420	278440	299460	0
A0A0D9RVW9	A0A0D9RVW9_CHLSB Pre-mRNA-processing factor 6 OS=Chlorocebus sabaeus OX=60711 GN=PRPF6 PE=4 SV=1	1	0	0	0	1	1	0	0	0	0	1	1	0	0	0	0	1	1	0	1.6	107.41	0	0	0	17531	21099	0	0	0	0	307.57	370.15	0	0	0	0	14984	17715	0
A0A0D9RVX2	A0A0D9RVX2_CHLSB Integrin subunit alpha 1 OS=Chlorocebus sabaeus OX=60711 GN=ITGA1 PE=3 SV=1	1	0	0	0	1	1	0	0	0	0	1	1	0	0	0	0	1	1	0	1	130.89	0	0	0	39191	35526	0	0	0	0	687.56	623.26	0	0	0	0	33497	29829	0
A0A0D9RVY0	A0A0D9RVY0_CHLSB Translin OS=Chlorocebus sabaeus OX=60711 GN=TSN PE=3 SV=1	1	4	4	3	3	2	3	4	4	3	3	2	3	4	4	3	3	2	3	20.2	26.183	197870	176630	132450	177500	107580	113170	15221	13587	10188	13654	8275.4	8705.5	135240	148800	144670	141970	119200	147110
A0A0D9RW13	A0A0D9RW13_CHLSB HBS1-like protein OS=Chlorocebus sabaeus OX=60711 GN=HBS1L PE=3 SV=1	1	1	0	0	0	0	0	1	0	0	0	0	0	1	0	0	0	0	0	2.9	75.899	21748	0	0	0	0	0	572.32	0	0	0	0	0	21748	0	0	0	0	0
A0A0D9RW18	A0A0D9RW18_CHLSB Poly(A) binding protein interacting protein 1 OS=Chlorocebus sabaeus OX=60711 GN=PAIP1 PE=4 SV=1	1	0	0	0	0	0	1	0	0	0	0	0	1	0	0	0	0	0	1	2.8	45.657	0	0	0	0	0	54174	0	0	0	0	0	3611.6	0	0	0	0	0	63428
A0A0D9RW37	A0A0D9RW37_CHLSB Phosphate transporter OS=Chlorocebus sabaeus OX=60711 GN=SLC20A1 PE=3 SV=1	1	1	1	1	1	0	0	1	1	1	1	0	0	1	1	1	1	0	0	2.9	73.752	32129	41818	39838	41745	0	0	1460.4	1900.8	1810.8	1897.5	0	0	32129	41970	38749	35680	0	0
A0A0D9RW39	A0A0D9RW39_CHLSB Hydroxymethylglutaryl-CoA synthase OS=Chlorocebus sabaeus OX=60711 GN=HMGCS1 PE=3 SV=1	1	1	1	1	1	0	1	1	1	1	1	0	1	1	1	1	1	0	1	4.6	57.35	72067	55929	59788	84737	0	64723	2771.8	2151.1	2299.5	3259.1	0	2489.3	0	0	58154	72426	0	75779
A0A0D9RW42	A0A0D9RW42_CHLSB Coiled-coil-helix-coiled-coil-helix domain containing 5 OS=Chlorocebus sabaeus OX=60711 GN=CHCHD5 PE=4 SV=1	1	1	0	1	1	1	0	1	0	1	1	1	0	1	0	1	1	1	0	13.5	11.884	7926.2	0	10526	10813	11888	0	1132.3	0	1503.7	1544.7	1698.3	0	7926.2	0	10238	9242.1	9981.9	0
A0A0D9RWA2	A0A0D9RWA2_CHLSB Small nuclear ribonucleoprotein polypeptide A OS=Chlorocebus sabaeus OX=60711 GN=SNRPA1 PE=3 SV=1	1	1	0	1	0	0	0	1	0	1	0	0	0	1	0	1	0	0	0	3.5	28.415	74006	0	101920	0	0	0	7400.6	0	10192	0	0	0	0	0	99138	0	0	0
A0A0D9RWA7	A0A0D9RWA7_CHLSB Phosphoglucomutase 2 OS=Chlorocebus sabaeus OX=60711 GN=PGM2 PE=3 SV=1	1	2	2	3	2	3	0	2	2	3	2	3	0	2	2	3	2	3	0	8.2	68.276	271070	240890	303370	230690	257620	0	7972.6	7084.9	8922.5	6785	7577	0	284190	255970	266090	209350	205790	0
A0A0D9RWB5	A0A0D9RWB5_CHLSB TBC1 domain family member 1 OS=Chlorocebus sabaeus OX=60711 GN=TBC1D1 PE=4 SV=1	1	0	1	1	1	1	0	0	1	1	1	1	0	0	1	1	1	1	0	1.3	143.1	0	24929	21781	24499	27303	0	0	383.53	335.09	376.91	420.04	0	0	25020	21185	20940	22924	0
A0A0D9RWB7	A0A0D9RWB7_CHLSB BCL2 associated transcription factor 1 OS=Chlorocebus sabaeus OX=60711 GN=BCLAF1 PE=3 SV=1	1	2	1	1	1	2	0	2	1	1	1	2	0	2	1	1	1	2	0	3.5	100.76	52144	36919	46058	47225	78483	0	1580.1	1118.8	1395.7	1431.1	2378.3	0	34107	47747	57727	58857	41822	0
A0A0D9RWC3	A0A0D9RWC3_CHLSB RNA polymerase II subunit D OS=Chlorocebus sabaeus OX=60711 GN=POLR2D PE=3 SV=1	1	0	0	0	0	1	0	0	0	0	0	1	0	0	0	0	0	1	0	10.6	16.281	0	0	0	0	26251	0	0	0	0	0	2916.8	0	0	0	0	0	22042	0
A0A0D9RWE1	A0A0D9RWE1_CHLSB UDP-glucose glycoprotein glucosyltransferase 1 OS=Chlorocebus sabaeus OX=60711 GN=UGGT1 PE=3 SV=1	1	2	0	1	0	1	0	2	0	1	0	1	0	2	0	1	0	1	0	1.6	174.96	99247	0	36914	0	27826	0	1359.5	0	505.66	0	381.18	0	56371	0	61878	0	40266	0
A0A0D9RWF4;A0A0D9S2D4	A0A0D9RWF4_CHLSB Catenin beta 1 OS=Chlorocebus sabaeus OX=60711 GN=CTNNB1 PE=3 SV=1	2	2	1	3	3	3	2	2	1	3	3	3	2	2	1	3	3	3	2	10	85.496	41434	45149	146110	136400	176410	86397	986.53	1075	3478.9	3247.7	4200.2	2057.1	53427	62576	123560	108380	139940	106850
A0A0D9RWG6	A0A0D9RWG6_CHLSB Myotubularin related protein 9 OS=Chlorocebus sabaeus OX=60711 GN=MTMR9 PE=3 SV=1	1	0	1	1	1	1	0	0	1	1	1	1	0	0	1	1	1	1	0	2.9	63.371	0	37369	57558	35421	36866	0	0	1384	2131.8	1311.9	1365.4	0	0	37505	55984	30275	30954	0
A0A0D9RWG7	A0A0D9RWG7_CHLSB Large ribosomal subunit protein eL14 OS=Chlorocebus sabaeus OX=60711 GN=RPL14 PE=3 SV=1	1	1	1	1	0	1	1	1	1	1	0	1	1	1	1	1	0	1	1	5.7	23.042	75842	283540	188490	0	328640	223880	15168	56707	37698	0	65727	44776	75842	284570	183340	0	275940	262120
A0A0D9RWI0	A0A0D9RWI0_CHLSB Replication factor C subunit 1 OS=Chlorocebus sabaeus OX=60711 GN=RFC1 PE=3 SV=1	1	0	0	0	0	1	1	0	0	0	0	1	1	0	0	0	0	1	1	1.2	110.21	0	0	0	0	65457	43099	0	0	0	0	1258.8	828.83	0	0	0	0	54960	50461
A0A0D9RWJ1	A0A0D9RWJ1_CHLSB DAB adaptor protein 2 OS=Chlorocebus sabaeus OX=60711 GN=DAB2 PE=4 SV=1	1	1	2	1	1	1	1	1	2	1	1	1	1	1	2	1	1	1	1	3	82.454	96642	171720	99365	68582	90099	8964.3	3221.4	5723.9	3312.2	2286.1	3003.3	298.81	101940	97027	101950	61831	71262	76394
A0A0D9RWJ3	A0A0D9RWJ3_CHLSB Large ribosomal subunit protein uL6 OS=Chlorocebus sabaeus OX=60711 GN=RPL9 PE=3 SV=1	1	1	1	0	0	0	0	1	1	0	0	0	0	1	1	0	0	0	0	5.7	22.21	67337	48210	0	0	0	0	9619.5	6887.2	0	0	0	0	67337	48386	0	0	0	0
A0A0D9RWK1	A0A0D9RWK1_CHLSB UDP-glucose 6-dehydrogenase OS=Chlorocebus sabaeus OX=60711 GN=UGDH PE=3 SV=1	1	3	4	5	4	3	3	3	4	5	4	3	3	3	4	5	4	3	3	16.8	55.023	276470	291090	619190	286530	152520	227150	9874	10396	22114	10233	5447.3	8112.5	285410	309890	359410	253050	264240	337790
A0A0D9RWM0	A0A0D9RWM0_CHLSB E2 ubiquitin-conjugating enzyme OS=Chlorocebus sabaeus OX=60711 GN=UBE2K PE=3 SV=1	1	2	1	0	2	1	1	2	1	0	2	1	1	2	1	0	2	1	1	11.5	22.406	363660	230880	0	369240	125020	90204	30305	19240	0	30770	10419	7517	264430	248510	0	223480	191990	193160
A0A0D9RWM3	A0A0D9RWM3_CHLSB PDS5 cohesin associated factor A OS=Chlorocebus sabaeus OX=60711 GN=PDS5A PE=3 SV=1	1	1	0	1	3	3	1	1	0	1	3	3	1	1	0	1	3	3	1	4.6	146.14	74639	0	16202	91510	137110	31216	1051.3	0	228.2	1288.9	1931.1	439.66	64738	0	36222	89618	73322	56386
A0A0D9RWN9	A0A0D9RWN9_CHLSB Septin OS=Chlorocebus sabaeus OX=60711 GN=SEPTIN10 PE=3 SV=1	1	0	0	1	0	0	0	0	0	1	0	0	0	0	0	1	0	0	0	3.3	52.651	0	0	10300	0	0	0	0	0	468.2	0	0	0	0	0	10019	0	0	0
A0A0D9RWQ4	A0A0D9RWQ4_CHLSB Nucleoporin 155 OS=Chlorocebus sabaeus OX=60711 GN=NUP155 PE=3 SV=1	1	0	0	1	1	1	0	0	0	1	1	1	0	0	0	1	1	1	0	0.9	121.38	0	0	18274	57405	48542	0	0	0	351.43	1103.9	933.49	0	0	0	17775	49065	40757	0
A0A0D9RWS2	A0A0D9RWS2_CHLSB Amino acid transporter OS=Chlorocebus sabaeus OX=60711 GN=SLC1A3 PE=3 SV=1	1	2	1	1	2	2	0	2	1	1	2	2	0	2	1	1	2	2	0	5.9	59.606	31081	26486	15618	72624	68853	0	1942.6	1655.4	976.13	4539	4303.3	0	23779	42448	27254	50461	48798	0
A0A0D9RWS6	A0A0D9RWS6_CHLSB RAN binding protein 2 OS=Chlorocebus sabaeus OX=60711 GN=RANBP2 PE=4 SV=1	1	1	1	1	2	1	1	1	1	1	2	1	1	1	1	1	2	1	1	0.9	360.61	144740	143420	149010	175880	163740	91125	774.03	766.96	796.84	940.55	875.6	487.3	147060	146250	147250	139480	139680	108400
A0A0D9RWS9	A0A0D9RWS9_CHLSB IQ motif containing GTPase activating protein 1 OS=Chlorocebus sabaeus OX=60711 GN=IQGAP1 PE=4 SV=1	1	2	5	4	4	2	6	2	5	4	4	2	6	2	5	4	4	2	6	6	189.15	246190	439180	213010	303530	273330	327960	2966.1	5291.3	2566.4	3656.9	3293.1	3951.3	310820	270370	277750	304160	306510	297440
A0A0D9RWT9	A0A0D9RWT9_CHLSB RALBP1 associated Eps domain containing 1 OS=Chlorocebus sabaeus OX=60711 GN=REPS1 PE=4 SV=1	1	0	1	2	2	1	0	0	1	2	2	1	0	0	1	2	2	1	0	3.9	86.676	0	149480	179500	168680	32612	0	0	3736.9	4487.6	4217.1	815.31	0	0	131710	117980	112150	134340	0
A0A0D9RWU5	A0A0D9RWU5_CHLSB Costars family protein ABRACL OS=Chlorocebus sabaeus OX=60711 GN=ABRACL PE=3 SV=1	1	1	1	1	1	1	1	1	1	1	1	1	1	1	1	1	1	1	1	19.8	9.0323	28644	44100	60379	37039	155670	121460	9547.9	14700	20126	12346	51890	40486	65881	101800	65143	72815	75065	55496
A0A0D9RWV7	A0A0D9RWV7_CHLSB Vesicle trafficking 1 OS=Chlorocebus sabaeus OX=60711 GN=VTA1 PE=3 SV=1	1	1	1	1	1	1	0	1	1	1	1	1	0	1	1	1	1	1	0	4.6	33.853	156430	181130	194130	278650	284670	0	13036	15095	16178	23221	23722	0	156430	181790	188820	238170	239020	0
A0A0D9RWX3	A0A0D9RWX3_CHLSB Four and a half LIM domains 2 OS=Chlorocebus sabaeus OX=60711 GN=FHL2 PE=4 SV=1	1	2	1	1	1	1	1	2	1	1	1	1	1	2	1	1	1	1	1	8.6	32.165	198280	177720	210770	168250	209880	122110	11016	9873.4	11709	9347.4	11660	6784	187320	183000	208870	147370	175630	142470
A0A0D9RWY0	A0A0D9RWY0_CHLSB Ubiquitin carboxyl-terminal hydrolase OS=Chlorocebus sabaeus OX=60711 GN=UCHL1 PE=3 SV=1	1	4	4	2	3	3	2	4	4	2	3	3	2	4	4	2	3	3	2	27.8	24.766	973200	775550	92967	1031900	952620	443440	97320	77555	9296.7	103190	95262	44344	670260	708260	418930	786160	734150	631900
A0A0D9RWY2	A0A0D9RWY2_CHLSB Bifunctional purine biosynthesis protein ATIC OS=Chlorocebus sabaeus OX=60711 PE=3 SV=1	1	1	0	1	1	3	1	1	0	1	1	3	1	1	0	1	1	3	1	13	48.476	20750	0	50911	90414	231730	7288.9	691.68	0	1697	3013.8	7724.3	242.96	20612	0	49188	76762	158640	45450
A0A0D9RWY7	A0A0D9RWY7_CHLSB LIM and calponin homology domains 1 OS=Chlorocebus sabaeus OX=60711 GN=LIMCH1 PE=4 SV=1	1	1	2	1	1	1	1	1	2	1	1	1	1	1	2	1	1	1	1	2.9	124.99	40619	49568	33449	81130	77174	40984	634.67	774.51	522.65	1267.7	1205.8	640.38	51419	30298	41185	0	0	0
A0A0D9RX05	A0A0D9RX05_CHLSB Utrophin OS=Chlorocebus sabaeus OX=60711 GN=UTRN PE=4 SV=1	1	2	2	2	3	3	3	2	2	2	3	3	3	2	2	2	3	3	3	1.7	394.57	45432	75196	43786	75522	70767	83687	255.23	422.45	245.99	424.28	397.56	470.15	61625	63568	58371	56294	57719	87865
A0A0D9RX15	A0A0D9RX15_CHLSB Ribosome biogenesis protein BRX1 homolog OS=Chlorocebus sabaeus OX=60711 GN=BRIX1 PE=3 SV=1	1	1	1	1	1	0	0	1	1	1	1	0	0	1	1	1	1	0	0	8.8	41.456	75035	70321	74759	38118	0	0	3949.2	3701.1	3934.7	2006.2	0	0	75035	70577	72715	0	0	0
A0A0D9RX20	A0A0D9RX20_CHLSB Isocitrate dehydrogenase [NADP] OS=Chlorocebus sabaeus OX=60711 GN=IDH2 PE=3 SV=1	1	1	1	2	1	1	1	1	1	2	1	1	1	1	1	2	1	1	1	4.9	50.883	44963	26902	67416	30352	33864	29630	1954.9	1169.7	2931.1	1319.6	1472.3	1288.3	50171	30128	46920	28947	31727	38709
A0A0D9RX52	A0A0D9RX52_CHLSB Mitogen-activated protein kinase kinase kinase kinase 4 OS=Chlorocebus sabaeus OX=60711 GN=MAP4K4 PE=3 SV=1	1	1	1	1	0	1	0	1	1	1	0	1	0	1	1	1	0	1	0	1.2	157.56	43546	43594	39214	0	20950	0	669.94	670.68	603.29	0	322.3	0	43546	43753	38142	0	17590	0
A0A0D9RX61	A0A0D9RX61_CHLSB threonine--tRNA ligase OS=Chlorocebus sabaeus OX=60711 GN=TARS1 PE=3 SV=1	1	2	1	1	2	4	5	2	1	1	2	4	5	2	1	1	2	4	5	12.6	83.438	194260	102600	122020	125420	347090	382170	4625.2	2443	2905.3	2986.1	8264.2	9099.3	173380	124730	143760	130260	257910	431960
A0A0D9RX69	A0A0D9RX69_CHLSB FA complementation group I OS=Chlorocebus sabaeus OX=60711 GN=FANCI PE=4 SV=1	1	1	1	1	1	0	1	1	1	1	1	0	1	1	1	1	1	0	1	0.8	134.94	17499	21130	17554	20199	0	16243	246.47	297.6	247.23	284.49	0	228.78	17499	21207	17074	17265	0	19018
A0A0D9RX76	A0A0D9RX76_CHLSB Zinc finger RNA-binding protein OS=Chlorocebus sabaeus OX=60711 GN=ZFR PE=4 SV=1	1	1	0	0	0	0	0	1	0	0	0	0	0	1	0	0	0	0	0	1	117.05	29274	0	0	0	0	0	636.4	0	0	0	0	0	29274	0	0	0	0	0
A0A0D9RX99	A0A0D9RX99_CHLSB FRY like transcription coactivator OS=Chlorocebus sabaeus OX=60711 GN=FRYL PE=4 SV=1	1	0	0	0	0	0	1	0	0	0	0	0	1	0	0	0	0	0	1	0.4	341.74	0	0	0	0	0	12419	0	0	0	0	0	91.992	0	0	0	0	0	14540
A0A0D9RXA4	A0A0D9RXA4_CHLSB Eukaryotic translation initiation factor 5B OS=Chlorocebus sabaeus OX=60711 GN=EIF5B PE=3 SV=1	1	1	3	2	2	3	2	1	3	2	2	3	2	1	3	2	2	3	2	5.2	139	128680	181640	177990	146140	246670	96450	2523.2	3561.6	3490	2865.4	4836.7	1891.2	195160	181080	189250	142690	152100	68756
A0A0D9RXB8	A0A0D9RXB8_CHLSB K Homology domain-containing protein OS=Chlorocebus sabaeus OX=60711 PE=4 SV=1	1	1	0	0	1	0	0	1	0	0	1	0	0	1	0	0	1	0	0	4	34.269	64031	0	0	67418	0	0	2910.5	0	0	3064.5	0	0	64031	0	0	57624	0	0
A0A0D9RXC2	A0A0D9RXC2_CHLSB A-kinase anchoring protein 13 OS=Chlorocebus sabaeus OX=60711 GN=AKAP13 PE=4 SV=1	1	1	1	1	0	1	0	1	1	1	0	1	0	1	1	1	0	1	0	0.6	312.75	69957	59408	59044	0	38221	0	538.13	456.98	454.18	0	294.01	0	69957	59624	57430	0	32092	0
A0A0D9RXD4	A0A0D9RXD4_CHLSB Cytochrome c oxidase assembly factor 5 OS=Chlorocebus sabaeus OX=60711 GN=COA5 PE=3 SV=1	1	0	0	0	0	1	0	0	0	0	0	1	0	0	0	0	0	1	0	24.3	8.4256	0	0	0	0	16428	0	0	0	0	0	4106.9	0	0	0	0	0	13793	0
A0A0D9RXE2	A0A0D9RXE2_CHLSB Protein-L-isoaspartate O-methyltransferase OS=Chlorocebus sabaeus OX=60711 GN=PCMT1 PE=3 SV=1	1	1	0	0	0	0	1	1	0	0	0	0	1	1	0	0	0	0	1	4.9	30.317	27344	0	0	0	0	15067	1822.9	0	0	0	0	1004.5	27344	0	0	0	0	17641
A0A0D9RXL3	A0A0D9RXL3_CHLSB Metal transporter OS=Chlorocebus sabaeus OX=60711 GN=CNNM4 PE=3 SV=1	1	0	0	0	0	0	1	0	0	0	0	0	1	0	0	0	0	0	1	2.3	81.949	0	0	0	0	0	28520	0	0	0	0	0	770.82	0	0	0	0	0	33392
A0A0D9RXL9	A0A0D9RXL9_CHLSB T-complex protein 1 subunit epsilon OS=Chlorocebus sabaeus OX=60711 GN=CCT5 PE=3 SV=1	1	2	4	2	4	4	3	2	4	2	4	4	3	2	4	2	4	4	3	14.6	59.656	105920	323310	119050	360560	249480	157960	3209.6	9797.4	3607.6	10926	7560	4786.5	155940	233370	143920	226860	136170	319560
A0A0D9RXN5	A0A0D9RXN5_CHLSB tRNA (cytosine(34)-C(5))-methyltransferase OS=Chlorocebus sabaeus OX=60711 GN=NSUN2 PE=3 SV=1	1	1	0	1	1	2	0	1	0	1	1	2	0	1	0	1	1	2	0	9.4	86.348	100570	0	108610	14366	112540	0	2285.6	0	2468.4	326.51	2557.7	0	100570	0	0	0	0	0
A0A0D9RXQ7	A0A0D9RXQ7_CHLSB Condensin complex subunit 2 OS=Chlorocebus sabaeus OX=60711 GN=NCAPH PE=3 SV=1	1	0	0	0	0	1	0	0	0	0	0	1	0	0	0	0	0	1	0	3	82.5	0	0	0	0	28366	0	0	0	0	0	766.65	0	0	0	0	0	23817	0
A0A0D9RXQ9	A0A0D9RXQ9_CHLSB Synaptotagmin binding cytoplasmic RNA interacting protein OS=Chlorocebus sabaeus OX=60711 GN=SYNCRIP PE=4 SV=1	1	5	5	6	6	6	6	5	5	6	6	6	6	4	5	6	5	6	5	22.2	62.656	905650	448490	754320	762360	790340	507720	31229	15465	26011	26288	27253	17508	594520	654640	659550	719180	642830	728380
A0A0D9RXR5	A0A0D9RXR5_CHLSB U5 small nuclear ribonucleoprotein 200 kDa helicase OS=Chlorocebus sabaeus OX=60711 GN=SNRNP200 PE=3 SV=1	1	5	3	5	6	7	5	5	3	5	6	7	5	5	3	5	6	7	5	5.9	244.48	1033200	673680	949150	736970	1025400	498880	8756.1	5709.2	8043.6	6245.5	8690	4227.8	809240	763680	825620	784210	766940	748400
A0A0D9RXT2	A0A0D9RXT2_CHLSB Fumarylacetoacetate hydrolase domain containing 2A OS=Chlorocebus sabaeus OX=60711 GN=FAHD2A PE=3 SV=1	1	1	0	0	1	1	0	1	0	0	1	1	0	1	0	0	1	1	0	4.8	34.556	204410	0	0	182280	155530	0	15724	0	0	14021	11964	0	204410	0	0	155800	130590	0
A0A0D9RXX8	A0A0D9RXX8_CHLSB Programmed cell death 6 OS=Chlorocebus sabaeus OX=60711 GN=PDCD6 PE=4 SV=1	1	1	1	1	1	0	1	1	1	1	1	0	1	1	1	1	1	0	1	8.1	16.15	33719	76881	31208	90296	0	82905	3746.6	8542.3	3467.6	10033	0	9211.7	38936	53681	56829	53949	0	112080
A0A0D9RXZ5	A0A0D9RXZ5_CHLSB Unconventional myosin-VI OS=Chlorocebus sabaeus OX=60711 GN=MYO6 PE=1 SV=1	1	1	0	2	1	0	2	1	0	2	1	0	2	1	0	2	1	0	2	3	145.9	25710	0	103070	28133	0	54513	428.51	0	1717.9	468.88	0	908.56	50372	0	50848	47111	0	65507
A0A0D9RY09	A0A0D9RY09_CHLSB ATP-dependent (S)-NAD(P)H-hydrate dehydratase OS=Chlorocebus sabaeus OX=60711 GN=CARKD PE=3 SV=1	1	1	1	1	1	0	1	1	1	1	1	0	1	1	1	1	1	0	1	7	35.257	16721	20960	18841	20441	0	35008	983.59	1233	1108.3	1202.4	0	2059.3	16721	21037	18326	17471	0	40988
A0A0D9RY12	A0A0D9RY12_CHLSB Collagen type IV alpha 1 chain OS=Chlorocebus sabaeus OX=60711 GN=COL4A1 PE=4 SV=1	1	1	1	1	0	1	0	1	1	1	0	1	0	1	1	1	0	1	0	0.9	160.45	57386	62747	60711	0	55146	0	735.71	804.44	778.34	0	707	0	57386	62975	59051	0	46302	0
A0A0D9RY22	A0A0D9RY22_CHLSB Protein O-glucosyltransferase 2 OS=Chlorocebus sabaeus OX=60711 GN=POGLUT2 PE=3 SV=1	1	1	2	1	0	2	2	1	2	1	0	2	2	1	2	1	0	2	2	9.6	58.77	24250	81610	67001	0	79435	134580	757.8	2550.3	2093.8	0	2482.3	4205.8	40587	0	109070	0	80526	83503
A0A0D9RY25	A0A0D9RY25_CHLSB Tripeptidyl-peptidase 2 OS=Chlorocebus sabaeus OX=60711 GN=TPP2 PE=3 SV=1	1	1	2	1	1	1	1	1	2	1	1	1	1	1	2	1	1	1	1	1.8	138.35	62131	124330	51753	51885	58796	36136	986.21	1973.5	821.47	823.58	933.27	573.59	78745	58337	63798	56206	62569	53622
A0A0D9RY29	A0A0D9RY29_CHLSB mRNA cap guanine-N(7) methyltransferase OS=Chlorocebus sabaeus OX=60711 GN=RNMT PE=3 SV=1	1	0	1	1	1	2	0	0	1	1	1	2	0	0	1	1	1	2	0	4.2	55.032	0	24187	24638	58016	90315	0	0	967.49	985.52	2320.6	3612.6	0	0	47074	46472	40388	39725	0
A0A0D9RY42	A0A0D9RY42_CHLSB Transmembrane 9 superfamily member OS=Chlorocebus sabaeus OX=60711 GN=TM9SF2 PE=3 SV=1	1	1	0	1	1	2	0	1	0	1	1	2	0	1	0	1	1	2	0	3.8	75.774	44042	0	43079	59241	87329	0	2202.1	0	2153.9	2962	4366.5	0	49191	0	46800	56555	57356	0
A0A0D9RY49	A0A0D9RY49_CHLSB Tubulin beta chain OS=Chlorocebus sabaeus OX=60711 GN=TUBB6 PE=3 SV=1	1	3	4	4	5	4	3	1	1	1	1	1	0	1	1	1	1	1	0	11.7	49.83	45247	24918	27608	25487	47296	0	2262.3	1245.9	1380.4	1274.3	2364.8	0	31229	30956	33239	35661	27519	0
A0A0D9RY59	A0A0D9RY59_CHLSB FERM, ARHGEF and pleckstrin domain-containing protein 1 OS=Chlorocebus sabaeus OX=60711 GN=FARP1 PE=4 SV=1	1	2	0	2	0	1	2	2	0	2	0	1	2	2	0	2	0	1	2	3.8	118.45	273830	0	227910	0	130890	103770	5369.1	0	4468.9	0	2566.4	2034.8	252840	0	202930	0	162850	108280
A0A0D9RY60	A0A0D9RY60_CHLSB Importin 5 OS=Chlorocebus sabaeus OX=60711 GN=IPO5 PE=4 SV=1	1	4	4	3	8	6	5	4	4	3	8	6	5	4	4	3	8	6	5	12.6	123.64	260610	255810	149690	778260	660970	403160	4653.7	4568.1	2673.1	13897	11803	7199.4	349100	310160	281440	407840	499310	491040
A0A0D9RY76	A0A0D9RY76_CHLSB Dynein axonemal assembly factor 5 OS=Chlorocebus sabaeus OX=60711 GN=DNAAF5 PE=4 SV=1	1	2	1	1	0	1	0	2	1	1	0	1	0	2	1	1	0	1	0	3.5	72.473	139990	27648	28807	0	36555	0	3783.6	747.23	778.56	0	987.96	0	41452	52713	53228	0	58306	0
A0A0D9RY83	A0A0D9RY83_CHLSB Guided entry of tail-anchored proteins factor 4 OS=Chlorocebus sabaeus OX=60711 GN=GET4 PE=3 SV=1	1	0	1	1	1	1	1	0	1	1	1	1	1	0	1	1	1	1	1	10.1	36.487	0	21585	26126	82932	99964	49646	0	1541.8	1866.1	5923.7	7140.3	3546.1	0	21664	25412	70884	83934	58126
A0A0D9RY89	A0A0D9RY89_CHLSB Vesicle-associated membrane protein-associated protein A OS=Chlorocebus sabaeus OX=60711 GN=VAPA PE=3 SV=1	1	1	1	1	1	1	1	1	1	1	1	1	1	1	1	1	1	1	1	4.8	32.619	114770	108820	121770	135460	146410	174440	8197.7	7772.5	8697.6	9675.4	10458	12460	114770	109210	118440	115780	122930	204230
A0A0D9RY95	A0A0D9RY95_CHLSB Protein phosphatase 4 regulatory subunit 1 OS=Chlorocebus sabaeus OX=60711 GN=PPP4R1 PE=4 SV=1	1	1	1	1	1	1	0	1	1	1	1	1	0	1	1	1	1	1	0	0.9	105.02	67886	64853	83376	78401	86712	0	1578.8	1508.2	1939	1823.3	2016.6	0	67886	65089	81097	67011	72807	0
A0A0D9RYA3	A0A0D9RYA3_CHLSB RNA binding motif protein 26 OS=Chlorocebus sabaeus OX=60711 GN=RBM26 PE=4 SV=1	1	1	0	0	0	0	0	1	0	0	0	0	0	1	0	0	0	0	0	1.3	113.64	20514	0	0	0	0	0	603.37	0	0	0	0	0	20514	0	0	0	0	0
A0A0D9RYA4	A0A0D9RYA4_CHLSB NADH dehydrogenase [ubiquinone] flavoprotein 2, mitochondrial OS=Chlorocebus sabaeus OX=60711 GN=NDUFV2 PE=3 SV=1	1	0	0	0	0	0	1	0	0	0	0	0	1	0	0	0	0	0	1	4	27.389	0	0	0	0	0	30393	0	0	0	0	0	2026.2	0	0	0	0	0	35584
A0A0D9RYC4	A0A0D9RYC4_CHLSB Oxidized purine nucleoside triphosphate hydrolase OS=Chlorocebus sabaeus OX=60711 GN=NUDT1 PE=3 SV=1	1	0	0	1	1	1	0	0	0	1	1	1	0	0	0	1	1	1	0	9.6	17.969	0	0	15881	21351	15541	0	0	0	2268.8	3050.2	2220.1	0	0	0	15447	18249	13049	0
A0A0D9RYD0	A0A0D9RYD0_CHLSB Eukaryotic translation initiation factor 3 subunit B OS=Chlorocebus sabaeus OX=60711 GN=EIF3B PE=3 SV=1	1	1	2	3	2	2	1	1	2	3	2	2	1	1	2	3	2	2	1	4.3	92.176	90472	65692	136560	58540	125640	59622	2513.1	1824.8	3793.3	1626.1	3490	1656.2	86867	67995	71008	57258	66448	164980
A0A0D9RYD3	A0A0D9RYD3_CHLSB LIM domain 7 OS=Chlorocebus sabaeus OX=60711 GN=LMO7 PE=4 SV=1	1	1	0	2	0	1	0	1	0	2	0	1	0	1	0	2	0	1	0	1.5	211.27	30892	0	60183	0	29499	0	288.71	0	562.46	0	275.69	0	39565	0	49865	0	0	0
A0A0D9RYD9;A0A0D9RYD7	A0A0D9RYD9_CHLSB Myosin light chain 12A OS=Chlorocebus sabaeus OX=60711 GN=MYL12A PE=4 SV=1;A0A0D9RYD7_CHLSB Myosin light chain 12B OS=Chlorocebus sabaeus OX=60711 GN=MYL12B PE=4 SV=1	2	1	1	1	1	1	1	1	1	1	1	1	1	1	1	1	1	1	1	6.4	19.764	145480	90139	166820	92464	175710	320050	16164	10015	18535	10274	19524	35561	145480	90467	162260	79031	147540	374720
A0A0D9RYE5	A0A0D9RYE5_CHLSB Structural maintenance of chromosomes flexible hinge domain containing 1 OS=Chlorocebus sabaeus OX=60711 GN=SMCHD1 PE=4 SV=1	1	0	0	0	1	1	1	0	0	0	1	1	1	0	0	0	1	1	1	1.7	226.24	0	0	0	14563	19258	39239	0	0	0	133.6	176.68	359.99	0	0	0	12447	16169	0
A0A0D9RYF5	A0A0D9RYF5_CHLSB DIS3 homolog, exosome endoribonuclease and 3-5 exoribonuclease OS=Chlorocebus sabaeus OX=60711 GN=DIS3 PE=3 SV=1	1	0	0	0	0	0	1	0	0	0	0	0	1	0	0	0	0	0	1	1.9	109.14	0	0	0	0	0	31957	0	0	0	0	0	639.14	0	0	0	0	0	37415
A0A0D9RYF8	A0A0D9RYF8_CHLSB Thymidylate synthase OS=Chlorocebus sabaeus OX=60711 GN=TYMS PE=3 SV=1	1	2	0	2	0	1	0	2	0	2	0	1	0	2	0	2	0	1	0	10.2	35.632	75439	0	65497	0	67905	0	4715	0	4093.6	0	4244	0	68020	0	58827	0	69315	0
A0A0D9RYH0	A0A0D9RYH0_CHLSB Ubiquitin carboxyl-terminal hydrolase OS=Chlorocebus sabaeus OX=60711 GN=USP14 PE=3 SV=1	1	1	1	1	2	2	2	1	1	1	2	2	2	1	1	1	2	2	2	3.2	55.972	249810	265970	290130	411840	274590	149200	9992.4	10639	11605	16474	10984	5968	272840	293080	303360	256870	260600	169460
A0A0D9RYI9	A0A0D9RYI9_CHLSB Small nuclear ribonucleoprotein Sm D1 OS=Chlorocebus sabaeus OX=60711 GN=SNRPD1 PE=3 SV=1	1	0	1	0	0	0	0	0	1	0	0	0	0	0	1	0	0	0	0	17.6	13.281	0	15552	0	0	0	0	0	3888	0	0	0	0	0	15609	0	0	0	0
A0A0D9RYJ2	A0A0D9RYJ2_CHLSB SGT1 homolog, MIS12 kinetochore complex assembly cochaperone OS=Chlorocebus sabaeus OX=60711 GN=SUGT1 PE=3 SV=1	1	1	1	1	1	1	1	1	1	1	1	1	1	1	1	1	1	1	1	4.5	37.804	100820	50582	96810	137250	123340	32998	4801.1	2408.7	4610	6535.6	5873.4	1571.3	77122	101850	72698	79041	68779	77513
A0A0D9RYP1	A0A0D9RYP1_CHLSB Importin subunit alpha OS=Chlorocebus sabaeus OX=60711 GN=KPNA3 PE=3 SV=1	1	2	1	0	2	3	1	2	1	0	2	3	1	2	1	0	2	3	1	6.3	55.786	94896	32438	0	141320	210620	16725	5272	1802.1	0	7851.3	11701	929.19	115200	60587	0	94504	112910	61460
A0A0D9RYQ9	A0A0D9RYQ9_CHLSB Rab GDP dissociation inhibitor OS=Chlorocebus sabaeus OX=60711 GN=GDI1 PE=3 SV=1	1	5	3	4	2	4	4	3	3	4	2	2	3	3	3	4	2	2	3	20.1	50.626	652390	647520	873960	556710	564820	472740	26095	25901	34958	22268	22593	18909	677950	640920	684440	573480	557760	521330
A0A0D9RYR3	A0A0D9RYR3_CHLSB ATPase H+ transporting accessory protein 1 OS=Chlorocebus sabaeus OX=60711 GN=ATP6AP1 PE=3 SV=1	1	0	0	0	1	1	1	0	0	0	1	1	1	0	0	0	1	1	1	3.8	52.615	0	0	0	16874	18089	19603	0	0	0	937.46	1005	1089.1	0	0	0	14423	15189	22952
A0A0D9RYT5	A0A0D9RYT5_CHLSB S-formylglutathione hydrolase OS=Chlorocebus sabaeus OX=60711 GN=ESD PE=3 SV=1	1	1	1	1	0	1	0	1	1	1	0	1	0	1	1	1	0	1	0	4.3	31.521	67771	58376	70818	0	80372	0	4840.8	4169.7	5058.4	0	5740.9	0	67771	58589	68882	0	67483	0
A0A0D9RYU1	A0A0D9RYU1_CHLSB BAR/IMD domain containing adaptor protein 2 like 1 OS=Chlorocebus sabaeus OX=60711 GN=BAIAP2L1 PE=4 SV=1	1	1	1	0	1	1	1	1	1	0	1	1	1	1	1	0	1	1	1	3.6	46.816	53005	46623	0	77485	46593	26652	1893	1665.1	0	2767.3	1664	951.87	53005	46793	0	66228	39121	31205
A0A0D9RYU5	A0A0D9RYU5_CHLSB Lymphocyte cytosolic protein 1 OS=Chlorocebus sabaeus OX=60711 GN=LCP1 PE=4 SV=1	1	4	2	3	3	1	2	4	2	3	3	1	2	3	1	3	2	0	2	11.2	70.288	1321400	887080	209570	975980	961850	125210	35714	23975	5663.9	26378	25996	3384.2	1002900	759030	719030	552580	624060	546390
A0A0D9RYW9	A0A0D9RYW9_CHLSB Actin-related protein 2/3 complex subunit OS=Chlorocebus sabaeus OX=60711 GN=ARPC1A PE=3 SV=1	1	1	1	2	2	2	2	1	1	2	2	2	2	1	1	2	2	2	2	9.7	40.892	29862	30975	49089	48698	52829	39670	1571.7	1630.3	2583.6	2563.1	2780.5	2087.9	39487	41109	42663	37190	39676	40998
A0A0D9RYX4	A0A0D9RYX4_CHLSB Casein kinase substrate phosphoprotein PP28 domain-containing protein OS=Chlorocebus sabaeus OX=60711 PE=4 SV=1	1	2	3	2	2	1	0	2	3	2	2	1	0	2	3	2	2	1	0	17.7	20.63	61011	103050	73019	45984	13478	0	8715.8	14722	10431	6569.1	1925.4	0	66359	76170	82119	29259	32176	0
A0A0D9RYX7	A0A0D9RYX7_CHLSB Protein BUD31 homolog OS=Chlorocebus sabaeus OX=60711 GN=BUD31 PE=3 SV=1	1	1	2	1	2	3	2	1	2	1	2	3	2	1	2	1	2	3	2	27.1	17	169590	190000	204590	264560	325760	81309	21198	23749	25574	33070	40720	10164	187000	190190	219420	223650	235000	98858
A0A0D9RZ03	A0A0D9RZ03_CHLSB Cadherin-2 OS=Chlorocebus sabaeus OX=60711 GN=CDH2 PE=4 SV=1	1	2	3	2	1	3	1	2	3	2	1	3	1	2	3	2	1	3	1	5.3	99.89	84890	124490	56166	37275	150450	29196	2294.3	3364.5	1518	1007.4	4066.2	789.07	71839	87513	72841	66778	86209	71647
A0A0D9RZ17	A0A0D9RZ17_CHLSB COP9 signalosome complex subunit 6 OS=Chlorocebus sabaeus OX=60711 GN=COPS6 PE=3 SV=1	1	2	1	1	1	1	0	2	1	1	1	1	0	2	1	1	1	1	0	7.3	36.445	66623	26878	38012	13043	21569	0	5551.9	2239.8	3167.7	1086.9	1797.4	0	28249	23715	36745	17450	28347	0
A0A0D9RZ28	A0A0D9RZ28_CHLSB DNA replication licensing factor MCM7 OS=Chlorocebus sabaeus OX=60711 GN=MCM7 PE=3 SV=1	1	1	0	2	3	1	2	1	0	2	3	1	2	1	0	2	3	1	2	10.7	81.193	56524	0	87965	159600	103760	81424	1487.5	0	2314.9	4200.1	2730.6	2142.7	65349	0	82855	122780	100730	89243
A0A0D9RZ34	A0A0D9RZ34_CHLSB Canopy FGF signaling regulator 4 OS=Chlorocebus sabaeus OX=60711 GN=CNPY4 PE=3 SV=1	1	1	2	1	1	2	0	1	2	1	1	2	0	1	2	1	1	2	0	9.9	27.312	20313	40459	21549	22463	52257	0	1846.7	3678.1	1959	2042.1	4750.7	0	29964	28518	30917	25622	29936	0
A0A0D9RZ78	A0A0D9RZ78_CHLSB Replication factor C subunit 3 OS=Chlorocebus sabaeus OX=60711 GN=RFC3 PE=4 SV=1	1	0	0	0	0	1	1	0	0	0	0	1	1	0	0	0	0	1	1	7	40.586	0	0	0	0	22457	15651	0	0	0	0	1069.4	745.28	0	0	0	0	18856	18324
A0A0D9RZ80	A0A0D9RZ80_CHLSB Microtubule associated protein RP/EB family member 2 OS=Chlorocebus sabaeus OX=60711 GN=MAPRE2 PE=3 SV=1	1	0	0	0	0	1	0	0	0	0	0	1	0	0	0	0	0	1	0	5.5	37.045	0	0	0	0	29586	0	0	0	0	0	1849.1	0	0	0	0	0	24842	0
A0A0D9RZ81	A0A0D9RZ81_CHLSB Creatine kinase B-type OS=Chlorocebus sabaeus OX=60711 PE=3 SV=1	1	0	0	0	0	1	0	0	0	0	0	1	0	0	0	0	0	1	0	3.4	42.652	0	0	0	0	16071	0	0	0	0	0	945.34	0	0	0	0	0	13494	0
A0A0D9RZB2;A0A0D9RKQ2	A0A0D9RZB2_CHLSB Actin like 6B OS=Chlorocebus sabaeus OX=60711 GN=ACTL6B PE=3 SV=1;A0A0D9RKQ2_CHLSB Actin like 6A OS=Chlorocebus sabaeus OX=60711 GN=ACTL6A PE=3 SV=1	2	0	0	0	0	1	0	0	0	0	0	1	0	0	0	0	0	1	0	2.8	46.877	0	0	0	0	186350	0	0	0	0	0	9317.5	0	0	0	0	0	156470	0
A0A0D9RZB5;A0A0D9RKN3	A0A0D9RZB5_CHLSB G protein subunit beta 2 OS=Chlorocebus sabaeus OX=60711 GN=GNB2 PE=3 SV=1	2	2	1	1	2	3	2	2	1	1	2	3	2	1	1	1	1	1	1	15.3	37.331	306950	425490	413330	538800	538050	265220	23612	32730	31795	41446	41389	20401	290440	468880	441420	423210	426000	308890
A0A0D9RZC5	A0A0D9RZC5_CHLSB Heat shock protein 105 kDa OS=Chlorocebus sabaeus OX=60711 GN=HSPH1 PE=3 SV=1	1	4	6	6	5	6	5	4	6	6	5	6	5	3	6	6	5	5	4	13.9	96.91	381500	415340	538360	535190	584120	467620	8117	8837	11455	11387	12428	9949.3	470120	459770	486650	472730	435160	492960
A0A0D9RZE8	A0A0D9RZE8_CHLSB ATP synthase subunit alpha OS=Chlorocebus sabaeus OX=60711 GN=ATP5F1A PE=3 SV=1	1	1	2	2	1	1	1	1	2	2	1	1	1	1	2	2	1	1	1	6.7	59.745	557490	729530	676940	694850	673970	499130	17983	23533	21837	22414	21741	16101	573620	706310	617690	611090	582270	601300
A0A0D9RZJ9	A0A0D9RZJ9_CHLSB Prune exopolyphosphatase 1 OS=Chlorocebus sabaeus OX=60711 GN=PRUNE1 PE=3 SV=1	1	0	0	1	0	0	0	0	0	1	0	0	0	0	0	1	0	0	0	3.3	50.216	0	0	32760	0	0	0	0	0	1489.1	0	0	0	0	0	31864	0	0	0
A0A0D9RZK3	A0A0D9RZK3_CHLSB procollagen-lysine 5-dioxygenase OS=Chlorocebus sabaeus OX=60711 GN=PLOD3 PE=4 SV=1	1	2	1	2	1	2	1	2	1	2	1	2	1	2	1	2	1	2	1	3.9	84.504	93653	65706	111900	34980	117220	55549	2178	1528.1	2602.3	813.49	2726.1	1291.8	74725	79976	86911	66689	74621	78874
A0A0D9RZL3	A0A0D9RZL3_CHLSB Mitochondrial fission 1 protein OS=Chlorocebus sabaeus OX=60711 GN=FIS1 PE=3 SV=1	1	0	0	0	1	1	0	0	0	0	1	1	0	0	0	0	1	1	0	7.2	16.937	0	0	0	27748	30542	0	0	0	0	3964	4363.2	0	0	0	0	23717	25645	0
A0A0D9RZN1	A0A0D9RZN1_CHLSB Mitochondrial calcium uptake 2 OS=Chlorocebus sabaeus OX=60711 GN=MICU2 PE=4 SV=1	1	0	1	0	1	0	0	0	1	0	1	0	0	0	1	0	1	0	0	3.7	51.733	0	16110	0	23680	0	0	0	732.29	0	1076.4	0	0	0	16169	0	20240	0	0
A0A0D9RZN3	A0A0D9RZN3_CHLSB Acetyl-CoA acyltransferase 2 OS=Chlorocebus sabaeus OX=60711 GN=ACAA2 PE=3 SV=1	1	1	1	0	1	1	0	1	1	0	1	1	0	1	1	0	1	1	0	5	41.807	8442.9	10249	0	13201	10609	0	402.04	488.07	0	628.62	505.17	0	8442.9	10287	0	11283	8907.3	0
A0A0D9RZN6	A0A0D9RZN6_CHLSB Alpha-endosulfine OS=Chlorocebus sabaeus OX=60711 GN=ENSA PE=3 SV=1	1	3	2	3	2	2	2	3	2	3	2	2	2	3	2	3	2	2	2	30.6	13.389	276860	177350	287400	170240	190050	264990	30762	19706	31934	18916	21117	29443	226400	189950	230560	153930	171780	377110
A0A0D9RZQ0;A0A0D9S0H6	A0A0D9RZQ0_CHLSB ADP/ATP translocase OS=Chlorocebus sabaeus OX=60711 GN=SLC25A6 PE=3 SV=1;A0A0D9S0H6_CHLSB ADP/ATP translocase OS=Chlorocebus sabaeus OX=60711 GN=SLC25A5 PE=3 SV=1	2	1	1	2	1	1	0	1	1	2	1	1	0	1	1	2	1	1	0	7.4	32.866	29052	28516	97413	33472	27355	0	1452.6	1425.8	4870.7	1673.6	1367.7	0	44188	43530	37833	43514	34934	0
A0A0D9RZW1	A0A0D9RZW1_CHLSB Tyrosine 3-monooxygenase/tryptophan 5-monooxygenase activation protein gamma OS=Chlorocebus sabaeus OX=60711 GN=YWHAG PE=3 SV=1	1	4	4	6	5	6	2	3	3	5	4	5	1	3	3	5	4	5	1	29.6	28.302	495880	483880	703910	828940	874770	99886	30992	30243	43995	51809	54673	6242.9	629420	611920	686720	553840	603070	141180
A0A0D9RZW6	A0A0D9RZW6_CHLSB Heat shock protein family B (small) member 1 OS=Chlorocebus sabaeus OX=60711 GN=HSPB1 PE=3 SV=1	1	2	2	1	2	1	1	2	2	1	2	1	1	2	2	1	2	1	1	16.8	16.451	600550	650600	220090	837580	529580	645110	60055	65060	22009	83758	52958	64511	475160	509560	363010	553180	580500	902040
A0A0D9RZX0	A0A0D9RZX0_CHLSB Malate dehydrogenase, mitochondrial OS=Chlorocebus sabaeus OX=60711 GN=MDH2 PE=3 SV=1	1	3	3	4	2	1	2	3	3	4	2	1	2	3	3	4	2	1	2	16.8	43.903	752500	827570	892810	864720	556920	543070	32717	35981	38818	37596	24214	23612	900350	951890	745820	627680	534600	533690
A0A0D9RZX2	A0A0D9RZX2_CHLSB Thioredoxin like 1 OS=Chlorocebus sabaeus OX=60711 GN=TXNL1 PE=4 SV=1	1	8	5	7	7	8	5	8	5	7	7	8	5	8	5	7	7	8	5	40.3	32.328	3283800	3040300	2756800	3804600	3587000	2620100	205240	190020	172300	237780	224190	163760	3102100	3389200	2686800	3165100	3159100	2845700
A0A0D9RZX4	A0A0D9RZX4_CHLSB WD repeat domain 7 OS=Chlorocebus sabaeus OX=60711 GN=WDR7 PE=4 SV=1	1	1	2	1	1	1	0	1	2	1	1	1	0	1	2	1	1	1	0	1.3	159.39	23858	103300	24194	21202	19560	0	350.85	1519.1	355.79	311.8	287.64	0	40868	45257	40310	31042	28132	0
A0A0D9RZX9	A0A0D9RZX9_CHLSB Asparagine--tRNA ligase, cytoplasmic OS=Chlorocebus sabaeus OX=60711 GN=NARS1 PE=3 SV=1	1	1	1	1	2	2	3	1	1	1	2	2	3	1	1	1	2	2	3	13.4	63.898	484020	396530	424970	386660	524430	823560	21044	17240	18477	16811	22801	35807	508140	417800	433950	325980	383910	960620
A0A0D9RZY4	A0A0D9RZY4_CHLSB Huntingtin interacting protein 1 OS=Chlorocebus sabaeus OX=60711 GN=HIP1 PE=3 SV=1	1	1	1	1	1	1	1	1	1	1	1	1	1	1	1	1	1	1	1	1.6	112.38	57847	73362	76062	120230	119580	76267	1051.8	1333.9	1382.9	2185.9	2174.2	1386.7	57847	73629	73982	102760	100410	89294
A0A0D9RZY5	A0A0D9RZY5_CHLSB HECT-type E3 ubiquitin transferase OS=Chlorocebus sabaeus OX=60711 GN=NEDD4L PE=4 SV=1	1	0	0	1	0	0	1	0	0	1	0	0	1	0	0	1	0	0	1	1.8	113.97	0	0	145640	0	0	105990	0	0	2972.3	0	0	2163.1	0	0	141660	0	0	124100
A0A0D9RZY7	A0A0D9RZY7_CHLSB non-specific serine/threonine protein kinase OS=Chlorocebus sabaeus OX=60711 GN=ALPK2 PE=3 SV=1	1	0	0	0	0	0	1	0	0	0	0	0	1	0	0	0	0	0	1	0.9	236.69	0	0	0	0	0	25601	0	0	0	0	0	263.92	0	0	0	0	0	29974
A0A0D9RZY9	A0A0D9RZY9_CHLSB MALT1 paracaspase OS=Chlorocebus sabaeus OX=60711 GN=MALT1 PE=4 SV=1	1	1	0	1	1	0	1	1	0	1	1	0	1	1	0	1	1	0	1	3	82.056	84595	0	55250	107120	0	59193	2643.6	0	1726.6	3347.4	0	1849.8	84595	0	53740	91556	0	0
A0A0D9RZZ5	A0A0D9RZZ5_CHLSB Bromodomain adjacent to zinc finger domain 1B OS=Chlorocebus sabaeus OX=60711 GN=BAZ1B PE=4 SV=1	1	1	0	2	0	1	1	1	0	2	0	1	1	1	0	2	0	1	1	2.5	171.02	163350	0	93637	0	73026	80662	2121.4	0	1216.1	0	948.38	1047.6	172090	0	47950	0	74850	115290
A0A0D9RZZ9	A0A0D9RZZ9_CHLSB Lectin, mannose binding 1 OS=Chlorocebus sabaeus OX=60711 GN=LMAN1 PE=4 SV=1	1	8	5	6	8	8	7	8	5	6	8	8	7	8	5	6	8	8	7	17.1	57.39	848720	686440	856780	1047900	1293000	1347000	42436	34322	42839	52393	64650	67352	812600	802250	811040	967670	1004600	1531300
A0A0D9S011	A0A0D9S011_CHLSB RAB11 binding and LisH domain, coiled-coil and HEAT repeat containing OS=Chlorocebus sabaeus OX=60711 GN=RELCH PE=4 SV=1	1	1	2	2	2	3	4	1	2	2	2	3	4	1	2	2	2	3	4	7.2	134.61	26994	109210	110180	109740	145440	173070	465.41	1882.9	1899.7	1892	2507.6	2983.9	0	68789	65169	183390	171730	146250
A0A0D9S021;A0A0D9QVU0;A0A0D9SE05	A0A0D9S021_CHLSB vesicle-fusing ATPase OS=Chlorocebus sabaeus OX=60711 GN=VPS4B PE=3 SV=1	3	2	1	1	2	2	3	2	1	1	2	2	3	2	1	1	2	2	3	14.4	49.289	116830	31457	32792	119150	127100	96973	4673.1	1258.3	1311.7	4766.1	5084.1	3878.9	73805	67589	68282	99639	110600	82484
A0A0D9S030	A0A0D9S030_CHLSB General transcription factor IIi OS=Chlorocebus sabaeus OX=60711 GN=GTF2I PE=4 SV=1	1	0	0	0	0	0	1	0	0	0	0	0	1	0	0	0	0	0	1	1.3	112.35	0	0	0	0	0	106500	0	0	0	0	0	2218.7	0	0	0	0	0	124690
A0A0D9S037	A0A0D9S037_CHLSB Serpin B6 OS=Chlorocebus sabaeus OX=60711 PE=3 SV=1	1	0	0	0	2	3	2	0	0	0	2	3	2	0	0	0	2	3	2	13.8	43.186	0	0	0	114860	194880	112500	0	0	0	5220.8	8858.4	5113.6	0	0	0	118510	124570	150450
A0A0D9S052	A0A0D9S052_CHLSB Cytochrome b5 OS=Chlorocebus sabaeus OX=60711 GN=CYB5A PE=3 SV=1	1	1	1	1	1	1	1	1	1	1	1	1	1	1	1	1	1	1	1	9.7	15.339	150190	149390	120190	142260	115850	19259	25031	24898	20032	23709	19308	3209.9	133200	132700	100160	106320	106530	79525
A0A0D9S055	A0A0D9S055_CHLSB Cytosolic non-specific dipeptidase OS=Chlorocebus sabaeus OX=60711 GN=CNDP2 PE=3 SV=1	1	1	3	1	2	3	2	1	3	1	2	3	2	1	3	1	2	3	2	9.1	52.845	50623	188200	85742	126620	175110	109630	1808	6721.6	3062.2	4522.1	6253.8	3915.2	91751	121490	104790	118720	128560	141200
A0A0D9S094;A0A0D9RFW0	A0A0D9S094_CHLSB Plastin-3 OS=Chlorocebus sabaeus OX=60711 GN=PLS3 PE=4 SV=1	2	2	2	3	1	1	0	1	1	3	0	0	0	1	1	3	0	0	0	11.9	39.675	54575	52117	111790	0	0	0	2728.8	2605.9	5589.6	0	0	0	67620	64810	83188	0	0	0
A0A0D9S0B2	A0A0D9S0B2_CHLSB Argininosuccinate lyase OS=Chlorocebus sabaeus OX=60711 GN=ASL PE=3 SV=1	1	0	0	1	1	1	0	0	0	1	1	1	0	0	0	1	1	1	0	4.3	51.731	0	0	44635	43326	52646	0	0	0	1716.7	1666.4	2024.8	0	0	0	43414	37032	44204	0
A0A0D9S0B4;A0A0D9S0B5	A0A0D9S0B4_CHLSB Beta-glucuronidase OS=Chlorocebus sabaeus OX=60711 PE=3 SV=1;A0A0D9S0B5_CHLSB Beta-glucuronidase OS=Chlorocebus sabaeus OX=60711 PE=3 SV=1	2	0	1	0	1	1	0	0	1	0	1	1	0	0	1	0	1	1	0	1.5	69.232	0	177070	0	239260	231330	0	0	5533.4	0	7476.8	7229	0	0	177710	0	204500	194230	0
A0A0D9S0C3	A0A0D9S0C3_CHLSB Alpha-1,4 glucan phosphorylase OS=Chlorocebus sabaeus OX=60711 GN=PYGB PE=3 SV=1	1	3	3	4	5	5	5	3	3	4	5	5	5	3	3	3	4	5	4	10.8	79.71	742160	794910	1179200	1303300	1218000	832380	17670	18927	28076	31030	29000	19819	920520	941280	1002400	797450	868500	1268000
A0A0D9S0E1;A0A0D9RNA2	A0A0D9S0E1_CHLSB RNA helicase OS=Chlorocebus sabaeus OX=60711 GN=DDX3Y PE=3 SV=1;A0A0D9RNA2_CHLSB RNA helicase OS=Chlorocebus sabaeus OX=60711 GN=DDX3X PE=3 SV=1	2	1	2	2	2	3	3	1	1	1	1	2	3	1	1	1	1	2	3	7.3	73.057	324290	204610	227940	219800	246090	149520	7721.1	4871.7	5427.3	5233.3	5859.3	3559.9	255760	235390	254140	215340	202950	157320
A0A0D9S0F7	A0A0D9S0F7_CHLSB Malignant T-cell-amplified sequence OS=Chlorocebus sabaeus OX=60711 GN=MCTS1 PE=3 SV=1	1	0	0	0	1	1	1	0	0	0	1	1	1	0	0	0	1	1	1	9.4	20.555	0	0	0	34360	26610	22322	0	0	0	3436	2661	2232.2	0	0	0	29369	22343	26135
A0A0D9S0F9	A0A0D9S0F9_CHLSB Lysosomal associated membrane protein 2 OS=Chlorocebus sabaeus OX=60711 GN=LAMP2 PE=3 SV=1	1	0	1	0	1	1	2	0	1	0	1	1	2	0	1	0	1	1	2	4.9	44.842	0	293790	0	345350	19262	179990	0	15462	0	18176	1013.8	9473.1	0	242610	0	242870	140660	190810
A0A0D9S0I9	A0A0D9S0I9_CHLSB Peptidase S1 domain-containing protein OS=Chlorocebus sabaeus OX=60711 PE=4 SV=1	1	0	0	0	1	0	0	0	0	0	1	0	0	0	0	0	1	0	0	7.7	28.416	0	0	0	6789600	0	0	0	0	0	969940	0	0	0	0	0	5785900	0	0
A0A0D9S0J8	A0A0D9S0J8_CHLSB Nitric oxide associated 1 OS=Chlorocebus sabaeus OX=60711 GN=NOA1 PE=4 SV=1	1	0	0	0	1	1	0	0	0	0	1	1	0	0	0	0	1	1	0	2.8	57.315	0	0	0	10214	15746	0	0	0	0	378.31	583.19	0	0	0	0	8730.6	13221	0
A0A0D9S0J9	A0A0D9S0J9_CHLSB Coiled-coil domain-containing protein 80 OS=Chlorocebus sabaeus OX=60711 GN=CCDC80 PE=3 SV=1	1	0	0	1	0	0	0	0	0	1	0	0	0	0	0	1	0	0	0	2.6	74.866	0	0	631840	0	0	0	0	0	17551	0	0	0	0	0	614570	0	0	0
A0A0D9S0P9	A0A0D9S0P9_CHLSB 116 kDa U5 small nuclear ribonucleoprotein component OS=Chlorocebus sabaeus OX=60711 GN=EFTUD2 PE=4 SV=1	1	3	5	4	4	4	4	3	5	4	4	4	4	3	5	4	4	4	4	8.4	109.45	108910	213180	145670	356150	190830	337440	2135.4	4180	2856.3	6983.3	3741.8	6616.4	166820	133830	167580	185700	183580	390300
A0A0D9S0Q0	A0A0D9S0Q0_CHLSB Methionine aminopeptidase 2 OS=Chlorocebus sabaeus OX=60711 GN=METAP2 PE=3 SV=1	1	2	3	2	1	3	3	2	3	2	1	3	3	2	3	2	1	3	3	13.8	50.583	164160	194150	164640	175960	323720	215670	7137.2	8441.3	7158.4	7650.5	14075	9376.8	175580	197440	174430	245700	216630	184080
A0A0D9S0Q8	A0A0D9S0Q8_CHLSB Sm protein F OS=Chlorocebus sabaeus OX=60711 GN=SNRPF PE=3 SV=1	1	0	0	1	0	1	1	0	0	1	0	1	1	0	0	1	0	1	1	10.6	13.794	0	0	56703	0	64821	76303	0	0	9450.5	0	10803	12717	0	0	55153	0	54426	0
A0A0D9S0S4	A0A0D9S0S4_CHLSB G-patch domain containing 8 OS=Chlorocebus sabaeus OX=60711 GN=GPATCH8 PE=4 SV=1	1	0	1	0	0	0	0	0	1	0	0	0	0	0	1	0	0	0	0	1	164.24	0	24290	0	0	0	0	0	404.83	0	0	0	0	0	24379	0	0	0	0
A0A0D9S0T0	A0A0D9S0T0_CHLSB Dynein light chain roadblock OS=Chlorocebus sabaeus OX=60711 GN=DYNLRB2 PE=3 SV=1	1	1	1	1	1	1	1	1	1	1	1	1	1	1	1	1	1	1	1	9.4	10.855	228510	182680	196700	211610	215940	210030	38085	30447	32784	35269	35990	35005	228510	183340	191330	180870	181310	245910
A0A0D9S0V3	A0A0D9S0V3_CHLSB Granulin precursor OS=Chlorocebus sabaeus OX=60711 GN=GRN PE=3 SV=1	1	1	1	1	1	1	0	1	1	1	1	1	0	1	1	1	1	1	0	3	64.673	18155	21939	23491	27941	28694	0	789.33	953.86	1021.3	1214.8	1247.6	0	18155	22019	22849	23882	24093	0
A0A0D9S0W9	A0A0D9S0W9_CHLSB Heterogeneous nuclear ribonucleoprotein U like 1 OS=Chlorocebus sabaeus OX=60711 GN=HNRNPUL1 PE=4 SV=1	1	2	2	1	2	2	0	2	2	1	2	2	0	2	2	1	2	2	0	3.2	95.765	143190	86606	49167	140050	120570	0	4091.2	2474.5	1404.8	4001.4	3444.8	0	105490	92254	74439	122540	104150	0
A0A0D9S0X3	A0A0D9S0X3_CHLSB Thymopoietin OS=Chlorocebus sabaeus OX=60711 GN=TMPO PE=3 SV=1	1	0	0	0	2	2	0	0	0	0	2	2	0	0	0	0	2	2	0	7.7	50.656	0	0	0	200250	126820	0	0	0	0	9102.4	5764.4	0	0	0	0	163450	114190	0
A0A0D9S0X6	A0A0D9S0X6_CHLSB N-alpha-acetyltransferase 15, NatA auxiliary subunit OS=Chlorocebus sabaeus OX=60711 GN=NAA15 PE=4 SV=1	1	0	1	0	1	1	0	0	1	0	1	1	0	0	1	0	1	1	0	3	101.18	0	29468	0	5390.2	18108	0	0	566.7	0	103.66	348.22	0	0	29576	0	0	15204	0
A0A0D9S0Y5	A0A0D9S0Y5_CHLSB Cysteine and histidine-rich domain-containing protein 1 OS=Chlorocebus sabaeus OX=60711 GN=CHORDC1 PE=4 SV=1	1	4	5	5	6	6	3	4	5	5	6	6	3	4	5	5	6	6	3	26.8	37.587	1315400	1304600	1434200	1108800	1760500	577540	82211	81540	89636	69301	110030	36096	1389800	1275900	1291400	1134900	1211100	818730
A0A0D9S101	A0A0D9S101_CHLSB Upstream binding transcription factor OS=Chlorocebus sabaeus OX=60711 GN=UBTF PE=4 SV=1	1	0	0	0	1	0	0	0	0	0	1	0	0	0	0	0	1	0	0	2.4	82.605	0	0	0	36016	0	0	0	0	0	1000.5	0	0	0	0	0	30784	0	0
A0A0D9S109	A0A0D9S109_CHLSB Small ribosomal subunit protein eS19 OS=Chlorocebus sabaeus OX=60711 GN=RPS19 PE=3 SV=1	1	3	3	3	3	4	1	3	3	3	3	4	1	3	3	3	3	4	1	14.4	24.338	1157300	1117400	673380	1161800	1150100	337660	82664	79817	48099	82985	82152	24119	979610	940370	990860	837870	817720	721380
A0A0D9S146	A0A0D9S146_CHLSB SCY1 like pseudokinase 2 OS=Chlorocebus sabaeus OX=60711 PE=4 SV=1	1	0	0	0	1	1	1	0	0	0	1	1	1	0	0	0	1	1	1	1.8	67.615	0	0	0	40846	51256	18156	0	0	0	1571	1971.4	698.32	0	0	0	34912	43037	21258
A0A0D9S150	A0A0D9S150_CHLSB Platelet-activating factor acetylhydrolase IB subunit alpha1 OS=Chlorocebus sabaeus OX=60711 GN=PAFAH1B3 PE=3 SV=1	1	2	3	2	2	2	2	2	3	2	2	2	2	2	3	2	2	2	2	17.3	25.818	887710	899360	1003800	1196400	1007100	137310	59181	59958	66917	79761	67143	9153.8	922400	897360	849760	1095900	713100	317130
A0A0D9S164	A0A0D9S164_CHLSB SWI/SNF related, matrix associated, actin dependent regulator of chromatin, subfamily a, member 5 OS=Chlorocebus sabaeus OX=60711 GN=SMARCA5 PE=3 SV=1	1	0	1	0	0	0	0	0	1	0	0	0	0	0	1	0	0	0	0	1.5	113.75	0	15562	0	0	0	0	0	299.27	0	0	0	0	0	15619	0	0	0	0
A0A0D9S172	A0A0D9S172_CHLSB ATP binding cassette subfamily E member 1 OS=Chlorocebus sabaeus OX=60711 GN=ABCE1 PE=4 SV=1	1	1	0	0	0	0	0	1	0	0	0	0	0	1	0	0	0	0	0	5.5	34.75	19394	0	0	0	0	0	1212.1	0	0	0	0	0	19394	0	0	0	0	0
A0A0D9S1A2	A0A0D9S1A2_CHLSB M-phase phosphoprotein 6 OS=Chlorocebus sabaeus OX=60711 GN=MPHOSPH6 PE=4 SV=1	1	0	1	1	1	1	0	0	1	1	1	1	0	0	1	1	1	1	0	10.6	18.99	0	30545	29662	26189	22289	0	0	3393.9	3295.8	2909.9	2476.5	0	0	30656	28851	22385	18715	0
A0A0D9S1A5	A0A0D9S1A5_CHLSB ETHE1 persulfide dioxygenase OS=Chlorocebus sabaeus OX=60711 GN=ETHE1 PE=4 SV=1	1	1	1	1	1	1	1	1	1	1	1	1	1	1	1	1	1	1	1	5.5	28.027	409430	325840	346870	281150	261000	322290	27295	21723	23125	18743	17400	21486	409430	327030	337390	240310	219140	377340
A0A0D9S1A8	A0A0D9S1A8_CHLSB X-ray repair cross complementing 1 OS=Chlorocebus sabaeus OX=60711 GN=XRCC1 PE=4 SV=1	1	2	2	2	1	2	2	2	2	2	1	2	2	2	2	2	1	2	2	5.1	69.687	198480	209860	198530	183060	226670	110760	7088.4	7494.8	7090.2	6538	8095.3	3955.7	189420	198670	180580	210970	171210	127810
A0A0D9S1C2	A0A0D9S1C2_CHLSB Vesicle amine transport 1 OS=Chlorocebus sabaeus OX=60711 GN=VAT1 PE=3 SV=1	1	1	1	1	0	1	0	1	1	1	0	1	0	1	1	1	0	1	0	4	42.702	121020	180250	139090	0	117590	0	7118.8	10603	8181.5	0	6917	0	121020	180910	135280	0	98732	0
A0A0D9S1C5	A0A0D9S1C5_CHLSB Zinc finger protein 428 OS=Chlorocebus sabaeus OX=60711 GN=ZNF428 PE=4 SV=1	1	1	1	1	1	1	1	1	1	1	1	1	1	1	1	1	1	1	1	8.9	20.732	52084	64362	59404	66385	61670	31175	13021	16090	14851	16596	15417	7793.7	52084	64596	57780	56741	51781	36500
A0A0D9S1C8;A0A0D9SCR2;A0A0D9SCB9	A0A0D9S1C8_CHLSB 60S ribosomal protein L27 OS=Chlorocebus sabaeus OX=60711 GN=RPL27 PE=3 SV=1;A0A0D9SCR2_CHLSB 60S ribosomal protein L27 OS=Chlorocebus sabaeus OX=60711 PE=3 SV=1;A0A0D9SCB9_CHLSB 60S ribosomal protein L27 OS=Chlorocebus sabaeus OX=60711 PE	3	1	0	1	1	2	0	1	0	1	1	2	0	1	0	1	1	2	0	13.2	15.798	80830	0	70589	93576	462440	0	13472	0	11765	15596	77073	0	157650	0	133920	156000	170180	0
A0A0D9S1F5	A0A0D9S1F5_CHLSB LPS responsive beige-like anchor protein OS=Chlorocebus sabaeus OX=60711 GN=LRBA PE=4 SV=1	1	1	1	1	1	1	1	1	1	1	1	1	1	1	1	1	1	1	1	0.6	233.89	37412	33214	40074	41289	47714	22815	366.78	325.63	392.88	404.79	467.79	223.68	37412	33335	38978	35290	40063	26712
A0A0D9S1G0	A0A0D9S1G0_CHLSB Proteasome activator complex subunit 3 OS=Chlorocebus sabaeus OX=60711 GN=PSME3 PE=3 SV=1	1	1	1	1	1	1	2	1	1	1	1	1	2	1	1	1	1	1	2	7.9	30.886	123530	139590	128660	185590	243090	100290	8235.1	9306	8577.2	12373	16206	6685.7	128100	145280	129770	164500	211670	89593
A0A0D9S1G6	A0A0D9S1G6_CHLSB Small ribosomal subunit protein eS1 OS=Chlorocebus sabaeus OX=60711 GN=RPS3A PE=3 SV=1	1	0	0	0	1	0	0	0	0	0	1	0	0	0	0	0	1	0	0	6.4	29.945	0	0	0	194480	0	0	0	0	0	11440	0	0	0	0	0	166230	0	0
A0A0D9S1K1	A0A0D9S1K1_CHLSB ADP ribosylation factor interacting protein 1 OS=Chlorocebus sabaeus OX=60711 GN=ARFIP1 PE=4 SV=1	1	2	1	0	1	2	0	2	1	0	1	2	0	2	1	0	1	2	0	6.7	41.689	2460600	35663	0	2489700	2482700	0	123030	1783.1	0	124490	124130	0	1968100	1479000	0	1637300	1624600	0
A0A0D9S1K8	A0A0D9S1K8_CHLSB Potassium voltage-gated channel modifier subfamily G member 4 OS=Chlorocebus sabaeus OX=60711 GN=KCNG4 PE=4 SV=1	1	1	0	0	0	0	1	1	0	0	0	0	1	1	0	0	0	0	1	2.3	58.839	236170	0	0	0	0	313620	11246	0	0	0	0	14934	236170	0	0	0	0	367190
A0A0D9S1Q3	A0A0D9S1Q3_CHLSB Basal cell adhesion molecule (Lutheran blood group) OS=Chlorocebus sabaeus OX=60711 GN=BCAM PE=4 SV=1	1	4	1	2	2	1	0	4	1	2	2	1	0	4	1	2	2	1	0	6.7	67.676	201340	42158	143690	123010	68560	0	6291.9	1317.5	4490.2	3844.1	2142.5	0	160460	76565	124770	103410	80913	0
A0A0D9S1T8	A0A0D9S1T8_CHLSB Caveolae associated protein 1 OS=Chlorocebus sabaeus OX=60711 GN=CAVIN1 PE=3 SV=1	1	1	1	1	1	1	1	1	1	1	1	1	1	1	1	1	1	1	1	3.9	51.586	20009	26040	25035	34737	28301	31814	909.48	1183.7	1138	1578.9	1286.4	1446.1	20009	26135	24351	29690	23763	37248
A0A0D9S1T9	A0A0D9S1T9_CHLSB Signal transducer and activator of transcription OS=Chlorocebus sabaeus OX=60711 GN=STAT3 PE=3 SV=1	1	1	0	1	0	0	0	1	0	1	0	0	0	1	0	1	0	0	0	1.7	88.067	38807	0	44858	0	0	0	995.04	0	1150.2	0	0	0	38807	0	43632	0	0	0
A0A0D9S1U7;A0A0D9SAI6	A0A0D9S1U7_CHLSB peptidylprolyl isomerase OS=Chlorocebus sabaeus OX=60711 PE=4 SV=1;A0A0D9SAI6_CHLSB PPIase cyclophilin-type domain-containing protein OS=Chlorocebus sabaeus OX=60711 PE=4 SV=1	2	0	1	2	1	1	1	0	1	2	1	1	1	0	1	2	1	1	1	7.6	36.536	0	323800	471520	674830	339130	401860	0	14718	21433	30674	15415	18267	0	349910	456110	496450	306590	506600
A0A0D9S1V4	A0A0D9S1V4_CHLSB Follistatin like 5 OS=Chlorocebus sabaeus OX=60711 GN=FSTL5 PE=4 SV=1	1	0	1	0	0	0	0	0	1	0	0	0	0	0	1	0	0	0	0	2	94.491	0	155620	0	0	0	0	0	3383	0	0	0	0	0	156190	0	0	0	0
A0A0D9S1W8	A0A0D9S1W8_CHLSB Coactosin like F-actin binding protein 1 OS=Chlorocebus sabaeus OX=60711 GN=COTL1 PE=4 SV=1	1	1	1	1	1	1	0	1	1	1	1	1	0	1	1	1	1	1	0	8.5	15.972	114950	194720	107230	113040	129280	0	12772	21636	11914	12560	14364	0	114950	195430	104300	96621	108550	0
A0A0D9S1Y5	A0A0D9S1Y5_CHLSB Vasodilator stimulated phosphoprotein OS=Chlorocebus sabaeus OX=60711 GN=VASP PE=3 SV=1	1	2	2	2	2	2	1	2	2	2	2	2	1	2	2	2	2	2	1	9.7	39.77	237700	220470	240750	122290	225810	117930	13982	12969	14162	7193.7	13283	6937.1	217170	201800	216090	149490	181620	159160
A0A0D9S1Z5	A0A0D9S1Z5_CHLSB Small nuclear ribonucleoprotein Sm D2 OS=Chlorocebus sabaeus OX=60711 GN=SNRPD2 PE=3 SV=1	1	0	1	1	1	2	2	0	1	1	1	2	2	0	1	1	1	2	2	14.4	13.527	0	102180	148770	99430	218310	107580	0	14597	21253	14204	31188	15368	0	162620	159650	134760	112850	71618
A0A0D9S205	A0A0D9S205_CHLSB DNA replication complex GINS protein PSF2 OS=Chlorocebus sabaeus OX=60711 GN=GINS2 PE=3 SV=1	1	0	1	0	0	0	0	0	1	0	0	0	0	0	1	0	0	0	0	7	21.401	0	44157	0	0	0	0	0	4415.7	0	0	0	0	0	44318	0	0	0	0
A0A0D9S220	A0A0D9S220_CHLSB Palladin, cytoskeletal associated protein OS=Chlorocebus sabaeus OX=60711 GN=PALLD PE=4 SV=1	1	1	1	1	1	1	1	1	1	1	1	1	1	1	1	1	1	1	1	1.1	108.61	53319	43268	46195	37637	44801	73399	1211.8	983.37	1049.9	855.38	1018.2	1668.2	57435	46778	48400	48587	40520	55679
A0A0D9S232	A0A0D9S232_CHLSB Solute carrier family 7 member 5 OS=Chlorocebus sabaeus OX=60711 GN=SLC7A5 PE=3 SV=1	1	0	1	0	2	2	2	0	1	0	2	2	2	0	1	0	2	2	2	6.3	55.007	0	102610	0	183970	208560	132460	0	5130.3	0	9198.5	10428	6622.9	0	175840	0	133610	149530	131430
A0A0D9S238	A0A0D9S238_CHLSB Symplekin scaffold protein OS=Chlorocebus sabaeus OX=60711 GN=SYMPK PE=4 SV=1	1	0	0	0	1	1	1	0	0	0	1	1	1	0	0	0	1	1	1	2.4	141.17	0	0	0	25053	18049	35398	0	0	0	363.09	261.58	513.01	0	0	0	21414	15155	0
A0A0D9S239	A0A0D9S239_CHLSB Histone PARylation factor 1 OS=Chlorocebus sabaeus OX=60711 GN=HPF1 PE=3 SV=1	1	0	0	0	1	1	1	0	0	0	1	1	1	0	0	0	1	1	1	4	39.431	0	0	0	24172	25896	11724	0	0	0	1208.6	1294.8	586.2	0	0	0	20661	21743	13727
A0A0D9S247	A0A0D9S247_CHLSB RAB5C, member RAS oncogene family OS=Chlorocebus sabaeus OX=60711 GN=RAB5C PE=3 SV=1	1	1	0	2	1	1	1	1	0	2	1	1	1	1	0	2	1	1	1	10.2	27.753	149060	0	168000	127060	134270	52037	11466	0	12923	9773.6	10329	4002.9	157640	0	138560	114850	119230	64434
A0A0D9S252	A0A0D9S252_CHLSB High mobility group protein B2 OS=Chlorocebus sabaeus OX=60711 GN=HMGB2 PE=3 SV=1	1	1	1	1	0	1	1	1	1	1	0	1	1	1	1	1	0	1	1	6.2	24.033	313530	274220	365570	0	170970	134020	52255	45703	60928	0	28495	22336	313530	275210	355580	0	143560	156910
A0A0D9S291	A0A0D9S291_CHLSB Serine/threonine-protein phosphatase OS=Chlorocebus sabaeus OX=60711 GN=PPP5C PE=3 SV=1	1	1	0	1	1	2	0	1	0	1	1	2	0	1	0	1	1	2	0	6.2	56.918	57187	0	61297	71235	158500	0	2042.4	0	2189.2	2544.1	5660.8	0	75623	0	78841	80515	75800	0
A0A0D9S293	A0A0D9S293_CHLSB 2,3-cyclic-nucleotide 3-phosphodiesterase OS=Chlorocebus sabaeus OX=60711 GN=CNP PE=3 SV=1	1	3	3	3	2	2	1	3	3	3	2	2	1	3	3	3	2	2	1	13.3	47.521	169060	184540	204770	200540	143110	100940	6261.6	6834.7	7584	7427.6	5300.5	3738.4	148020	158900	162360	171050	154580	168290
A0A0D9S294	A0A0D9S294_CHLSB Heat shock protein 90 beta family member 1 OS=Chlorocebus sabaeus OX=60711 GN=HSP90B1 PE=3 SV=1	1	7	6	4	8	8	10	7	6	4	8	8	10	7	6	4	8	8	10	20.9	92.598	1014700	1052500	900410	892580	1003400	976690	25367	26312	22510	22314	25086	24417	884480	1057400	1080600	784430	798290	1090500
A0A0D9S2A3	A0A0D9S2A3_CHLSB Calmodulin 1 OS=Chlorocebus sabaeus OX=60711 GN=CALM1 PE=3 SV=1	1	3	3	3	2	4	3	3	3	3	2	4	3	3	3	3	2	4	3	42.3	16.837	1854100	2206400	2109000	1185200	1570500	1187000	206010	245160	234330	131690	174500	131890	1771500	1744000	1797600	1395200	1412800	1720200
A0A0D9S2A5	A0A0D9S2A5_CHLSB ATP-citrate synthase OS=Chlorocebus sabaeus OX=60711 GN=ACLY PE=3 SV=1	1	5	5	5	3	5	3	5	5	5	3	5	3	5	5	5	3	5	3	13.6	66.541	1136500	1116300	3200500	1351300	3750700	224370	32471	31894	91442	38609	107160	6410.5	1816300	1747100	2184200	1515800	2282800	390520
A0A0D9S2B1	A0A0D9S2B1_CHLSB L-aminoadipate-semialdehyde dehydrogenase-phosphopantetheinyl transferase OS=Chlorocebus sabaeus OX=60711 GN=AASDHPPT PE=3 SV=1	1	1	1	1	1	1	1	1	1	1	1	1	1	1	1	1	1	1	1	4.9	35.757	252750	258940	257020	214900	231610	53066	18054	18496	18358	15350	16543	3790.4	252750	259880	249990	183680	194470	62130
A0A0D9S2C3	A0A0D9S2C3_CHLSB peptidylprolyl isomerase OS=Chlorocebus sabaeus OX=60711 GN=FKBP10 PE=4 SV=1	1	1	1	0	0	2	1	1	1	0	0	2	1	1	1	0	0	2	1	5.3	64.308	201160	159770	0	0	246880	138790	6095.8	4841.4	0	0	7481.1	4205.7	213640	170290	0	0	174790	172580
A0A0D9S2D3	A0A0D9S2D3_CHLSB Amino acid transporter OS=Chlorocebus sabaeus OX=60711 PE=3 SV=1	1	0	0	0	1	1	0	0	0	0	1	1	0	0	0	0	1	1	0	4	28.366	0	0	0	44468	37737	0	0	0	0	4940.9	4193.1	0	0	0	0	38008	31686	0
A0A0D9S2E7;A0A0D9RHN5	A0A0D9S2E7_CHLSB Thioredoxin reductase 1, cytoplasmic OS=Chlorocebus sabaeus OX=60711 GN=TXNRD1 PE=3 SV=1	2	1	0	1	1	2	2	1	0	1	1	2	2	1	0	1	1	2	2	7.2	54.571	24298	0	25862	29218	62723	92001	1012.4	0	1077.6	1217.4	2613.5	3833.4	45372	0	46972	46633	43594	52235
A0A0D9S2E8	A0A0D9S2E8_CHLSB Keratin 16 OS=Chlorocebus sabaeus OX=60711 GN=KRT16 PE=3 SV=1	1	0	0	0	1	0	1	0	0	0	1	0	1	0	0	0	1	0	1	4	51.51	0	0	0	51897	0	19080	0	0	0	1789.6	0	657.91	0	0	0	44358	0	22339
A0A0D9S2E9	A0A0D9S2E9_CHLSB Cullin 5 OS=Chlorocebus sabaeus OX=60711 GN=CUL5 PE=3 SV=1	1	0	1	2	2	1	1	0	1	2	2	1	1	0	1	2	2	1	1	2.9	90.954	0	34683	45129	77123	61446	43801	0	753.97	981.07	1676.6	1335.8	952.2	0	40342	33772	54157	59793	59434
A0A0D9S2F4	A0A0D9S2F4_CHLSB Keratin 9 OS=Chlorocebus sabaeus OX=60711 GN=KRT9 PE=3 SV=1	1	1	0	1	0	0	1	1	0	1	0	0	1	1	0	1	0	0	1	2.2	63.447	222010	0	155310	0	0	87084	7655.4	0	5355.4	0	0	3002.9	222010	0	151060	0	0	101960
A0A0D9S2G5	A0A0D9S2G5_CHLSB SUMO1 activating enzyme subunit 1 OS=Chlorocebus sabaeus OX=60711 GN=SAE1 PE=3 SV=1	1	2	2	1	1	1	1	2	2	1	1	1	1	2	2	1	1	1	1	6.5	34.378	65324	74702	51988	48489	35020	16955	3266.2	3735.1	2599.4	2424.4	1751	847.74	46533	53439	59903	49097	49074	23516
A0A0D9S2H4	A0A0D9S2H4_CHLSB WASH complex subunit 4 OS=Chlorocebus sabaeus OX=60711 GN=WASHC4 PE=4 SV=1	1	0	0	0	0	0	1	0	0	0	0	0	1	0	0	0	0	0	1	2.2	136.36	0	0	0	0	0	13131	0	0	0	0	0	202.01	0	0	0	0	0	15374
A0A0D9S2I7	A0A0D9S2I7_CHLSB Cytoskeleton associated protein 4 OS=Chlorocebus sabaeus OX=60711 GN=CKAP4 PE=4 SV=1	1	2	2	2	3	3	3	2	2	2	3	3	3	2	2	2	3	3	3	12.5	65.632	95723	153880	95344	136760	251960	82417	2454.4	3945.7	2444.7	3506.6	6460.6	2113.3	126480	135290	124350	125720	172430	74504
A0A0D9S2K1	A0A0D9S2K1_CHLSB Sorbin and SH3 domain containing 2 OS=Chlorocebus sabaeus OX=60711 GN=SORBS2 PE=4 SV=1	1	1	0	2	1	3	0	1	0	2	1	3	0	1	0	2	1	3	0	3.5	170.16	34458	0	51267	44392	81538	0	453.4	0	674.57	584.1	1072.9	0	43482	0	43878	47879	55490	0
A0A0D9S2L0	A0A0D9S2L0_CHLSB NSF attachment protein alpha OS=Chlorocebus sabaeus OX=60711 GN=NAPA PE=3 SV=1	1	1	1	0	1	1	1	1	1	0	1	1	1	1	1	0	1	1	1	3.7	33.232	59662	60991	0	60936	61298	44659	3314.6	3388.4	0	3385.4	3405.5	2481.1	59662	61213	0	52084	51468	52288
A0A0D9S2M1	A0A0D9S2M1_CHLSB Radixin OS=Chlorocebus sabaeus OX=60711 GN=RDX PE=4 SV=1	1	3	4	2	4	3	5	1	0	0	0	0	1	1	0	0	0	0	1	13.9	71.141	17831	0	0	0	0	96640	540.32	0	0	0	0	2928.5	17831	0	0	0	0	0
A0A0D9S2Q6	A0A0D9S2Q6_CHLSB Adenine phosphoribosyltransferase OS=Chlorocebus sabaeus OX=60711 GN=APRT PE=3 SV=1	1	0	1	0	1	0	1	0	1	0	1	0	1	0	1	0	1	0	1	6.3	22.532	0	133050	0	166400	0	96140	0	13305	0	16640	0	9614	0	133530	0	142220	0	112560
A0A0D9S2R2	A0A0D9S2R2_CHLSB Protein phosphatase 2 scaffold subunit Abeta OS=Chlorocebus sabaeus OX=60711 GN=PPP2R1B PE=3 SV=1	1	0	1	1	1	2	3	0	0	0	0	1	1	0	0	0	0	1	1	9.2	65.941	0	0	0	0	42298	30225	0	0	0	0	1409.9	1007.5	0	0	0	0	35515	35388
A0A0D9S2T3	A0A0D9S2T3_CHLSB Coronin OS=Chlorocebus sabaeus OX=60711 GN=CORO1C PE=3 SV=1	1	0	1	1	1	1	0	0	1	1	1	1	0	0	1	1	1	1	0	4.1	54.284	0	61518	39452	48923	60924	0	0	3075.9	1972.6	2446.1	3046.2	0	0	61742	0	41815	51154	0
A0A0D9S2V1	A0A0D9S2V1_CHLSB Ubiquitin carboxyl-terminal hydrolase OS=Chlorocebus sabaeus OX=60711 GN=USP30 PE=3 SV=1	1	0	0	0	0	1	0	0	0	0	0	1	0	0	0	0	0	1	0	2.9	58.592	0	0	0	0	124010	0	0	0	0	0	5167	0	0	0	0	0	104120	0
A0A0D9S2X0	A0A0D9S2X0_CHLSB Keratin, type I cytoskeletal 10 OS=Chlorocebus sabaeus OX=60711 GN=KRT10 PE=3 SV=1	1	1	1	1	1	1	1	1	1	1	1	1	1	1	1	1	1	1	1	4.7	62.653	59724	109010	91512	78480	95443	66347	2212	4037.5	3389.3	2906.7	3534.9	2457.3	61739	99421	92014	69343	82842	0
A0A0D9S2X7	A0A0D9S2X7_CHLSB Acetyltransferase component of pyruvate dehydrogenase complex OS=Chlorocebus sabaeus OX=60711 PE=3 SV=1	1	1	1	1	1	1	1	1	1	1	1	1	1	1	1	1	1	1	1	2.3	69.094	26785	37527	31959	54733	66328	35523	787.79	1103.7	939.98	1609.8	1950.8	1044.8	26785	37664	31086	46781	55691	41591
A0A0D9S316	A0A0D9S316_CHLSB DNA topoisomerase 2 OS=Chlorocebus sabaeus OX=60711 GN=TOP2A PE=3 SV=1	1	3	3	2	3	6	3	3	3	2	3	6	3	3	3	2	3	5	3	5	174.38	112480	146550	69720	395000	563910	231140	1388.7	1809.3	860.74	4876.5	6961.8	2853.6	221970	283140	154020	234150	300170	215660
A0A0D9S330	A0A0D9S330_CHLSB BCL2 associated X, apoptosis regulator OS=Chlorocebus sabaeus OX=60711 GN=BAX PE=3 SV=1	1	2	2	1	2	2	3	2	2	1	2	2	3	2	2	1	2	2	3	24	21.208	109780	134160	48374	185060	221280	194190	12198	14906	5374.9	20562	24587	21577	112020	135810	109150	147750	163100	194970
A0A0D9S331	A0A0D9S331_CHLSB Protein CASC3 OS=Chlorocebus sabaeus OX=60711 GN=CASC3 PE=3 SV=1	1	1	1	1	0	1	0	1	1	1	0	1	0	1	1	1	0	1	0	2.4	76.478	27488	25443	26402	0	26033	0	1018.1	942.32	977.85	0	964.17	0	27488	25535	25680	0	21858	0
A0A0D9S338	A0A0D9S338_CHLSB RuvB-like helicase OS=Chlorocebus sabaeus OX=60711 GN=RUVBL2 PE=3 SV=1	1	1	0	1	2	2	2	1	0	1	2	2	2	1	0	1	2	2	2	2.6	51.156	65060	0	34633	71913	72695	76526	2409.6	0	1282.7	2663.4	2692.4	2834.3	69772	0	94785	47023	45005	54263
A0A0D9S347	A0A0D9S347_CHLSB U1 small nuclear ribonucleoprotein 70 kDa OS=Chlorocebus sabaeus OX=60711 GN=SNRNP70 PE=4 SV=1	1	2	2	0	3	2	1	2	2	0	3	2	1	2	2	0	3	2	1	6.8	50.617	237980	1076800	0	897430	801040	391460	14874	67298	0	56090	50065	24466	827300	852570	0	536260	544670	455830
A0A0D9S360	A0A0D9S360_CHLSB Proteasome 26S subunit, non-ATPase 3 OS=Chlorocebus sabaeus OX=60711 GN=PSMD3 PE=3 SV=1	1	2	3	3	2	3	2	2	3	3	2	3	2	2	3	3	2	3	2	14.4	60.995	112610	158410	191750	125630	187570	107660	3312	4659.1	5639.6	3694.9	5516.9	3166.6	129580	139660	155410	120690	142070	161620
A0A0D9S363	A0A0D9S363_CHLSB UDP-N-acetylglucosamine pyrophosphorylase 1 OS=Chlorocebus sabaeus OX=60711 GN=UAP1 PE=4 SV=1	1	0	1	0	1	2	1	0	1	0	1	2	1	0	1	0	1	2	1	6.7	58.688	0	21020	0	33660	52752	24686	0	700.66	0	1122	1758.4	822.85	0	24343	0	33197	32172	33350
A0A0D9S380	A0A0D9S380_CHLSB Glycolipid transfer protein OS=Chlorocebus sabaeus OX=60711 GN=GLTP PE=3 SV=1	1	0	0	0	1	0	0	0	0	0	1	0	0	0	0	0	1	0	0	7.2	23.85	0	0	0	8030.3	0	0	0	0	0	573.6	0	0	0	0	0	6863.7	0	0
A0A0D9S386	A0A0D9S386_CHLSB ZPR1 zinc finger OS=Chlorocebus sabaeus OX=60711 GN=ZPR1 PE=3 SV=1	1	1	1	1	1	1	1	1	1	1	1	1	1	1	1	1	1	1	1	3.1	51.113	45489	77999	136410	141570	163800	103980	1749.6	2999.9	5246.4	5445	6299.9	3999.2	45489	78283	132680	121000	137530	121740
A0A0D9S398	A0A0D9S398_CHLSB Apolipoprotein A-I OS=Chlorocebus sabaeus OX=60711 GN=APOA1 PE=3 SV=1	1	0	1	0	1	1	1	0	1	0	1	1	1	0	1	0	1	1	1	6	30.677	0	89406	0	138440	154780	58925	0	4967	0	7690.9	8598.7	3273.6	0	89732	0	118330	129960	68990
A0A0D9S3B0	A0A0D9S3B0_CHLSB Platelet-activating factor acetylhydrolase IB subunit alpha2 OS=Chlorocebus sabaeus OX=60711 GN=PAFAH1B2 PE=3 SV=1	1	1	1	1	1	1	0	1	1	1	1	1	0	1	1	1	1	1	0	3.9	25.569	93418	91269	96005	105850	103580	0	13345	13038	13715	15122	14797	0	93418	91602	93381	90474	86971	0
A0A0D9S3B7	A0A0D9S3B7_CHLSB Transgelin OS=Chlorocebus sabaeus OX=60711 GN=TAGLN PE=3 SV=1	1	0	2	2	1	2	2	0	2	2	1	2	2	0	2	2	1	2	2	11.4	22.625	0	818300	782690	597780	757410	501930	0	51144	48918	37361	47338	31370	0	744930	713350	682250	609730	566860
A0A0D9S3E5	A0A0D9S3E5_CHLSB LIM and SH3 domain protein 1 OS=Chlorocebus sabaeus OX=60711 GN=LASP1 PE=4 SV=1	1	1	2	1	1	2	0	1	2	1	1	2	0	1	2	1	1	2	0	7.7	29.691	83760	108050	46837	136910	150280	0	5982.9	7718	3345.5	9779.1	10734	0	104740	82393	56966	146330	90540	0
A0A0D9S3F8	A0A0D9S3F8_CHLSB Proteasome subunit beta OS=Chlorocebus sabaeus OX=60711 GN=PSMB3 PE=3 SV=1	1	1	1	1	2	4	3	1	1	1	2	4	3	1	1	1	2	4	3	30.7	22.963	268800	295370	310430	110960	433220	267730	29867	32818	34492	12329	48135	29748	327920	361640	368350	26961	298870	232020
A0A0D9S3H8	A0A0D9S3H8_CHLSB RRM domain-containing protein OS=Chlorocebus sabaeus OX=60711 PE=4 SV=1	1	0	1	1	1	1	0	0	1	1	1	1	0	0	1	1	1	1	0	5.2	29.854	0	659540	606170	536100	417620	0	0	43969	40411	35740	27841	0	0	661940	589600	458210	350650	0
A0A0D9S3I3	A0A0D9S3I3_CHLSB Serine/threonine-protein phosphatase OS=Chlorocebus sabaeus OX=60711 GN=PPP1CC PE=3 SV=1	1	3	3	3	2	3	3	1	1	1	1	1	0	1	1	1	1	1	0	24.9	33.574	44509	42958	57301	87013	65406	0	2781.8	2684.9	3581.3	5438.3	4087.9	0	44509	43114	55734	74372	54917	0
A0A0D9S3J6	A0A0D9S3J6_CHLSB Aminopeptidase OS=Chlorocebus sabaeus OX=60711 GN=NPEPPS PE=3 SV=1	1	2	2	1	2	2	0	2	2	1	2	2	0	2	2	1	2	2	0	5.9	103.62	671260	357670	378590	434560	422840	0	13985	7451.5	7887.2	9053.3	8809.2	0	429580	426170	450490	407810	410890	0
A0A0D9S3K2	A0A0D9S3K2_CHLSB Karyopherin subunit beta 1 OS=Chlorocebus sabaeus OX=60711 GN=KPNB1 PE=3 SV=1	1	1	0	2	3	2	3	1	0	2	3	2	3	1	0	2	3	2	3	6.7	97.169	429730	0	34122	892800	87689	418420	10743	0	853.05	22320	2192.2	10461	537650	0	36327	533060	172670	482920
A0A0D9S3N4	A0A0D9S3N4_CHLSB Coatomer subunit delta OS=Chlorocebus sabaeus OX=60711 GN=ARCN1 PE=3 SV=1	1	1	3	1	3	3	1	1	3	1	3	3	1	1	3	1	3	3	1	7	57.178	168160	449980	137920	480960	184630	22946	6228.2	16666	5108.1	17814	6838.2	849.84	287820	309790	229600	236580	237130	45982
A0A0D9S3N9	A0A0D9S3N9_CHLSB RNA helicase OS=Chlorocebus sabaeus OX=60711 GN=DDX6 PE=3 SV=1	1	1	1	1	1	1	1	1	1	1	1	1	1	1	1	1	1	1	1	3.9	54.416	134880	125220	160890	109450	175000	219420	4817.2	4472.2	5746	3908.8	6250.1	7836.4	120020	113200	138590	109390	132830	300410
A0A0D9S3P5	A0A0D9S3P5_CHLSB Coatomer subunit alpha OS=Chlorocebus sabaeus OX=60711 GN=COPA PE=4 SV=1	1	2	2	3	3	3	2	2	2	3	3	3	2	2	2	3	3	3	2	4.4	138.34	92588	73682	91870	64260	88660	47179	1322.7	1052.6	1312.4	917.99	1266.6	673.98	85735	68164	59173	48144	49181	123820
A0A0D9S3P9	A0A0D9S3P9_CHLSB DDB1 and CUL4 associated factor 8 OS=Chlorocebus sabaeus OX=60711 GN=DCAF8 PE=4 SV=1	1	0	0	0	1	0	0	0	0	0	1	0	0	0	0	0	1	0	0	2.8	66.841	0	0	0	23389	0	0	0	0	0	806.53	0	0	0	0	0	19991	0	0
A0A0D9S3Q5;A0A0D9SB62;A0A0D9SDJ1;A0A0D9SA45	A0A0D9S3Q5_CHLSB 40S ribosomal protein S25 OS=Chlorocebus sabaeus OX=60711 PE=3 SV=1;A0A0D9SB62_CHLSB 40S ribosomal protein S25 OS=Chlorocebus sabaeus OX=60711 PE=3 SV=1;A0A0D9SDJ1_CHLSB 40S ribosomal protein S25 OS=Chlorocebus sabaeus OX=60711 PE=3 SV=1	4	1	2	1	1	0	1	1	2	1	1	0	1	1	2	1	1	0	1	17.1	13.114	239140	200860	102340	128330	0	109120	47828	40172	20467	25667	0	21823	0	142790	116910	128830	0	150050
A0A0D9S3Q7	A0A0D9S3Q7_CHLSB Chromobox 1 OS=Chlorocebus sabaeus OX=60711 GN=CBX1 PE=4 SV=1	1	0	0	0	0	1	1	0	0	0	0	1	1	0	0	0	0	1	1	6	29.677	0	0	0	0	14398	20960	0	0	0	0	1028.5	1497.2	0	0	0	0	12090	24540
A0A0D9S3Q9	A0A0D9S3Q9_CHLSB Trafficking protein particle complex subunit OS=Chlorocebus sabaeus OX=60711 GN=TRAPPC4 PE=3 SV=1	1	0	1	1	1	1	1	0	1	1	1	1	1	0	1	1	1	1	1	7.8	24.312	0	30714	26959	43467	51363	43426	0	2193.9	1925.7	3104.8	3668.8	3101.8	0	30826	26222	37152	43127	50844
A0A0D9S3R1	A0A0D9S3R1_CHLSB Hypoxia up-regulated protein 1 OS=Chlorocebus sabaeus OX=60711 GN=HYOU1 PE=3 SV=1	1	3	2	2	1	3	1	3	2	2	1	3	1	3	2	2	1	3	1	7.1	111.43	77186	61149	44652	14039	71160	14557	1513.4	1199	875.53	275.27	1395.3	285.44	57434	57610	38074	22296	41368	26791
A0A0D9S3R9	A0A0D9S3R9_CHLSB hydroxymethylbilane synthase OS=Chlorocebus sabaeus OX=60711 GN=HMBS PE=3 SV=1	1	1	1	1	1	2	1	1	1	1	1	2	1	1	1	1	1	2	1	8	39.332	27564	48308	52916	91048	100060	55152	1621.4	2841.7	3112.7	5355.7	5885.8	3244.2	29622	52104	55312	83630	63864	69393
A0A0D9S3S0	A0A0D9S3S0_CHLSB Aldehyde dehydrogenase 2 family member OS=Chlorocebus sabaeus OX=60711 GN=ALDH2 PE=3 SV=1	1	1	1	1	0	2	2	1	1	1	0	2	2	1	1	1	0	2	2	5.2	56.387	74298	65648	64170	0	130810	67517	2971.9	2625.9	2566.8	0	5232.5	2700.7	99357	88110	83467	0	72707	47846
A0A0D9S3U9	A0A0D9S3U9_CHLSB E3 ubiquitin-protein ligase CBL OS=Chlorocebus sabaeus OX=60711 GN=CBL PE=4 SV=1	1	0	1	0	0	0	0	0	1	0	0	0	0	0	1	0	0	0	0	1.4	99.809	0	48672	0	0	0	0	0	1081.6	0	0	0	0	0	48850	0	0	0	0
A0A0D9S3V5	A0A0D9S3V5_CHLSB Nitric oxide synthase-interacting protein OS=Chlorocebus sabaeus OX=60711 GN=NOSIP PE=3 SV=1	1	1	1	1	1	1	1	1	1	1	1	1	1	1	1	1	1	1	1	6.2	37.332	29252	39547	38913	34649	40571	11696	1539.6	2081.4	2048.1	1823.6	2135.3	615.57	29252	39691	37849	29615	34065	13694
A0A0D9S3W2	A0A0D9S3W2_CHLSB Transgelin OS=Chlorocebus sabaeus OX=60711 GN=TAGLN2 PE=3 SV=1	1	2	1	1	3	3	1	2	1	1	3	3	1	2	1	1	3	3	1	15.6	22.391	3703800	3756600	3791500	5053500	5214900	2671700	284910	288970	291660	388730	401140	205520	3435700	3872300	3800000	4042200	4090200	3315600
A0A0D9S3X0	A0A0D9S3X0_CHLSB RAS related OS=Chlorocebus sabaeus OX=60711 GN=RRAS PE=4 SV=1	1	1	2	0	1	1	0	1	1	0	0	0	0	1	1	0	0	0	0	14.7	23.464	47437	44312	0	0	0	0	3162.5	2954.1	0	0	0	0	47437	44473	0	0	0	0
A0A0D9S3X7	A0A0D9S3X7_CHLSB Interferon regulatory factor 3 OS=Chlorocebus sabaeus OX=60711 GN=IRF3 PE=4 SV=1	1	0	0	0	1	1	0	0	0	0	1	1	0	0	0	0	1	1	0	5.2	46.751	0	0	0	6939.3	7949.6	0	0	0	0	346.97	397.48	0	0	0	0	5931.2	6674.8	0
A0A0D9S3Y0	A0A0D9S3Y0_CHLSB type I protein arginine methyltransferase OS=Chlorocebus sabaeus OX=60711 GN=PRMT1 PE=4 SV=1	1	4	4	5	4	2	4	4	4	5	4	2	4	4	4	5	4	2	4	22.9	35.386	807410	332660	485350	862160	378230	680230	42495	17509	25544	45377	19907	35802	675570	626460	565270	593390	437070	566500
A0A0D9S405;A0A0D9S9R0;A0A0D9S751	A0A0D9S405_CHLSB Prohibitin OS=Chlorocebus sabaeus OX=60711 PE=3 SV=1;A0A0D9S9R0_CHLSB Prohibitin OS=Chlorocebus sabaeus OX=60711 PE=3 SV=1	3	2	3	3	2	2	3	2	3	3	2	2	3	2	3	3	2	2	3	21.7	29.804	110130	134780	92604	160680	218480	196450	6118.5	7487.7	5144.7	8926.5	12138	10914	133140	86181	62258	173000	145030	161070
A0A0D9S407	A0A0D9S407_CHLSB Adaptor related protein complex 2 subunit alpha 1 OS=Chlorocebus sabaeus OX=60711 GN=AP2A1 PE=3 SV=1	1	1	2	1	2	1	1	1	1	1	1	1	1	1	1	1	1	1	1	2.9	89.83	268020	277120	294300	325040	304530	56783	5955.9	6158.3	6540.1	7223.1	6767.2	1261.8	268020	278130	286260	277820	255690	66482
A0A0D9S441	A0A0D9S441_CHLSB Heat shock protein family A (Hsp70) member 8 OS=Chlorocebus sabaeus OX=60711 GN=HSPA8 PE=3 SV=1	1	9	9	10	7	7	11	9	9	10	7	7	11	6	4	5	3	4	6	18.3	70.897	11280000	8640200	9311600	8856000	8712900	5195600	341810	261830	282170	268360	264030	157440	10111000	9566800	9809200	7695500	8495800	4178500
A0A0D9S4D2	A0A0D9S4D2_CHLSB Replication factor C subunit 5 OS=Chlorocebus sabaeus OX=60711 GN=RFC5 PE=3 SV=1	1	0	1	0	1	1	1	0	1	0	1	1	1	0	1	0	1	1	1	9.1	38.453	0	164330	0	153490	66921	64244	0	6847	0	6395.4	2788.4	2676.8	0	164930	0	131190	0	75217
A0A0D9S4E0	A0A0D9S4E0_CHLSB Fasciculation and elongation protein zeta 1 OS=Chlorocebus sabaeus OX=60711 GN=FEZ1 PE=3 SV=1	1	0	0	0	1	0	0	0	0	0	1	0	0	0	0	0	1	0	0	1.8	45.148	0	0	0	42152	0	0	0	0	0	2341.8	0	0	0	0	0	36029	0	0
A0A0D9S4H3	A0A0D9S4H3_CHLSB GCN1 activator of EIF2AK4 OS=Chlorocebus sabaeus OX=60711 GN=GCN1 PE=3 SV=1	1	1	0	1	2	3	1	1	0	1	2	3	1	1	0	1	2	3	1	3.7	292.71	33562	0	17711	66518	43008	94340	202.18	0	106.69	400.71	259.08	568.31	0	0	30809	43272	0	0
A0A0D9S4H7	A0A0D9S4H7_CHLSB 60S acidic ribosomal protein P0 OS=Chlorocebus sabaeus OX=60711 PE=3 SV=1	1	1	1	0	3	3	2	1	1	0	3	3	2	1	1	0	3	3	2	16.5	29.801	871660	1032700	0	1293900	908280	99882	79242	93882	0	117630	82571	9080.2	705160	838490	0	644780	591050	1114100
A0A0D9S4H8	A0A0D9S4H8_CHLSB Paxillin OS=Chlorocebus sabaeus OX=60711 GN=PXN PE=3 SV=1	1	0	0	1	0	0	0	0	0	1	0	0	0	0	0	1	0	0	0	2.4	64.557	0	0	41364	0	0	0	0	0	1426.3	0	0	0	0	0	40233	0	0	0
A0A0D9S4I8	A0A0D9S4I8_CHLSB NPL4 homolog, ubiquitin recognition factor OS=Chlorocebus sabaeus OX=60711 GN=NPLOC4 PE=3 SV=1	1	1	0	1	1	1	1	1	0	1	1	1	1	1	0	1	1	1	1	2.6	68.133	22886	0	21634	28122	29394	68363	789.16	0	745.99	969.71	1013.6	2357.4	22886	0	21042	24036	24680	80041
A0A0D9S4J3	A0A0D9S4J3_CHLSB m7GpppX diphosphatase OS=Chlorocebus sabaeus OX=60711 GN=DCPS PE=3 SV=1	1	2	1	1	2	2	2	2	1	1	2	2	2	2	1	1	2	2	2	7.1	38.499	275880	188810	217740	246430	228240	178740	16228	11106	12808	14496	13426	10514	263290	215150	240460	196760	175800	197250
A0A0D9S4L0	A0A0D9S4L0_CHLSB Malectin OS=Chlorocebus sabaeus OX=60711 GN=MLEC PE=3 SV=1	1	1	1	1	1	1	1	1	1	1	1	1	1	1	1	1	1	1	1	6.1	32.38	28338	30744	31163	39915	41686	21524	1889.2	2049.6	2077.5	2661	2779	1435	28338	30856	30311	34116	35001	25201
A0A0D9S4L5	A0A0D9S4L5_CHLSB Mitochondrial ribosomal protein L12 OS=Chlorocebus sabaeus OX=60711 GN=MRPL12 PE=3 SV=1	1	1	1	1	0	1	1	1	1	1	0	1	1	1	1	1	0	1	1	5.6	21.461	121880	114560	131550	0	128520	43159	13543	12729	14617	0	14280	4795.5	121880	114970	127960	0	107910	50531
A0A0D9S4M6	A0A0D9S4M6_CHLSB Protein disulfide-isomerase OS=Chlorocebus sabaeus OX=60711 GN=P4HB PE=3 SV=1	1	3	3	3	3	5	3	3	3	3	3	5	3	3	3	3	3	5	3	13.1	57.281	2496400	956330	1664200	1961800	2138300	371820	73423	28127	48947	57699	62892	10936	2087200	1463300	1466900	1709100	1576100	679750
A0A0D9S4M8	A0A0D9S4M8_CHLSB Rho GDP-dissociation inhibitor 1 OS=Chlorocebus sabaeus OX=60711 GN=ARHGDIA PE=3 SV=1	1	1	1	1	1	1	1	1	1	1	1	1	1	1	1	1	1	1	1	9.6	20.327	56367	403280	405370	395940	481570	195240	9394.6	67213	67561	65989	80261	32540	0	385770	412020	353640	380070	238880
A0A0D9S4Q5	A0A0D9S4Q5_CHLSB Heparin binding growth factor OS=Chlorocebus sabaeus OX=60711 GN=HDGF PE=4 SV=1	1	3	4	4	3	3	1	3	4	4	3	3	1	3	4	4	3	3	1	26.7	24.423	193820	337170	351180	378070	454340	44007	14909	25936	27014	29082	34949	3385.2	193830	303670	321090	369260	377190	64910
A0A0D9S4R7	A0A0D9S4R7_CHLSB 26S proteasome non-ATPase regulatory subunit 9 OS=Chlorocebus sabaeus OX=60711 GN=PSMD9 PE=3 SV=1	1	1	0	0	0	0	1	1	0	0	0	0	1	1	0	0	0	0	1	7.2	24.671	26070	0	0	0	0	30024	2172.5	0	0	0	0	2502	26070	0	0	0	0	35153
A0A0D9S4T5	A0A0D9S4T5_CHLSB G protein pathway suppressor 1 OS=Chlorocebus sabaeus OX=60711 GN=GPS1 PE=3 SV=1	1	0	1	0	0	1	0	0	1	0	0	1	0	0	1	0	0	1	0	1.9	59.09	0	274550	0	0	199960	0	0	14450	0	0	10524	0	0	275550	0	0	167900	0
A0A0D9S4T8	A0A0D9S4T8_CHLSB NAD(P)H-hydrate epimerase OS=Chlorocebus sabaeus OX=60711 GN=APOA1BP PE=3 SV=1	1	0	1	1	1	0	1	0	1	1	1	0	1	0	1	1	1	0	1	12.1	33.592	0	68238	71536	33757	0	14577	0	4014	4208	1985.7	0	857.5	0	68486	69581	0	0	0
A0A0D9S4U3	A0A0D9S4U3_CHLSB Fatty acid synthase OS=Chlorocebus sabaeus OX=60711 GN=FASN PE=4 SV=1	1	16	17	17	15	17	20	16	17	17	15	17	20	16	17	17	15	17	20	17.1	272.56	5195700	4833200	4804200	5309900	5589600	3858900	43298	40277	40035	44249	46580	32157	4876800	5028000	4856200	4455000	4470600	4681900
A0A0D9S4W9	A0A0D9S4W9_CHLSB T-complex protein 1 subunit gamma OS=Chlorocebus sabaeus OX=60711 GN=CCT3 PE=3 SV=1	1	3	3	1	4	3	3	3	3	1	4	3	3	3	3	1	4	3	3	9.9	60.516	814550	841860	754580	877520	840840	756450	26276	27157	24341	28307	27124	24402	820710	928560	816150	831130	722660	615930
A0A0D9S4Z6	A0A0D9S4Z6_CHLSB Lamin A/C OS=Chlorocebus sabaeus OX=60711 GN=LMNA PE=3 SV=1	1	3	4	2	6	5	5	3	4	2	6	5	5	3	4	2	5	4	4	13.1	74.07	199180	218720	176950	378720	286540	182100	4979.5	5468	4423.7	9468	7163.4	4552.4	199690	203220	226310	252080	278810	208180
A0A0D9S500	A0A0D9S500_CHLSB Density-regulated protein OS=Chlorocebus sabaeus OX=60711 GN=DENR PE=3 SV=1	1	0	1	0	0	1	1	0	1	0	0	1	1	0	1	0	0	1	1	11.2	17.131	0	136890	0	0	77382	80581	0	22816	0	0	12897	13430	0	137390	0	0	64973	0
A0A0D9S508	A0A0D9S508_CHLSB Rho guanine nucleotide exchange factor 2 OS=Chlorocebus sabaeus OX=60711 GN=ARHGEF2 PE=4 SV=1	1	0	0	0	0	0	1	0	0	0	0	0	1	0	0	0	0	0	1	1.5	110.8	0	0	0	0	0	32400	0	0	0	0	0	589.08	0	0	0	0	0	37934
A0A0D9S510	A0A0D9S510_CHLSB Huntingtin interacting protein 1 related OS=Chlorocebus sabaeus OX=60711 GN=HIP1R PE=3 SV=1	1	0	0	0	0	1	0	0	0	0	0	1	0	0	0	0	0	1	0	1.5	118.32	0	0	0	0	13797	0	0	0	0	0	218.99	0	0	0	0	0	11584	0
A0A0D9S513	A0A0D9S513_CHLSB VPS37B subunit of ESCRT-I OS=Chlorocebus sabaeus OX=60711 GN=VPS37B PE=3 SV=1	1	0	1	1	0	0	0	0	1	1	0	0	0	0	1	1	0	0	0	9.1	31.406	0	60421	24478	0	0	0	0	3776.3	1529.9	0	0	0	0	44162	40287	0	0	0
A0A0D9S536	A0A0D9S536_CHLSB Transmembrane p24 trafficking protein 2 OS=Chlorocebus sabaeus OX=60711 GN=TMED2 PE=3 SV=1	1	0	0	1	0	0	0	0	0	1	0	0	0	0	0	1	0	0	0	4.3	23.45	0	0	30409	0	0	0	0	0	3378.7	0	0	0	0	0	29577	0	0	0
A0A0D9S566	A0A0D9S566_CHLSB Electron transfer flavoprotein subunit beta OS=Chlorocebus sabaeus OX=60711 GN=ETFB PE=3 SV=1	1	1	1	1	1	1	0	1	1	1	1	1	0	1	1	1	1	1	0	6.3	27.815	30673	91168	34693	79997	38822	0	2190.9	6512	2478.1	5714.1	2773	0	49387	47252	54333	53432	52485	0
A0A0D9S5A4	A0A0D9S5A4_CHLSB Protein phosphatase 2 scaffold subunit Aalpha OS=Chlorocebus sabaeus OX=60711 GN=PPP2R1A PE=3 SV=1	1	3	5	3	2	2	4	3	5	3	2	2	4	3	4	2	1	1	2	15.6	65.308	928030	871720	792850	1020900	930430	1254500	29001	27241	24776	31903	29076	39202	859250	576490	545370	1402000	1196500	1117000
A0A0D9S5C6	A0A0D9S5C6_CHLSB BRI3 binding protein OS=Chlorocebus sabaeus OX=60711 GN=BRI3BP PE=4 SV=1	1	1	1	1	0	1	1	1	1	1	0	1	1	1	1	1	0	1	1	10.2	18.927	44950	61697	51950	0	59111	18456	8990	12339	10390	0	11822	3691.1	44950	61922	50530	0	49632	21608
A0A0D9S5H6	A0A0D9S5H6_CHLSB Tropomyosin 3 OS=Chlorocebus sabaeus OX=60711 GN=TPM3 PE=3 SV=1	1	4	2	4	5	4	3	1	1	1	1	2	0	0	0	0	0	1	0	21	28.94	263270	244780	292970	89351	146890	0	17551	16319	19531	5956.7	9792.4	0	271950	253770	294360	78889	94628	0
A0A0D9S5I4	A0A0D9S5I4_CHLSB GTP-binding nuclear protein Ran OS=Chlorocebus sabaeus OX=60711 PE=3 SV=1	1	2	2	2	2	1	2	2	2	2	2	1	2	2	2	2	2	1	2	10.5	17.203	1111100	243450	185630	232990	75351	329830	138890	30431	23204	29123	9418.9	41229	447420	447560	368920	300080	322910	297670
A0A0D9S5J1	A0A0D9S5J1_CHLSB CCR4-NOT transcription complex subunit 3 OS=Chlorocebus sabaeus OX=60711 GN=CNOT3 PE=3 SV=1	1	1	0	0	1	1	0	1	0	0	1	1	0	1	0	0	1	1	0	1.9	81.688	60785	0	0	98105	87093	0	3199.2	0	0	5163.4	4583.8	0	60785	0	0	83853	73126	0
A0A0D9S5J9	A0A0D9S5J9_CHLSB Lysophospholipid acyltransferase 7 OS=Chlorocebus sabaeus OX=60711 GN=MBOAT7 PE=3 SV=1	1	0	1	0	0	0	0	0	1	0	0	0	0	0	1	0	0	0	0	5	38.751	0	58887	0	0	0	0	0	3925.8	0	0	0	0	0	59102	0	0	0	0
A0A0D9S5L0	A0A0D9S5L0_CHLSB GATA zinc finger domain containing 2B OS=Chlorocebus sabaeus OX=60711 GN=GATAD2B PE=4 SV=1	1	0	1	0	0	0	0	0	1	0	0	0	0	0	1	0	0	0	0	2.4	65.29	0	26546	0	0	0	0	0	948.06	0	0	0	0	0	26642	0	0	0	0
A0A0D9S5R0	A0A0D9S5R0_CHLSB Protein S100-A10 OS=Chlorocebus sabaeus OX=60711 PE=3 SV=1	1	1	1	1	2	2	1	1	1	1	2	2	1	1	1	1	2	2	1	8.5	21.716	1530300	747090	1579600	1770100	1668000	227270	153030	74709	157960	177010	166800	22727	1404200	1175700	1382400	1354900	1261600	417250
A0A0D9S5T1	A0A0D9S5T1_CHLSB Sorting nexin 27 OS=Chlorocebus sabaeus OX=60711 GN=SNX27 PE=1 SV=1	1	1	1	1	1	1	1	1	1	1	1	1	1	1	1	1	1	1	1	4.7	59.837	88898	67624	41267	89129	59596	10789	3292.5	2504.6	1528.4	3301.1	2207.3	399.59	92021	58902	41549	78857	51797	0
A0A0D9S5W1	A0A0D9S5W1_CHLSB RNA-binding protein 8A OS=Chlorocebus sabaeus OX=60711 GN=RBM8A PE=3 SV=1	1	3	2	2	1	2	0	3	2	2	1	2	0	3	2	2	1	2	0	15.5	19.889	162160	130730	126060	59781	170360	0	20270	16341	15758	7472.6	21295	0	121670	129140	120520	111290	127500	0
A0A0D9S5Z0	A0A0D9S5Z0_CHLSB Protein phosphatase 6 regulatory subunit 1 OS=Chlorocebus sabaeus OX=60711 PE=3 SV=1	1	0	1	0	0	1	0	0	1	0	0	1	0	0	1	0	0	1	0	3.8	50.873	0	41613	0	0	30194	0	0	2447.8	0	0	1776.1	0	0	41764	0	0	25352	0
A0A0D9S5Z2	A0A0D9S5Z2_CHLSB HSPA (Hsp70) binding protein 1 OS=Chlorocebus sabaeus OX=60711 GN=HSPBP1 PE=4 SV=1	1	1	0	0	0	0	0	1	0	0	0	0	0	1	0	0	0	0	0	3	39.561	33990	0	0	0	0	0	1888.3	0	0	0	0	0	33990	0	0	0	0	0
A0A0D9S618	A0A0D9S618_CHLSB Splicing factor U2AF subunit OS=Chlorocebus sabaeus OX=60711 GN=U2AF2 PE=3 SV=1	1	2	2	2	2	2	2	2	2	2	2	2	2	2	2	2	2	2	2	7.2	53.12	344200	236150	254190	338610	296140	386500	22946	15743	16946	22574	19743	25767	276620	258510	267600	327270	292760	396280
A0A0D9S621	A0A0D9S621_CHLSB D-3-phosphoglycerate dehydrogenase OS=Chlorocebus sabaeus OX=60711 GN=PHGDH PE=3 SV=1	1	4	3	4	3	5	3	4	3	4	3	5	3	4	3	4	3	5	3	16.9	56.548	551240	583510	718560	211510	1153600	580300	22968	24313	29940	8812.8	48065	24179	568670	694480	701350	462180	712020	525860
A0A0D9S637	A0A0D9S637_CHLSB alpha-1,2-Mannosidase OS=Chlorocebus sabaeus OX=60711 GN=MAN1A2 PE=3 SV=1	1	0	0	0	0	1	0	0	0	0	0	1	0	0	0	0	0	1	0	2.7	72.903	0	0	0	0	24908	0	0	0	0	0	922.51	0	0	0	0	0	20913	0
A0A0D9S647;A0A0D9S3S9;A0A0D9S121;A0A0D9S3S2;A0A0D9QWN9;A0A0D9RZL1	A0A0D9S647_CHLSB Sodium/potassium-transporting ATPase subunit alpha OS=Chlorocebus sabaeus OX=60711 GN=ATP1A1 PE=3 SV=1	6	9	12	10	11	11	13	9	12	10	11	11	13	9	12	10	11	11	13	20	112.91	1361300	1582500	1314100	1737200	1860600	1634100	30252	35168	29202	38605	41346	36314	1566300	1551800	1446000	1475200	1600700	1537400
A0A0D9S656	A0A0D9S656_CHLSB Vang-like protein OS=Chlorocebus sabaeus OX=60711 GN=VANGL1 PE=3 SV=1	1	1	0	1	1	1	0	1	0	1	1	1	0	1	0	1	1	1	0	3.1	59.977	16212	0	15997	20729	20936	0	579.01	0	571.33	740.33	747.72	0	16212	0	15560	17718	17579	0
A0A0D9S679	A0A0D9S679_CHLSB Cold shock domain containing E1 OS=Chlorocebus sabaeus OX=60711 GN=CSDE1 PE=3 SV=1	1	0	1	0	1	1	1	0	1	0	1	1	1	0	1	0	1	1	1	2	93.741	0	124690	0	219500	189850	170330	0	2710.7	0	4771.7	4127.1	3702.7	0	125140	0	187610	159400	199420
A0A0D9S6C6	A0A0D9S6C6_CHLSB Monocarboxylate transporter 1 OS=Chlorocebus sabaeus OX=60711 GN=SLC16A1 PE=3 SV=1	1	3	3	3	2	2	1	3	3	3	2	2	1	3	3	3	2	2	1	5.6	54.126	545160	482250	437580	205520	484440	283700	38940	34446	31255	14680	34603	20264	481430	408730	351420	357050	363860	406860
A0A0D9S6D8	A0A0D9S6D8_CHLSB RNA helicase OS=Chlorocebus sabaeus OX=60711 GN=MOV10 PE=3 SV=1	1	0	0	1	1	0	0	0	0	1	1	0	0	0	0	1	1	0	0	1.4	113.6	0	0	44378	49535	0	0	0	0	837.32	934.62	0	0	0	0	43165	42338	0	0
A0A0D9S6D9	A0A0D9S6D9_CHLSB Small ribosomal subunit protein uS7 OS=Chlorocebus sabaeus OX=60711 PE=3 SV=1	1	2	1	1	2	1	1	2	1	1	2	1	1	2	1	1	2	1	1	11.3	22.876	144240	109610	134080	371410	270330	242530	14424	10961	13408	37141	27033	24253	88355	129890	153980	237580	267990	335260
A0A0D9S6E6	A0A0D9S6E6_CHLSB Tripartite motif containing 28 OS=Chlorocebus sabaeus OX=60711 GN=TRIM28 PE=4 SV=1	1	0	1	1	2	2	2	0	1	1	2	2	2	0	1	1	2	2	2	3.2	88.586	0	117680	125820	266040	299100	406800	0	3677.4	3931.8	8313.7	9346.8	12712	0	170570	176740	200090	220540	427350
A0A0D9S6E7	A0A0D9S6E7_CHLSB F-actin-capping protein subunit alpha OS=Chlorocebus sabaeus OX=60711 GN=CAPZA1 PE=3 SV=1	1	2	2	3	2	1	2	2	2	3	2	1	2	2	2	3	2	1	2	22.1	33.362	219070	218150	249900	202740	69276	161940	16852	16781	19223	15595	5329	12457	177790	186100	190430	160140	192250	195430
A0A0D9S6F2	A0A0D9S6F2_CHLSB Ubiquitin conjugating enzyme E2 M OS=Chlorocebus sabaeus OX=60711 GN=UBE2M PE=3 SV=1	1	1	0	1	1	1	1	1	0	1	1	1	1	1	0	1	1	1	1	12	20.9	32808	0	64948	84467	42127	51319	2982.5	0	5904.4	7678.8	3829.8	4665.4	0	0	63172	72196	0	60085
A0A0D9S6F5	A0A0D9S6F5_CHLSB RNA helicase OS=Chlorocebus sabaeus OX=60711 GN=DDX20 PE=4 SV=1	1	0	0	0	0	1	0	0	0	0	0	1	0	0	0	0	0	1	0	1.7	92.558	0	0	0	0	514250	0	0	0	0	0	13533	0	0	0	0	0	431790	0
A0A0D9S6G0	A0A0D9S6G0_CHLSB ATP synthase subunit b OS=Chlorocebus sabaeus OX=60711 GN=ATP5PB PE=3 SV=1	1	1	1	1	1	1	1	1	1	1	1	1	1	1	1	1	1	1	1	6.6	28.774	51841	47974	53422	54540	71646	55723	3240.1	2998.4	3338.9	3408.8	4477.9	3482.7	48047	46196	49023	52114	55653	72934
A0A0D9S6I6	A0A0D9S6I6_CHLSB AMP deaminase OS=Chlorocebus sabaeus OX=60711 GN=AMPD2 PE=3 SV=1	1	2	2	2	1	1	2	2	2	2	1	1	2	2	2	2	1	1	2	3.1	92.084	127140	129650	141650	71168	79089	89239	3531.6	3601.3	3934.8	1976.9	2196.9	2478.9	109410	111640	117180	94632	102230	91660
A0A0D9S6I8	A0A0D9S6I8_CHLSB G protein subunit alpha i3 OS=Chlorocebus sabaeus OX=60711 GN=GNAI3 PE=3 SV=1	1	1	2	2	2	2	0	1	1	1	1	1	0	1	1	1	1	1	0	6.8	40.536	74180	84043	32492	45260	76660	0	4945.3	5602.9	2166.1	3017.4	5110.6	0	57695	67039	52735	64553	51162	0
A0A0D9S6J3	A0A0D9S6J3_CHLSB Proteasome subunit alpha type OS=Chlorocebus sabaeus OX=60711 GN=PSMA5 PE=3 SV=1	1	1	1	2	1	1	1	1	1	2	1	1	1	1	1	2	1	1	1	11.2	26.411	35220	34382	54459	51383	49307	23935	3201.8	3125.7	4950.8	4671.2	4482.4	2175.9	38219	37446	37383	47657	44925	30410
A0A0D9S6N5	A0A0D9S6N5_CHLSB Glycogen debranching enzyme OS=Chlorocebus sabaeus OX=60711 GN=AGL PE=3 SV=1	1	0	1	0	0	1	0	0	1	0	0	1	0	0	1	0	0	1	0	1.6	174.79	0	49102	0	0	17800	0	0	539.58	0	0	195.61	0	0	0	0	0	14946	0
A0A0D9S6P9	A0A0D9S6P9_CHLSB Calponin OS=Chlorocebus sabaeus OX=60711 GN=CNN3 PE=3 SV=1	1	1	2	2	3	2	1	1	2	2	3	2	1	1	2	2	3	2	1	12.2	36.426	134330	195680	202840	519220	340630	140580	8955.1	13045	13522	34615	22708	9372.2	188950	217220	219210	326850	284740	185430
A0A0D9S6Q3	A0A0D9S6Q3_CHLSB Rho GTPase-activating protein 29 OS=Chlorocebus sabaeus OX=60711 GN=ARHGAP29 PE=4 SV=1	1	1	1	1	1	0	2	1	1	1	1	0	2	1	1	1	1	0	2	2.1	142.79	67667	45497	74063	59011	0	46450	926.95	623.24	1014.6	808.37	0	636.3	75269	50792	80130	56104	0	27896
A0A0D9S6Q5	A0A0D9S6Q5_CHLSB GCS light chain OS=Chlorocebus sabaeus OX=60711 GN=GCLM PE=3 SV=1	1	0	1	1	1	1	1	0	1	1	1	1	1	0	1	1	1	1	1	9.5	30.674	0	22073	17422	21367	23107	18083	0	2207.3	1742.2	2136.7	2310.7	1808.3	0	22153	0	18263	19402	21172
A0A0D9S6R1	A0A0D9S6R1_CHLSB Transmembrane p24 trafficking protein 5 OS=Chlorocebus sabaeus OX=60711 GN=TMED5 PE=3 SV=1	1	1	1	0	1	0	1	1	1	0	1	0	1	1	1	0	1	0	1	5.2	26.011	90116	94112	0	125290	0	71693	9011.6	9411.2	0	12529	0	7169.3	90116	94455	0	107090	0	83939
A0A0D9S6R4;A0A0D9SAE6;A0A0D9SAB7	A0A0D9S6R4_CHLSB Large ribosomal subunit protein uL18 OS=Chlorocebus sabaeus OX=60711 PE=3 SV=1;A0A0D9SAE6_CHLSB Large ribosomal subunit protein uL18 OS=Chlorocebus sabaeus OX=60711 PE=3 SV=1;A0A0D9SAB7_CHLSB Large ribosomal subunit protein uL18 C-terminal	3	2	2	2	3	2	2	2	2	2	3	2	2	2	2	2	3	2	2	14.6	28.044	1805500	1806600	1917500	1923600	1775500	1592400	164140	164230	174320	174870	161410	144770	1707500	1811000	1867100	1632100	1515000	1866500
A0A0D9S6T0	A0A0D9S6T0_CHLSB Leucine rich repeat containing 8 VRAC subunit C OS=Chlorocebus sabaeus OX=60711 GN=LRRC8C PE=3 SV=1	1	0	0	0	1	1	0	0	0	0	1	1	0	0	0	0	1	1	0	2.2	92.378	0	0	0	13098	36795	0	0	0	0	278.69	782.88	0	0	0	0	11195	30895	0
A0A0D9S6T8	A0A0D9S6T8_CHLSB Kynurenine--oxoglutarate transaminase 3 OS=Chlorocebus sabaeus OX=60711 GN=KYAT3 PE=3 SV=1	1	2	1	0	1	1	3	2	1	0	1	1	3	2	1	0	1	1	3	10.8	51.233	179490	63705	0	64986	70662	64045	7803.8	2769.8	0	2825.5	3072.3	2784.6	104850	104030	0	90376	96536	37487
A0A0D9S6T9	A0A0D9S6T9_CHLSB Transcription initiation factor IIB OS=Chlorocebus sabaeus OX=60711 GN=GTF2B PE=3 SV=1	1	1	0	1	1	0	1	1	0	1	1	0	1	1	0	1	1	0	1	10.1	34.833	16023	0	14946	18967	0	33858	890.19	0	830.32	1053.7	0	1881	0	0	14537	16212	0	39641
A0A0D9S6X7	A0A0D9S6X7_CHLSB Far upstream element binding protein 1 OS=Chlorocebus sabaeus OX=60711 GN=FUBP1 PE=4 SV=1	1	2	2	2	0	2	1	2	2	2	0	2	0	2	2	2	0	2	0	5.1	67.56	615360	595220	584710	0	609650	0	20512	19841	19490	0	20322	0	609620	589400	583330	0	511010	0
A0A0D9S6Y7	A0A0D9S6Y7_CHLSB MutS homolog 4 OS=Chlorocebus sabaeus OX=60711 GN=MSH4 PE=3 SV=1	1	0	0	1	0	0	0	0	0	1	0	0	0	0	0	1	0	0	0	1	104.56	0	0	42377	0	0	0	0	0	799.57	0	0	0	0	0	41218	0	0	0
A0A0D9S710	A0A0D9S710_CHLSB Wnt ligand secretion mediator OS=Chlorocebus sabaeus OX=60711 GN=WLS PE=3 SV=1	1	1	1	0	0	0	0	1	1	0	0	0	0	1	1	0	0	0	0	2.1	64.586	53606	22341	0	0	0	0	2330.7	971.35	0	0	0	0	53606	22422	0	0	0	0
A0A0D9S711	A0A0D9S711_CHLSB Guanine nucleotide-binding protein subunit gamma OS=Chlorocebus sabaeus OX=60711 GN=GNG12 PE=3 SV=1	1	1	0	1	1	1	1	1	0	1	1	1	1	1	0	1	1	1	1	22.2	8.0061	431150	0	499710	466740	441470	267210	107790	0	124930	116690	110370	66803	431150	0	295550	398940	370680	312860
A0A0D9S713	A0A0D9S713_CHLSB SERPINE1 mRNA binding protein 1 OS=Chlorocebus sabaeus OX=60711 GN=SERBP1 PE=3 SV=1	1	5	5	3	4	8	5	5	5	3	4	8	5	5	5	3	4	8	5	24.2	43.135	1286700	368270	948300	974320	1600200	749890	71481	20459	52683	54129	88901	41660	1133500	628360	1090800	965420	957830	639910
A0A0D9S718	A0A0D9S718_CHLSB Mesoderm induction early response protein 1 OS=Chlorocebus sabaeus OX=60711 GN=MIER1 PE=4 SV=1	1	0	0	0	0	1	0	0	0	0	0	1	0	0	0	0	0	1	0	3.7	58	0	0	0	0	15875	0	0	0	0	0	661.46	0	0	0	0	0	13329	0
A0A0D9S727	A0A0D9S727_CHLSB Tyrosine-protein kinase OS=Chlorocebus sabaeus OX=60711 GN=JAK1 PE=3 SV=1	1	1	1	1	1	1	1	1	1	1	1	1	1	1	1	1	1	1	1	1.6	133.3	151030	108190	90651	30275	143090	40030	2435.9	1744.9	1462.1	488.31	2307.9	645.64	151030	108580	88173	0	120140	46868
A0A0D9S732	A0A0D9S732_CHLSB Phosphoglucomutase 1 OS=Chlorocebus sabaeus OX=60711 GN=PGM1 PE=3 SV=1	1	0	0	0	1	0	0	0	0	0	1	0	0	0	0	0	1	0	0	3.3	63.888	0	0	0	34791	0	0	0	0	0	994.04	0	0	0	0	0	29737	0	0
A0A0D9S787;A0A0D9R8T8	A0A0D9S787_CHLSB Mago homolog, exon junction complex subunit OS=Chlorocebus sabaeus OX=60711 GN=MAGOH PE=3 SV=1;A0A0D9R8T8_CHLSB Mago homolog B, exon junction complex subunit OS=Chlorocebus sabaeus OX=60711 PE=3 SV=1	2	1	1	1	1	1	0	1	1	1	1	1	0	1	1	1	1	1	0	13.7	17.163	222610	231890	266550	248610	361800	0	22261	23189	26655	24861	36180	0	227520	237870	224930	217180	284210	0
A0A0D9S792	A0A0D9S792_CHLSB Sterol carrier protein 2 OS=Chlorocebus sabaeus OX=60711 GN=SCP2 PE=4 SV=1	1	1	1	1	0	0	1	1	1	1	0	0	1	1	1	1	0	0	1	2	58.972	132950	140130	137060	0	0	117560	5113.4	5389.7	5271.7	0	0	4521.6	132950	140640	133320	0	0	137640
A0A0D9S796	A0A0D9S796_CHLSB Cytochrome c oxidase assembly factor 7 OS=Chlorocebus sabaeus OX=60711 GN=COA7 PE=3 SV=1	1	1	1	1	1	1	0	1	1	1	1	1	0	1	1	1	1	1	0	6.1	25.587	55506	47361	27581	55301	57183	0	3700.4	3157.4	1838.7	3686.8	3812.2	0	49089	42312	48408	42391	42945	0
A0A0D9S7A6	A0A0D9S7A6_CHLSB Thioredoxin domain-containing protein 12 OS=Chlorocebus sabaeus OX=60711 GN=TXNDC12 PE=4 SV=1	1	1	1	1	1	1	1	1	1	1	1	1	1	1	1	1	1	1	1	8.7	19.22	240680	111350	232540	275470	141340	91897	24068	11135	23254	27547	14134	9189.7	198200	227620	182790	193480	168730	69520
A0A0D9S7A8	A0A0D9S7A8_CHLSB Nardilysin convertase OS=Chlorocebus sabaeus OX=60711 GN=NRDC PE=3 SV=1	1	1	1	1	3	2	2	1	1	1	3	2	2	1	1	1	3	2	2	3.7	131.63	26326	32085	30814	83047	63566	63467	526.51	641.7	616.27	1660.9	1271.3	1269.3	32947	40301	37509	52104	50221	74080
A0A0D9S7B5	A0A0D9S7B5_CHLSB Fas associated factor 1 OS=Chlorocebus sabaeus OX=60711 GN=FAF1 PE=4 SV=1	1	0	0	1	0	1	0	0	0	1	0	1	0	0	0	1	0	1	0	4.5	73.815	0	0	40028	0	10278	0	0	0	1539.5	0	395.31	0	0	0	0	0	8629.8	0
A0A0D9S7C6	A0A0D9S7C6_CHLSB UMP-CMP kinase OS=Chlorocebus sabaeus OX=60711 GN=CMPK1 PE=3 SV=1	1	2	2	2	0	1	1	2	2	2	0	1	1	2	2	2	0	1	1	9.2	25.907	714840	551390	571430	0	436420	167570	54987	42415	43956	0	33571	12890	583110	443080	458310	0	456160	446030
A0A0D9S7E4	A0A0D9S7E4_CHLSB Ubiquinol-cytochrome C reductase hinge domain-containing protein OS=Chlorocebus sabaeus OX=60711 PE=3 SV=1	1	1	1	1	1	1	1	1	1	1	1	1	1	1	1	1	1	1	1	13.3	13.308	19288	27649	34820	71532	72850	32434	2755.5	3949.8	4974.3	10219	10407	4633.4	19288	27749	33868	61140	61168	37974
A0A0D9S7F8	A0A0D9S7F8_CHLSB Aldo-keto reductase family 1 member A1 OS=Chlorocebus sabaeus OX=60711 GN=AKR1A1 PE=3 SV=1	1	2	3	5	4	6	2	2	3	5	4	6	2	2	3	5	4	6	2	23.1	36.632	698850	737920	802010	767000	937470	318260	31766	33542	36455	34863	42612	14467	744080	604770	583610	758690	759440	584280
A0A0D9S7F9	A0A0D9S7F9_CHLSB Peroxiredoxin-1 OS=Chlorocebus sabaeus OX=60711 GN=PRDX1 PE=3 SV=1	1	5	4	4	3	3	4	5	4	4	3	3	4	5	3	4	3	3	4	33.7	22.15	2843200	2630500	4397300	4303500	4608300	3373500	189550	175370	293150	286900	307220	224900	3516400	3903100	3727300	3272300	3459000	2913300
A0A0D9S7G5	A0A0D9S7G5_CHLSB Uroporphyrinogen decarboxylase OS=Chlorocebus sabaeus OX=60711 GN=UROD PE=3 SV=1	1	0	0	0	0	0	1	0	0	0	0	0	1	0	0	0	0	0	1	4.4	40.793	0	0	0	0	0	100170	0	0	0	0	0	6260.4	0	0	0	0	0	117280
A0A0D9S7G7	A0A0D9S7G7_CHLSB Translation initiation factor eIF2B subunit gamma OS=Chlorocebus sabaeus OX=60711 GN=EIF2B3 PE=3 SV=1	1	0	1	1	0	1	0	0	1	1	0	1	0	0	1	1	0	1	0	4.3	46.839	0	50581	57938	0	47638	0	0	2408.6	2758.9	0	2268.5	0	0	50766	56354	0	39998	0
A0A0D9S7H2	A0A0D9S7H2_CHLSB 40S ribosomal protein S8 OS=Chlorocebus sabaeus OX=60711 GN=RPS8 PE=3 SV=1	1	1	1	1	2	3	3	1	1	1	2	3	3	1	1	1	2	3	3	20.3	22.866	382060	223590	356800	469970	527540	613970	54580	31942	50971	67139	75363	87710	482490	306930	438430	440950	406000	442180
A0A0D9S7I4	A0A0D9S7I4_CHLSB 2-(3-amino-3-carboxypropyl)histidine synthase subunit 2 OS=Chlorocebus sabaeus OX=60711 GN=DPH2 PE=3 SV=1	1	0	1	0	1	0	0	0	1	0	1	0	0	0	1	0	1	0	0	3.3	52.092	0	68281	0	92769	0	0	0	2731.3	0	3710.8	0	0	0	68530	0	79292	0	0
A0A0D9S7K0	A0A0D9S7K0_CHLSB Solute carrier family 2, facilitated glucose transporter member 1 OS=Chlorocebus sabaeus OX=60711 GN=SLC2A1 PE=3 SV=1	1	3	3	2	3	2	2	3	3	2	3	2	2	3	3	2	3	2	2	11.1	45.856	168280	129940	134570	185070	76423	131820	16828	12994	13457	18507	7642.3	13182	135820	144750	133800	126410	127110	138380
A0A0D9S7K7	A0A0D9S7K7_CHLSB Y-box binding protein 1 OS=Chlorocebus sabaeus OX=60711 GN=YBX1 PE=4 SV=1	1	2	3	2	2	4	2	2	3	2	2	4	2	1	2	1	1	3	1	36.9	29.486	2548200	2501300	2721200	565480	2848400	1209600	231660	227400	247390	51407	258940	109970	1946800	2218700	2263000	1432800	2397000	1738300
A0A0D9S7K8	A0A0D9S7K8_CHLSB Peptidyl-prolyl cis-trans isomerase OS=Chlorocebus sabaeus OX=60711 GN=PPIH PE=3 SV=1	1	2	2	2	3	2	1	2	2	2	3	2	1	2	2	2	3	2	1	13	19.208	505190	451360	502280	506660	437360	163590	45926	41033	45662	46060	39760	14872	484410	486920	466930	384970	391010	224320
A0A0D9S7M1	A0A0D9S7M1_CHLSB CTP synthase OS=Chlorocebus sabaeus OX=60711 GN=CTPS1 PE=3 SV=1	1	3	3	4	4	2	3	3	3	4	4	2	3	3	3	4	4	2	3	9.8	66.764	556760	323650	619780	369980	509470	374120	18559	10788	20659	12333	16982	12471	425800	439300	426010	358960	401510	614870
A0A0D9S7N5	A0A0D9S7N5_CHLSB Adenylyl cyclase-associated protein OS=Chlorocebus sabaeus OX=60711 GN=CAP1 PE=3 SV=1	1	2	1	2	2	4	2	2	1	2	2	4	2	2	1	2	2	4	2	17.5	51.599	284300	172550	1369500	160460	1289500	1002900	10154	6162.6	48910	5730.7	46055	35818	585900	575570	753490	503850	842120	922690
A0A0D9S7P0	A0A0D9S7P0_CHLSB Polyadenylate-binding protein OS=Chlorocebus sabaeus OX=60711 GN=PABPC4 PE=3 SV=1	1	0	0	1	0	0	0	0	0	1	0	0	0	0	0	1	0	0	0	1.8	72.363	0	0	65902	0	0	0	0	0	1938.3	0	0	0	0	0	64100	0	0	0
A0A0D9S7P4	A0A0D9S7P4_CHLSB Peptidyl-prolyl cis-trans isomerase E OS=Chlorocebus sabaeus OX=60711 GN=PPIE PE=3 SV=1	1	0	0	0	0	1	0	0	0	0	0	1	0	0	0	0	0	1	0	3.3	33.745	0	0	0	0	62101	0	0	0	0	0	4140.1	0	0	0	0	0	52142	0
[truncated: 129 more rows]

## Sheet: GO
ProteinID	ProteinName	GeneID	GeneName	BP	MF	CC	GO_Term
[truncated: 1,630 more rows]
